# Supplementary material for: One year of hyperglycemia in the Ins2Akita mouse does not impart changes in retinal vascular patterning
Source: PLoS One. 2026 May 28;21(5):e0348363. doi: 10.1371/journal.pone.0348363 (PMC13218519; doi:10.1371/journal.pone.0348363)
Supplement: S1 Appendix — (XLSX) [file pone.0348363.s010.xlsx]

## Sheet: Welch's T-Test
Vessel Density					Vessel Branching					Vessel Length					Vessel Tortuosity					Pericyte Density					Pericyte Ratio				Axial Connections
Column A	Hyperglycemic Sum				Column A	Hyperglycemic Sum				Column A	Hyperglycemic Sum				Column A	Hyperglycemic Sum				Column A	Hyperglycemic Sum				Column A	Hyperglycemic Sum			Column A	Euglycemic Total
vs.	vs.				vs.	vs.				vs.	vs.				vs.	vs.				vs.	vs.				vs.	vs.			vs.	vs.
Column G	Euglycemic Sum				Column G	Euglycemic Sum				Column G	Euglycemic Sum				Column G	Euglycemic Sum				Column G	Euglycemic Sum				Column G	Euglycemic Sum			Column B	Hyperglycemic Total
Unpaired t test with Welch's correction					Unpaired t test with Welch's correction					Unpaired t test with Welch's correction					Unpaired t test with Welch's correction					Unpaired t test with Welch's correction					Unpaired t test with Welch's correction				Unpaired t test with Welch's correction
P value	0.6286				P value	0.8276				P value	0.4639				P value	0.1259				P value	0.6571				P value	0.198			P value	0.2892
P value summary	ns				P value summary	ns				P value summary	ns				P value summary	ns				P value summary	ns				P value summary	ns			P value summary	ns
Significantly different (P < 0.05)?	No				Significantly different (P < 0.05)?	No				Significantly different (P < 0.05)?	No				Significantly different (P < 0.05)?	No				Significantly different (P < 0.05)?	No				Significantly different (P < 0.05)?	No			Significantly different (P < 0.05)?	No
One- or two-tailed P value?	Two-tailed				One- or two-tailed P value?	Two-tailed				One- or two-tailed P value?	Two-tailed				One- or two-tailed P value?	Two-tailed				One- or two-tailed P value?	Two-tailed				One- or two-tailed P value?	Two-tailed			One- or two-tailed P value?	Two-tailed
Welch-corrected t, df	t=0.4910, df=20.65				Welch-corrected t, df	t=0.2208, df=18.98				Welch-corrected t, df	t=0.7474, df=19.24				Welch-corrected t, df	t=1.593, df=21.41				Welch-corrected t, df	t=0.4494, df=24.10				Welch-corrected t, df	t=1.324, df=23.85			Welch-corrected t, df	t=1.085, df=22.72
How big is the difference?					How big is the difference?					How big is the difference?					How big is the difference?					How big is the difference?					How big is the difference?				How big is the difference?
Mean of column A	78.91				Mean of column A	1522				Mean of column A	52.64				Mean of column A	1.266				Mean of column A	654.1				Mean of column A	122.4			Mean of column A	217.9
Mean of column G	80.92				Mean of column G	1548				Mean of column G	53.75				Mean of column G	1.302				Mean of column G	634.9				Mean of column G	129.5			Mean of column B	238.1
Difference between means (A - G) ± SEM	-2.011 ± 4.096				Difference between means (A - G) ± SEM	-25.46 ± 115.3				Difference between means (A - G) ± SEM	-1.106 ± 1.481				Difference between means (A - G) ± SEM	-0.03559 ± 0.02235				Difference between means (A - G) ± SEM	19.12 ± 42.54				Difference between means (A - G) ± SEM	-7.120 ± 5.377			Difference between means (A - B) ± SEM	-20.25 ± 18.66
95% confidence interval	-10.54 to 6.516				95% confidence interval	-266.8 to 215.9				95% confidence interval	-4.203 to 1.990				95% confidence interval	-0.08202 to 0.01083				95% confidence interval	-68.65 to 106.9				95% confidence interval	-18.22 to 3.982			95% confidence interval	-58.89 to 18.38
R squared (eta squared)	0.01154				R squared (eta squared)	0.002561				R squared (eta squared)	0.02822				R squared (eta squared)	0.1059				R squared (eta squared)	0.008311				R squared (eta squared)	0.06849			R squared (eta squared)	0.04929
F test to compare variances					F test to compare variances					F test to compare variances					F test to compare variances					F test to compare variances					F test to compare variances				F test to compare variances
F, DFn, Dfd	2.267, 12, 13				F, DFn, Dfd	2.963, 12, 13				F, DFn, Dfd	2.838, 12, 13				F, DFn, Dfd	2.015, 12, 13				F, DFn, Dfd	1.263, 12, 13				F, DFn, Dfd	1.336, 12, 13			F, DFn, Dfd	1.639, 12, 13
P value	0.1575				P value	0.0632				P value	0.0738				P value	0.2246				P value	0.6801				P value	0.6109			P value	0.3886
P value summary	ns				P value summary	ns				P value summary	ns				P value summary	ns				P value summary	ns				P value summary	ns			P value summary	ns
Significantly different (P < 0.05)?	No				Significantly different (P < 0.05)?	No				Significantly different (P < 0.05)?	No				Significantly different (P < 0.05)?	No				Significantly different (P < 0.05)?	No				Significantly different (P < 0.05)?	No			Significantly different (P < 0.05)?	No
Model comparison	SS	DF	Probability it is correct		Model comparison	SS	DF	Probability it is correct		Model comparison	SS	DF	Probability it is correct		Model comparison	SS	DF	Probability it is correct		Model comparison	SS	DF	Probability it is correct		Model comparison	SS	DF	Probability it is correct	Model comparison	SS	DF	Probability it is correct
Null H. Population means identical	2772	26	75.74%		Null H. Population means identical	2161334	26	77.63%		Null H. Population means identical	364.2	26	72.36%		Null H. Population means identical	0.09055	26	48.36%		Null H. Population means identical	304643	26	76.17%		Null H. Population means identical	5161	26	58.59%	Null H. Population means identical	60375	26	65.45%
Alternative H: Distinct population means	2744	25	24.26%		Alternative H: Distinct population means	2156965	25	22.37%		Alternative H: Distinct population means	356	25	27.64%		Alternative H: Distinct population means	0.08201	25	51.64%		Alternative H: Distinct population means	302180	25	23.83%		Alternative H: Distinct population means	4819	25	41.41%	Alternative H: Distinct population means	57610	25	34.55%
Ratio of probabilities			3.121		Ratio of probabilities			3.471		Ratio of probabilities			2.618		Ratio of probabilities			1.068		Ratio of probabilities			3.197		Ratio of probabilities			1.415	Ratio of probabilities			1.894
Difference in AICc			-2.276		Difference in AICc			-2.489		Difference in AICc			-1.925		Difference in AICc			0.131		Difference in AICc			-2.324		Difference in AICc			-0.6937	Difference in AICc			-1.278
Data analyzed					Data analyzed					Data analyzed					Data analyzed					Data analyzed					Data analyzed				Data analyzed
Sample size, column A	14				Sample size, column A	14				Sample size, column A	14				Sample size, column A	14				Sample size, column A	14				Sample size, column A	14			Sample size, column A	13
Sample size, column G	13				Sample size, column G	13				Sample size, column G	13				Sample size, column G	13				Sample size, column G	13				Sample size, column G	13			Sample size, column B	14

## Sheet: Trilaminar ANOVAs
Vessel Density							Vessel Branching							Vessel Length							Vessel Tortuosity							Pericyte Density							Pericyte Ratio							Axial Vessels
Mixed-effects model (REML)	Matching: Stacked						Mixed-effects model (REML)	Matching: Stacked						Mixed-effects model (REML)	Matching: Stacked						Mixed-effects model (REML)	Matching: Stacked						Mixed-effects model (REML)	Matching: Stacked						Mixed-effects model (REML)	Matching: Stacked						Mixed-effects model (REML)	Matching: Stacked
Assume sphericity?	No						Assume sphericity?	No						Assume sphericity?	No						Assume sphericity?	No						Assume sphericity?	No						Assume sphericity?	No						Assume sphericity?	No
Alpha	0.05						Alpha	0.05						Alpha	0.05						Alpha	0.05						Alpha	0.05						Alpha	0.05						Alpha	0.05
Fixed effects (type III)	P value	P value summary	Statistically significant (P < 0.05)?	F (DFn, DFd)	Geisser-Greenhouse's epsilon		Fixed effects (type III)	P value	P value summary	Statistically significant (P < 0.05)?	F (DFn, DFd)	Geisser-Greenhouse's epsilon		Fixed effects (type III)	P value	P value summary	Statistically significant (P < 0.05)?	F (DFn, DFd)	Geisser-Greenhouse's epsilon		Fixed effects (type III)	P value	P value summary	Statistically significant (P < 0.05)?	F (DFn, DFd)	Geisser-Greenhouse's epsilon		Fixed effects (type III)	P value	P value summary	Statistically significant (P < 0.05)?	F (DFn, DFd)	Geisser-Greenhouse's epsilon		Fixed effects (type III)	P value	P value summary	Statistically significant (P < 0.05)?	F (DFn, DFd)	Geisser-Greenhouse's epsilon		Fixed effects (type III)	P value	P value summary	Statistically significant (P < 0.05)?	F (DFn, DFd)	Geisser-Greenhouse's epsilon
Trilaminar Layer	<0.0001	****	Yes	F (2.146, 53.65) = 463.9	0.5365		Trilaminar Layer	<0.0001	****	Yes	F (1.904, 47.60) = 239.0	0.476		Trilaminar Layer	<0.0001	****	Yes	F (2.341, 58.52) = 14.14	0.5852		Trilaminar Layer	0.0023	**	Yes	F (1.030, 32.18) = 10.78	0.2574		Trilaminar Layer	<0.0001	****	Yes	F (2.623, 65.59) = 202.3	0.6559		Trilaminar Layer	<0.0001	****	Yes	F (2.511, 62.78) = 31.51	0.6278		Diving Type	<0.0001	****	Yes	F (2.792, 69.81) = 112.0	0.6981
Blood Glucose	0.6225	ns	No	F (1, 25) = 0.2484			Blood Glucose	0.8238	ns	No	F (1, 25) = 0.05063			Blood Glucose	0.2213	ns	No	F (1, 25) = 1.573			Blood Glucose	0.0935	ns	No	F (1, 125) = 2.856			Blood Glucose	0.6556	ns	No	F (1, 25) = 0.2038			Blood Glucose	0.2192	ns	No	F (1, 25) = 1.588			Blood Glucose	0.2838	ns	No	F (1, 25) = 1.200
Trilaminar Layer x Blood Glucose	0.0735	ns	No	F (4, 100) = 2.208			Trilaminar Layer x Blood Glucose	0.383	ns	No	F (4, 100) = 1.055			Trilaminar Layer x Blood Glucose	0.4847	ns	No	F (4, 100) = 0.8702			Trilaminar Layer x Blood Glucose	0.0372	*	Yes	F (4, 125) = 2.635			Trilaminar Layer x Blood Glucose	0.3441	ns	No	F (4, 100) = 1.136			Trilaminar Layer x Blood Glucose	0.0674	ns	No	F (4, 100) = 2.265			Diving Type x Blood Glucose	0.3638	ns	No	F (4, 100) = 1.094
Random effects	SD	Variance					Random effects	SD	Variance					Random effects	SD	Variance					Random effects	SD	Variance					Random effects	SD	Variance					Random effects	SD	Variance					Random effects	SD	Variance
Retina	1.814	3.29					Retina	52.29	2734					Retina	1.956	3.825					Retina	0	0					Retina	18.37	337.4					Retina	15.92	253.5					Retina	6.809	46.36
Residual	2.346	5.503					Residual	59.87	3584					Residual	6.491	42.14					Residual	0.6927	0.4799					Residual	27.03	730.4					Residual	45.06	2030					Residual	15.14	229.1
Was the matching effective?							Was the matching effective?							Was the matching effective?							Was the matching effective?							Was the matching effective?							Was the matching effective?							Was the matching effective?
Chi-square, df	24.00, 1						Chi-square, df	31.58, 1						Chi-square, df	1.505, 1						Chi-square, df							Chi-square, df	17.55, 1						Chi-square, df	2.581, 1						Chi-square, df	5.560, 1
P value	<0.0001						P value	<0.0001						P value	0.2199						P value							P value	<0.0001						P value	0.1082						P value	0.0184
P value summary	****						P value summary	****						P value summary	ns						P value summary							P value summary	****						P value summary	ns						P value summary	*
Is there significant matching (P < 0.05)?	Yes						Is there significant matching (P < 0.05)?	Yes						Is there significant matching (P < 0.05)?	No						Is there significant matching (P < 0.05)?	No						Is there significant matching (P < 0.05)?	Yes						Is there significant matching (P < 0.05)?	No						Is there significant matching (P < 0.05)?	Yes
Difference between column means							Difference between column means							Difference between column means							Difference between column means							Difference between column means							Difference between column means							Difference between column means
Predicted mean of Euglycemic	16.18						Predicted mean of Euglycemic	309.5						Predicted mean of Euglycemic	56.98						Predicted mean of Euglycemic	1.546						Predicted mean of Euglycemic	127						Predicted mean of Euglycemic	162.7						Predicted mean of Euglycemic	43.58
Predicted mean of Hyperglycemic	15.78						Predicted mean of Hyperglycemic	304.4						Predicted mean of Hyperglycemic	55.29						Predicted mean of Hyperglycemic	1.344						Predicted mean of Hyperglycemic	130.8						Predicted mean of Hyperglycemic	150.2						Predicted mean of Hyperglycemic	47.63
Difference between predicted means	0.4023						Difference between predicted means	5.091						Difference between predicted means	1.691						Difference between predicted means	0.2017						Difference between predicted means	-3.823						Difference between predicted means	12.47						Difference between predicted means	-4.051
SE of difference	0.8071						SE of difference	22.63						SE of difference	1.348						SE of difference	0.1193						SE of difference	8.469						SE of difference	9.892						SE of difference	3.698
95% CI of difference	-1.260 to 2.064						95% CI of difference	-41.51 to 51.69						95% CI of difference	-1.086 to 4.468						95% CI of difference	-0.03449 to 0.4378						95% CI of difference	-21.27 to 13.62						95% CI of difference	-7.907 to 32.84						95% CI of difference	-11.67 to 3.565
Data summary							Data summary							Data summary							Data summary							Data summary							Data summary							Data summary
Number of columns (Blood Glucose)	2						Number of columns (Blood Glucose)	2						Number of columns (Blood Glucose)	2						Number of columns (Blood Glucose)	2						Number of columns (Blood Glucose)	2						Number of columns (Blood Glucose)	2						Number of columns (Blood Glucose)	2
Number of rows (Trilaminar Layer)	5						Number of rows (Trilaminar Layer)	5						Number of rows (Trilaminar Layer)	5						Number of rows (Trilaminar Layer)	5						Number of rows (Trilaminar Layer)	5						Number of rows (Trilaminar Layer)	5						Number of rows (Diving Type)	5
Number of subjects (Retina)	27						Number of subjects (Retina)	27						Number of subjects (Retina)	27						Number of subjects (Retina)	27						Number of subjects (Retina)	27						Number of subjects (Retina)	27						Number of subjects (Retina)	27
Number of missing values	0						Number of missing values	0						Number of missing values	0						Number of missing values	0						Number of missing values	0						Number of missing values	0						Number of missing values	0
Tukey's multiple comparisons test	Mean Diff.	95.00% CI of diff.	Below threshold?	Summary	Adjusted P Value		Tukey's multiple comparisons test	Mean Diff.	95.00% CI of diff.	Below threshold?	Summary	Adjusted P Value		Tukey's multiple comparisons test	Mean Diff.	95.00% CI of diff.	Below threshold?	Summary	Adjusted P Value		Tukey's multiple comparisons test	Mean Diff.	95.00% CI of diff.	Below threshold?	Summary	Adjusted P Value		Tukey's multiple comparisons test	Mean Diff.	95.00% CI of diff.	Below threshold?	Summary	Adjusted P Value		Tukey's multiple comparisons test	Mean Diff.	95.00% CI of diff.	Below threshold?	Summary	Adjusted P Value		Tukey's multiple comparisons test	Mean Diff.	95.00% CI of diff.	Below threshold?	Summary	Adjusted P Value
Superficial							Superficial							Superficial							Superficial							Superficial							Superficial							SI Connecting
Euglycemic vs. Hyperglycemic	-0.07508	-1.738 to 1.588	No	ns	0.9263		Euglycemic vs. Hyperglycemic	7.636	-32.06 to 47.33	No	ns	0.6916		Euglycemic vs. Hyperglycemic	5.369	-1.326 to 12.06	No	ns	0.1084		Euglycemic vs. Hyperglycemic	0.0092	-0.01185 to 0.03025	No	ns	0.3757		Euglycemic vs. Hyperglycemic	-18.76	-36.13 to -1.381	Yes	*	0.0355		Euglycemic vs. Hyperglycemic	56.02	3.483 to 108.6	Yes	*	0.0376		Euglycemic vs. Hyperglycemic	-13.05	-29.03 to 2.938	No	ns	0.1048
SI Region							SI Region							SI Region							SI Region							SI Region							SI Region							ID Connecting
Euglycemic vs. Hyperglycemic	-0.7892	-2.229 to 0.6507	No	ns	0.2697		Euglycemic vs. Hyperglycemic	-21.05	-52.23 to 10.13	No	ns	0.1766		Euglycemic vs. Hyperglycemic	-0.4729	-6.269 to 5.323	No	ns	0.8672		Euglycemic vs. Hyperglycemic	0.9765	-0.3608 to 2.314	No	ns	0.1378		Euglycemic vs. Hyperglycemic	-11.88	-30.52 to 6.754	No	ns	0.1991		Euglycemic vs. Hyperglycemic	3.561	-24.38 to 31.50	No	ns	0.794		Euglycemic vs. Hyperglycemic	-0.9879	-19.38 to 17.40	No	ns	0.912
Intermediate							Intermediate							Intermediate							Intermediate							Intermediate							Intermediate							SID Connecting
Euglycemic vs. Hyperglycemic	-0.17	-3.817 to 3.477	No	ns	0.9234		Euglycemic vs. Hyperglycemic	16.14	-60.55 to 92.83	No	ns	0.6639		Euglycemic vs. Hyperglycemic	2.037	-2.561 to 6.635	No	ns	0.3615		Euglycemic vs. Hyperglycemic	0.006206	-0.01782 to 0.03023	No	ns	0.5979		Euglycemic vs. Hyperglycemic	0.5007	-33.87 to 34.87	No	ns	0.9763		Euglycemic vs. Hyperglycemic	6.785	-4.561 to 18.13	No	ns	0.229		Euglycemic vs. Hyperglycemic	-6.843	-20.85 to 7.165	No	ns	0.3231
ID Region							ID Region							ID Region							ID Region							ID Region							ID Region							SD Connecting
Euglycemic vs. Hyperglycemic	0.356	-0.7707 to 1.483	No	ns	0.518		Euglycemic vs. Hyperglycemic	-14.64	-45.22 to 15.93	No	ns	0.3286		Euglycemic vs. Hyperglycemic	-0.1616	-5.996 to 5.673	No	ns	0.9547		Euglycemic vs. Hyperglycemic	0.01134	-0.1411 to 0.1638	No	ns	0.8791		Euglycemic vs. Hyperglycemic	3.128	-9.806 to 16.06	No	ns	0.6206		Euglycemic vs. Hyperglycemic	-14.28	-69.84 to 41.27	No	ns	0.5977		Euglycemic vs. Hyperglycemic	-2.188	-8.296 to 3.919	No	ns	0.4673
Deep							Deep							Deep							Deep							Deep							Deep							IPB
Euglycemic vs. Hyperglycemic	2.69	-0.3916 to 5.771	No	ns	0.084		Euglycemic vs. Hyperglycemic	37.38	-70.46 to 145.2	No	ns	0.4793		Euglycemic vs. Hyperglycemic	1.685	-3.021 to 6.390	No	ns	0.463		Euglycemic vs. Hyperglycemic	0.00514	-0.01078 to 0.02106	No	ns	0.5121		Euglycemic vs. Hyperglycemic	7.895	-29.90 to 45.69	No	ns	0.6698		Euglycemic vs. Hyperglycemic	10.24	-15.45 to 35.94	No	ns	0.4105		Euglycemic vs. Hyperglycemic	2.814	-4.704 to 10.33	No	ns	0.447
Euglycemic							Euglycemic							Euglycemic							Euglycemic							Euglycemic							Euglycemic							Euglycemic
Superficial vs. SI Region	9.673	7.653 to 11.69	Yes	****	<0.0001		Superficial vs. SI Region	107.1	62.83 to 151.3	Yes	****	<0.0001		Superficial vs. SI Region	3.497	-11.22 to 18.21	No	ns	0.938		Superficial vs. SI Region	-1.512	-3.464 to 0.4407	No	ns	0.1628		Superficial vs. SI Region	13.58	-11.97 to 39.13	No	ns	0.4723		Superficial vs. SI Region	99.55	37.64 to 161.5	Yes	**	0.0019		SI Connecting vs. ID Connecting	-27.04	-51.10 to -2.990	Yes	*	0.0254
Superficial vs. Intermediate	-5.347	-9.278 to -1.415	Yes	**	0.007		Superficial vs. Intermediate	-155.7	-248.7 to -62.71	Yes	**	0.0014		Superficial vs. Intermediate	7.698	1.219 to 14.18	Yes	*	0.0179		Superficial vs. Intermediate	-0.07896	-0.1062 to -0.05169	Yes	****	<0.0001		Superficial vs. Intermediate	-123.7	-163.6 to -83.84	Yes	****	<0.0001		Superficial vs. Intermediate	124.5	77.39 to 171.7	Yes	****	<0.0001		SI Connecting vs. SID Connecting	-17.34	-39.12 to 4.437	No	ns	0.1458
Superficial vs. ID Region	8.717	6.645 to 10.79	Yes	****	<0.0001		Superficial vs. ID Region	80.8	48.93 to 112.7	Yes	****	<0.0001		Superficial vs. ID Region	5.536	-7.454 to 18.53	No	ns	0.663		Superficial vs. ID Region	-0.5152	-0.6527 to -0.3778	Yes	****	<0.0001		Superficial vs. ID Region	23.88	9.296 to 38.46	Yes	**	0.0016		Superficial vs. ID Region	23.74	-64.29 to 111.8	No	ns	0.9062		SI Connecting vs. SD Connecting	34.7	18.98 to 50.43	Yes	***	0.0001
Superficial vs. Deep	-14.92	-18.17 to -11.66	Yes	****	<0.0001		Superficial vs. Deep	-348.9	-463.4 to -234.3	Yes	****	<0.0001		Superficial vs. Deep	13.27	5.130 to 21.41	Yes	**	0.0017		Superficial vs. Deep	-0.0528	-0.07552 to -0.03008	Yes	****	<0.0001		Superficial vs. Deep	-131.1	-171.7 to -90.56	Yes	****	<0.0001		Superficial vs. Deep	89.46	32.12 to 146.8	Yes	**	0.0024		SI Connecting vs. IPB	37.39	23.19 to 51.60	Yes	****	<0.0001
SI Region vs. Intermediate	-15.02	-19.34 to -10.70	Yes	****	<0.0001		SI Region vs. Intermediate	-262.8	-347.8 to -177.8	Yes	****	<0.0001		SI Region vs. Intermediate	4.2	-6.253 to 14.65	No	ns	0.7071		SI Region vs. Intermediate	1.433	-0.5256 to 3.391	No	ns	0.2005		SI Region vs. Intermediate	-137.3	-178.8 to -95.85	Yes	****	<0.0001		SI Region vs. Intermediate	24.99	-13.47 to 63.46	No	ns	0.2924		ID Connecting vs. SID Connecting	9.702	-14.70 to 34.10	No	ns	0.7146
SI Region vs. ID Region	-0.9557	-2.120 to 0.2090	No	ns	0.129		SI Region vs. ID Region	-26.25	-48.43 to -4.070	Yes	*	0.0184		SI Region vs. ID Region	2.038	-5.075 to 9.152	No	ns	0.8864		SI Region vs. ID Region	0.9963	-0.9927 to 2.985	No	ns	0.5261		SI Region vs. ID Region	10.3	-14.76 to 35.36	No	ns	0.6905		SI Region vs. ID Region	-75.81	-154.2 to 2.547	No	ns	0.0596		ID Connecting vs. SD Connecting	61.75	41.77 to 81.72	Yes	****	<0.0001
SI Region vs. Deep	-24.59	-28.05 to -21.13	Yes	****	<0.0001		SI Region vs. Deep	-455.9	-573.9 to -338.0	Yes	****	<0.0001		SI Region vs. Deep	9.773	-1.667 to 21.21	No	ns	0.1085		SI Region vs. Deep	1.459	-0.4970 to 3.414	No	ns	0.1871		SI Region vs. Deep	-144.7	-175.5 to -114.0	Yes	****	<0.0001		SI Region vs. Deep	-10.08	-45.74 to 25.57	No	ns	0.8909		ID Connecting vs. IPB	64.44	40.02 to 88.86	Yes	****	<0.0001
Intermediate vs. ID Region	14.06	9.493 to 18.63	Yes	****	<0.0001		Intermediate vs. ID Region	236.5	154.6 to 318.4	Yes	****	<0.0001		Intermediate vs. ID Region	-2.162	-11.95 to 7.628	No	ns	0.9517		Intermediate vs. ID Region	-0.4363	-0.5581 to -0.3145	Yes	****	<0.0001		Intermediate vs. ID Region	147.6	101.7 to 193.6	Yes	****	<0.0001		Intermediate vs. ID Region	-100.8	-171.7 to -29.96	Yes	**	0.005		SID Connecting vs. SD Connecting	52.04	38.20 to 65.89	Yes	****	<0.0001
Intermediate vs. Deep	-9.57	-12.76 to -6.379	Yes	****	<0.0001		Intermediate vs. Deep	-193.2	-276.8 to -109.5	Yes	****	<0.0001		Intermediate vs. Deep	5.572	0.1997 to 10.94	Yes	*	0.0409		Intermediate vs. Deep	0.02616	0.01513 to 0.03719	Yes	****	<0.0001		Intermediate vs. Deep	-7.394	-55.49 to 40.70	No	ns	0.9868		Intermediate vs. Deep	-35.08	-67.82 to -2.337	Yes	*	0.0339		SID Connecting vs. IPB	54.74	39.87 to 69.60	Yes	****	<0.0001
ID Region vs. Deep	-23.63	-27.17 to -20.10	Yes	****	<0.0001		ID Region vs. Deep	-429.7	-538.6 to -320.7	Yes	****	<0.0001		ID Region vs. Deep	7.734	-3.184 to 18.65	No	ns	0.2238		ID Region vs. Deep	0.4624	0.3359 to 0.5890	Yes	****	<0.0001		ID Region vs. Deep	-155	-199.8 to -110.2	Yes	****	<0.0001		ID Region vs. Deep	65.73	-12.93 to 144.4	No	ns	0.1194		SD Connecting vs. IPB	2.693	-6.603 to 11.99	No	ns	0.8825
Hyperglycemic							Hyperglycemic							Hyperglycemic							Hyperglycemic							Hyperglycemic							Hyperglycemic							Hyperglycemic
Superficial vs. SI Region	8.959	7.465 to 10.45	Yes	****	<0.0001		Superficial vs. SI Region	78.37	54.17 to 102.6	Yes	****	<0.0001		Superficial vs. SI Region	-2.344	-7.472 to 2.784	No	ns	0.6153		Superficial vs. SI Region	-0.5443	-0.7059 to -0.3826	Yes	****	<0.0001		Superficial vs. SI Region	20.45	1.203 to 39.70	Yes	*	0.0353		Superficial vs. SI Region	47.09	-12.70 to 106.9	No	ns	0.1552		SI Connecting vs. ID Connecting	-14.98	-35.45 to 5.483	No	ns	0.2041
Superficial vs. Intermediate	-5.442	-8.812 to -2.071	Yes	**	0.0016		Superficial vs. Intermediate	-147.2	-210.7 to -83.74	Yes	****	<0.0001		Superficial vs. Intermediate	4.366	-0.2665 to 8.999	No	ns	0.0686		Superficial vs. Intermediate	-0.08196	-0.1120 to -0.05193	Yes	****	<0.0001		Superficial vs. Intermediate	-104.5	-143.7 to -65.24	Yes	****	<0.0001		Superficial vs. Intermediate	75.3	15.92 to 134.7	Yes	*	0.0111		SI Connecting vs. SID Connecting	-11.14	-35.31 to 13.04	No	ns	0.6087
Superficial vs. ID Region	9.148	7.866 to 10.43	Yes	****	<0.0001		Superficial vs. ID Region	58.52	35.19 to 81.85	Yes	****	<0.0001		Superficial vs. ID Region	0.005637	-6.578 to 6.589	No	ns	>0.9999		Superficial vs. ID Region	-0.5131	-0.7132 to -0.3129	Yes	****	<0.0001		Superficial vs. ID Region	45.76	28.67 to 62.86	Yes	****	<0.0001		Superficial vs. ID Region	-46.57	-116.4 to 23.27	No	ns	0.2769		SI Connecting vs. SD Connecting	45.56	25.70 to 65.42	Yes	****	<0.0001
Superficial vs. Deep	-12.15	-14.92 to -9.379	Yes	****	<0.0001		Superficial vs. Deep	-319.1	-407.0 to -231.3	Yes	****	<0.0001		Superficial vs. Deep	9.586	5.745 to 13.43	Yes	****	<0.0001		Superficial vs. Deep	-0.05686	-0.08165 to -0.03207	Yes	****	<0.0001		Superficial vs. Deep	-104.5	-136.6 to -72.39	Yes	****	<0.0001		Superficial vs. Deep	43.68	-12.17 to 99.54	No	ns	0.1596		SI Connecting vs. IPB	53.26	36.13 to 70.39	Yes	****	<0.0001
SI Region vs. Intermediate	-14.4	-17.20 to -11.60	Yes	****	<0.0001		SI Region vs. Intermediate	-225.6	-279.2 to -172.0	Yes	****	<0.0001		SI Region vs. Intermediate	6.71	0.4993 to 12.92	Yes	*	0.0319		SI Region vs. Intermediate	0.4623	0.3117 to 0.6129	Yes	****	<0.0001		SI Region vs. Intermediate	-124.9	-156.9 to -92.94	Yes	****	<0.0001		SI Region vs. Intermediate	28.22	1.897 to 54.54	Yes	*	0.0334		ID Connecting vs. SID Connecting	3.847	-18.60 to 26.30	No	ns	0.9814
SI Region vs. ID Region	0.1894	-1.002 to 1.380	No	ns	0.9858		SI Region vs. ID Region	-19.84	-43.07 to 3.380	No	ns	0.11		SI Region vs. ID Region	2.35	-3.869 to 8.569	No	ns	0.7571		SI Region vs. ID Region	0.03116	-0.1995 to 0.2618	No	ns	0.9923		SI Region vs. ID Region	25.31	11.64 to 38.98	Yes	***	0.0005		SI Region vs. ID Region	-93.66	-148.9 to -38.38	Yes	**	0.0011		ID Connecting vs. SD Connecting	60.55	43.92 to 77.17	Yes	****	<0.0001
SI Region vs. Deep	-21.11	-23.85 to -18.37	Yes	****	<0.0001		SI Region vs. Deep	-397.5	-476.4 to -318.6	Yes	****	<0.0001		SI Region vs. Deep	11.93	6.768 to 17.09	Yes	****	<0.0001		SI Region vs. Deep	0.4874	0.3393 to 0.6355	Yes	****	<0.0001		SI Region vs. Deep	-124.9	-155.1 to -94.74	Yes	****	<0.0001		SI Region vs. Deep	-3.403	-32.16 to 25.36	No	ns	0.9954		ID Connecting vs. IPB	68.24	51.99 to 84.49	Yes	****	<0.0001
Intermediate vs. ID Region	14.59	12.01 to 17.17	Yes	****	<0.0001		Intermediate vs. ID Region	205.7	158.4 to 253.1	Yes	****	<0.0001		Intermediate vs. ID Region	-4.361	-10.23 to 1.506	No	ns	0.1934		Intermediate vs. ID Region	-0.4311	-0.6247 to -0.2375	Yes	****	<0.0001		Intermediate vs. ID Region	150.3	117.7 to 182.8	Yes	****	<0.0001		Intermediate vs. ID Region	-121.9	-166.8 to -76.93	Yes	****	<0.0001		SID Connecting vs. SD Connecting	56.7	41.87 to 71.52	Yes	****	<0.0001
Intermediate vs. Deep	-6.71	-9.059 to -4.362	Yes	****	<0.0001		Intermediate vs. Deep	-171.9	-254.2 to -89.62	Yes	***	0.0001		Intermediate vs. Deep	5.22	0.6798 to 9.760	Yes	*	0.0216		Intermediate vs. Deep	0.0251	0.0006570 to 0.04953	Yes	*	0.0431		Intermediate vs. Deep	7.143e-09	-31.36 to 31.36	No	ns	>0.9999		Intermediate vs. Deep	-31.62	-46.29 to -16.95	Yes	***	0.0001		SID Connecting vs. IPB	64.39	50.44 to 78.35	Yes	****	<0.0001
ID Region vs. Deep	-21.3	-23.76 to -18.84	Yes	****	<0.0001		ID Region vs. Deep	-377.7	-454.6 to -300.7	Yes	****	<0.0001		ID Region vs. Deep	9.581	4.790 to 14.37	Yes	***	0.0002		ID Region vs. Deep	0.4562	0.2689 to 0.6435	Yes	****	<0.0001		ID Region vs. Deep	-150.3	-180.7 to -119.8	Yes	****	<0.0001		ID Region vs. Deep	90.25	53.04 to 127.5	Yes	****	<0.0001		SD Connecting vs. IPB	7.695	-1.541 to 16.93	No	ns	0.1229

## Sheet: Age ANOVAs
Vessel Density							Vessel Branches							Vessel Length							Vessel Tortuosity							Pericyte Density							Pericyte Ration	Age Comp - Pericytes R Sum						Axial Vessels	Age Comp - Axial Sum
All							All							All							All							All							All							All
Two-way ANOVA	Ordinary						Two-way ANOVA	Ordinary						Two-way ANOVA	Ordinary						Two-way ANOVA	Ordinary						Two-way ANOVA	Ordinary						Two-way ANOVA	Ordinary						Two-way ANOVA	Ordinary
Alpha	0.05						Alpha	0.05						Alpha	0.05						Alpha	0.05						Alpha	0.05						Alpha	0.05						Alpha	0.05
Source of Variation	% of total variation	P value	P value summary	Significant?			Source of Variation	% of total variation	P value	P value summary	Significant?			Source of Variation	% of total variation	P value	P value summary	Significant?			Source of Variation	% of total variation	P value	P value summary	Significant?			Source of Variation	% of total variation	P value	P value summary	Significant?			Source of Variation	% of total variation	P value	P value summary	Significant?			Source of Variation	% of total variation	P value	P value summary	Significant?
Interaction	16.51	0.3916	ns	No			Interaction	9.141	0.6873	ns	No			Interaction	7.57	0.766	ns	No			Interaction	12.16	0.3934	ns	No			Interaction	4.153	0.8972	ns	No			Interaction	17.02	0.2063	ns	No			Interaction	4.088	0.8858	ns	No
Age	20.19	0.2969	ns	No			Age	22.65	0.2714	ns	No			Age	17.96	0.3953	ns	No			Age	27.08	0.0882	ns	No			Age	25.51	0.215	ns	No			Age	30.81	0.0483	*	Yes			Age	28.04	0.1513	ns	No
Blood Glucose	3.957	0.3204	ns	No			Blood Glucose	2.107	0.478	ns	No			Blood Glucose	0.4408	0.7482	ns	No			Blood Glucose	7.827	0.1124	ns	No			Blood Glucose	0.07375	0.8928	ns	No			Blood Glucose	7.12	0.1142	ns	No			Blood Glucose	2.347	0.4323	ns	No
ANOVA table	SS (Type III)	DF	MS	F (DFn, DFd)	P value		ANOVA table	SS (Type III)	DF	MS	F (DFn, DFd)	P value		ANOVA table	SS (Type III)	DF	MS	F (DFn, DFd)	P value		ANOVA table	SS (Type III)	DF	MS	F (DFn, DFd)	P value		ANOVA table	SS (Type III)	DF	MS	F (DFn, DFd)	P value		ANOVA table	SS (Type III)	DF	MS	F (DFn, DFd)	P value		ANOVA table	SS (Type III)	DF	MS	F (DFn, DFd)	P value
Interaction	457.6	4	114.4	F (4, 17) = 1.093	P=0.3916		Interaction	197566	4	49391	F (4, 17) = 0.5710	P=0.6873		Interaction	27.57	4	6.893	F (4, 17) = 0.4572	P=0.7660		Interaction	0.01101	4	0.002754	F (4, 17) = 1.089	P=0.3934		Interaction	12650	4	3163	F (4, 17) = 0.2636	P=0.8972		Interaction	878.2	4	219.6	F (4, 17) = 1.657	P=0.2063		Interaction	2468	4	617	F (4, 17) = 0.2816	P=0.8858
Age	559.7	4	139.9	F (4, 17) = 1.336	P=0.2969		Age	489606	4	122401	F (4, 17) = 1.415	P=0.2714		Age	65.4	4	16.35	F (4, 17) = 1.084	P=0.3953		Age	0.02452	4	0.006131	F (4, 17) = 2.424	P=0.0882		Age	77728	4	19432	F (4, 17) = 1.620	P=0.2150		Age	1590	4	397.5	F (4, 17) = 2.999	P=0.0483		Age	16928	4	4232	F (4, 17) = 1.932	P=0.1513
Blood Glucose	109.7	1	109.7	F (1, 17) = 1.047	P=0.3204		Blood Glucose	45535	1	45535	F (1, 17) = 0.5264	P=0.4780		Blood Glucose	1.606	1	1.606	F (1, 17) = 0.1065	P=0.7482		Blood Glucose	0.007088	1	0.007088	F (1, 17) = 2.802	P=0.1124		Blood Glucose	224.7	1	224.7	F (1, 17) = 0.01873	P=0.8928		Blood Glucose	367.5	1	367.5	F (1, 17) = 2.773	P=0.1142		Blood Glucose	1417	1	1417	F (1, 17) = 0.6468	P=0.4323
Residual	1780	17	104.7				Residual	1470501	17	86500				Residual	256.3	17	15.08				Residual	0.043	17	0.002529				Residual	203937	17	11996				Residual	2253	17	132.5				Residual	37245	17	2191
Difference between column means							Difference between column means							Difference between column means							Difference between column means							Difference between column means							Difference between column means							Difference between column means
Predicted (LS) mean of Euglycemic	82.16						Predicted (LS) mean of Euglycemic	1579						Predicted (LS) mean of Euglycemic	53.49						Predicted (LS) mean of Euglycemic	1.298						Predicted (LS) mean of Euglycemic	637.4						Predicted (LS) mean of Euglycemic	130.7						Predicted (LS) mean of Euglycemic	219.1
Predicted (LS) mean of Hyperglycemic	77.97						Predicted (LS) mean of Hyperglycemic	1493						Predicted (LS) mean of Hyperglycemic	52.98						Predicted (LS) mean of Hyperglycemic	1.265						Predicted (LS) mean of Hyperglycemic	643.4						Predicted (LS) mean of Hyperglycemic	123						Predicted (LS) mean of Hyperglycemic	234.2
Difference between predicted means	4.189						Difference between predicted means	85.36						Difference between predicted means	0.5069						Difference between predicted means	0.03368						Difference between predicted means	-5.995						Difference between predicted means	7.668						Difference between predicted means	-15.06
SE of difference	4.093						SE of difference	117.6						SE of difference	1.553						SE of difference	0.02012						SE of difference	43.81						SE of difference	4.605						SE of difference	18.72
95% CI of difference	-4.447 to 12.82						95% CI of difference	-162.9 to 333.6						95% CI of difference	-2.770 to 3.784						95% CI of difference	-0.008767 to 0.07612						95% CI of difference	-98.43 to 86.44						95% CI of difference	-2.048 to 17.38						95% CI of difference	-54.56 to 24.44
Data summary							Data summary							Data summary							Data summary							Data summary							Data summary							Data summary
Number of columns (Blood Glucose)	2						Number of columns (Blood Glucose)	2						Number of columns (Blood Glucose)	2						Number of columns (Blood Glucose)	2						Number of columns (Blood Glucose)	2						Number of columns (Blood Glucose)	2						Number of columns (Blood Glucose)	2
Number of rows (Age)	5						Number of rows (Age)	5						Number of rows (Age)	5						Number of rows (Age)	5						Number of rows (Age)	5						Number of rows (Age)	5						Number of rows (Age)	5
Number of values	27						Number of values	27						Number of values	27						Number of values	27						Number of values	27						Number of values	27						Number of values	27
Tukey's multiple comparisons test	Predicted (LS) mean diff.	95.00% CI of diff.	Below threshold?	Summary	Adjusted P Value		Tukey's multiple comparisons test	Predicted (LS) mean diff.	95.00% CI of diff.	Below threshold?	Summary	Adjusted P Value		Tukey's multiple comparisons test	Predicted (LS) mean diff.	95.00% CI of diff.	Below threshold?	Summary	Adjusted P Value		Tukey's multiple comparisons test	Predicted (LS) mean diff.	95.00% CI of diff.	Below threshold?	Summary	Adjusted P Value		Tukey's multiple comparisons test	Predicted (LS) mean diff.	95.00% CI of diff.	Below threshold?	Summary	Adjusted P Value		Tukey's multiple comparisons test	Predicted (LS) mean diff.	95.00% CI of diff.	Below threshold?	Summary	Adjusted P Value		Tukey's multiple comparisons test	Predicted (LS) mean diff.	95.00% CI of diff.	Below threshold?	Summary	Adjusted P Value
<20							<20							<20							<20							<20							<20							<20
Euglycemic vs. Hyperglycemic	14.32	-7.268 to 35.91	No	ns	0.1796		Euglycemic vs. Hyperglycemic	334.7	-285.8 to 955.2	No	ns	0.2709		Euglycemic vs. Hyperglycemic	-1.892	-10.09 to 6.300	No	ns	0.6323		Euglycemic vs. Hyperglycemic	0.03609	-0.07002 to 0.1422	No	ns	0.4828		Euglycemic vs. Hyperglycemic	49.21	-181.9 to 280.3	No	ns	0.6589		Euglycemic vs. Hyperglycemic	13.15	-11.14 to 37.44	No	ns	0.2693		Euglycemic vs. Hyperglycemic	12.96	-85.79 to 111.7	No	ns	0.7852
21 to 30							21 to 30							21 to 30							21 to 30							21 to 30							21 to 30							21 to 30
Euglycemic vs. Hyperglycemic	4.157	-15.55 to 23.87	No	ns	0.6619		Euglycemic vs. Hyperglycemic	149.9	-416.6 to 716.3	No	ns	0.584		Euglycemic vs. Hyperglycemic	-1.815	-9.294 to 5.664	No	ns	0.6152		Euglycemic vs. Hyperglycemic	-0.01344	-0.1103 to 0.08343	No	ns	0.7733		Euglycemic vs. Hyperglycemic	25.43	-185.5 to 236.4	No	ns	0.8023		Euglycemic vs. Hyperglycemic	1.275	-20.90 to 23.45	No	ns	0.9049		Euglycemic vs. Hyperglycemic	4.457	-85.69 to 94.61	No	ns	0.9182
31 to 40							31 to 40							31 to 40							31 to 40							31 to 40							31 to 40							31 to 40
Euglycemic vs. Hyperglycemic	12.67	-7.036 to 32.38	No	ns	0.1927		Euglycemic vs. Hyperglycemic	167.7	-398.7 to 734.2	No	ns	0.5404		Euglycemic vs. Hyperglycemic	3.866	-3.613 to 11.35	No	ns	0.2906		Euglycemic vs. Hyperglycemic	0.06801	-0.02886 to 0.1649	No	ns	0.1568		Euglycemic vs. Hyperglycemic	-27.88	-238.8 to 183.1	No	ns	0.7838		Euglycemic vs. Hyperglycemic	20.88	-1.297 to 43.05	No	ns	0.0634		Euglycemic vs. Hyperglycemic	-24.1	-114.2 to 66.05	No	ns	0.5801
41 to 50							41 to 50							41 to 50							41 to 50							41 to 50							41 to 50							41 to 50
Euglycemic vs. Hyperglycemic	-4.676	-24.38 to 15.03	No	ns	0.6231		Euglycemic vs. Hyperglycemic	-102.1	-668.6 to 464.3	No	ns	0.7084		Euglycemic vs. Hyperglycemic	0.9075	-6.571 to 8.386	No	ns	0.801		Euglycemic vs. Hyperglycemic	0.08704	-0.009820 to 0.1839	No	ns	0.0751		Euglycemic vs. Hyperglycemic	-84.78	-295.7 to 126.2	No	ns	0.4082		Euglycemic vs. Hyperglycemic	12.61	-9.563 to 34.78	No	ns	0.2467		Euglycemic vs. Hyperglycemic	-42.94	-133.1 to 47.21	No	ns	0.329
50+							50+							50+							50+							50+							50+							50+
Euglycemic vs. Hyperglycemic	-5.529	-20.79 to 9.737	No	ns	0.4553		Euglycemic vs. Hyperglycemic	-123.4	-562.2 to 315.3	No	ns	0.5606		Euglycemic vs. Hyperglycemic	1.468	-4.325 to 7.261	No	ns	0.5998		Euglycemic vs. Hyperglycemic	-0.009321	-0.08435 to 0.06571	No	ns	0.7964		Euglycemic vs. Hyperglycemic	8.046	-155.4 to 171.4	No	ns	0.9185		Euglycemic vs. Hyperglycemic	-9.567	-26.74 to 7.609	No	ns	0.2561		Euglycemic vs. Hyperglycemic	-25.67	-95.50 to 44.16	No	ns	0.4486
Euglycemic							Euglycemic							Euglycemic							Euglycemic							Euglycemic							Euglycemic							Euglycemic
<20 vs. 21 to 30	0.4728	-30.66 to 31.61	No	ns	>0.9999		<20 vs. 21 to 30	-75.03	-969.8 to 819.8	No	ns	0.999		<20 vs. 21 to 30	3.099	-8.715 to 14.91	No	ns	0.9276		<20 vs. 21 to 30	0.0181	-0.1349 to 0.1711	No	ns	0.9961		<20 vs. 21 to 30	-87.73	-421.0 to 245.5	No	ns	0.9267		<20 vs. 21 to 30	18.14	-16.88 to 53.17	No	ns	0.5311		<20 vs. 21 to 30	-31.19	-173.6 to 111.2	No	ns	0.961
<20 vs. 31 to 40	-14.18	-45.31 to 16.96	No	ns	0.6445		<20 vs. 31 to 40	-343.3	-1238 to 551.5	No	ns	0.7692		<20 vs. 31 to 40	1.412	-10.40 to 13.23	No	ns	0.9959		<20 vs. 31 to 40	-0.04255	-0.1956 to 0.1105	No	ns	0.9123		<20 vs. 31 to 40	-97.74	-431.0 to 235.5	No	ns	0.8958		<20 vs. 31 to 40	-1.001	-36.03 to 34.03	No	ns	>0.9999		<20 vs. 31 to 40	-67.84	-210.2 to 74.57	No	ns	0.6064
<20 vs. 41 to 50	5.399	-23.02 to 33.82	No	ns	0.9766		<20 vs. 41 to 50	157.6	-659.3 to 974.5	No	ns	0.9752		<20 vs. 41 to 50	-1.275	-12.06 to 9.510	No	ns	0.9961		<20 vs. 41 to 50	-0.1172	-0.2569 to 0.02243	No	ns	0.1246		<20 vs. 41 to 50	71.62	-232.6 to 375.8	No	ns	0.9498		<20 vs. 41 to 50	-9.715	-41.69 to 22.26	No	ns	0.8836		<20 vs. 41 to 50	-10.72	-140.7 to 119.3	No	ns	0.999
<20 vs. 50+	4.099	-22.86 to 31.06	No	ns	0.9897		<20 vs. 50+	64.82	-710.1 to 839.8	No	ns	0.999		<20 vs. 50+	-0.1579	-10.39 to 10.07	No	ns	>0.9999		<20 vs. 50+	-0.006517	-0.1390 to 0.1260	No	ns	0.9999		<20 vs. 50+	-77.2	-365.8 to 211.4	No	ns	0.9228		<20 vs. 50+	21.04	-9.295 to 51.37	No	ns	0.2605		<20 vs. 50+	-27.99	-151.3 to 95.34	No	ns	0.9558
21 to 30 vs. 31 to 40	-14.65	-45.78 to 16.48	No	ns	0.6169		21 to 30 vs. 31 to 40	-268.3	-1163 to 626.5	No	ns	0.8883		21 to 30 vs. 31 to 40	-1.687	-13.50 to 10.13	No	ns	0.9919		21 to 30 vs. 31 to 40	-0.06064	-0.2137 to 0.09237	No	ns	0.7482		21 to 30 vs. 31 to 40	-10.01	-343.2 to 323.2	No	ns	>0.9999		21 to 30 vs. 31 to 40	-19.14	-54.17 to 15.88	No	ns	0.4807		21 to 30 vs. 31 to 40	-36.65	-179.1 to 105.8	No	ns	0.9321
21 to 30 vs. 41 to 50	4.926	-23.49 to 33.35	No	ns	0.9833		21 to 30 vs. 41 to 50	232.6	-584.2 to 1049	No	ns	0.9052		21 to 30 vs. 41 to 50	-4.374	-15.16 to 6.411	No	ns	0.7326		21 to 30 vs. 41 to 50	-0.1353	-0.2750 to 0.004340	No	ns	0.06		21 to 30 vs. 41 to 50	159.4	-144.8 to 463.6	No	ns	0.5206		21 to 30 vs. 41 to 50	-27.86	-59.83 to 4.118	No	ns	0.1047		21 to 30 vs. 41 to 50	20.46	-109.5 to 150.5	No	ns	0.9883
21 to 30 vs. 50+	3.627	-23.34 to 30.59	No	ns	0.9935		21 to 30 vs. 50+	139.8	-635.1 to 914.8	No	ns	0.9806		21 to 30 vs. 50+	-3.257	-13.49 to 6.974	No	ns	0.8655		21 to 30 vs. 50+	-0.02461	-0.1571 to 0.1079	No	ns	0.9784		21 to 30 vs. 50+	10.53	-278.1 to 299.1	No	ns	>0.9999		21 to 30 vs. 50+	2.897	-27.44 to 33.23	No	ns	0.9983		21 to 30 vs. 50+	3.195	-120.1 to 126.5	No	ns	>0.9999
31 to 40 vs. 41 to 50	19.58	-8.844 to 48.00	No	ns	0.2664		31 to 40 vs. 41 to 50	500.9	-316.0 to 1318	No	ns	0.3713		31 to 40 vs. 41 to 50	-2.687	-13.47 to 8.098	No	ns	0.9391		31 to 40 vs. 41 to 50	-0.0747	-0.2144 to 0.06498	No	ns	0.5012		31 to 40 vs. 41 to 50	169.4	-134.8 to 473.6	No	ns	0.4631		31 to 40 vs. 41 to 50	-8.714	-40.69 to 23.26	No	ns	0.9179		31 to 40 vs. 41 to 50	57.11	-72.89 to 187.1	No	ns	0.6733
31 to 40 vs. 50+	18.28	-8.685 to 45.24	No	ns	0.2802		31 to 40 vs. 50+	408.1	-366.8 to 1183	No	ns	0.5156		31 to 40 vs. 50+	-1.57	-11.80 to 8.661	No	ns	0.9894		31 to 40 vs. 50+	0.03603	-0.09649 to 0.1685	No	ns	0.9185		31 to 40 vs. 50+	20.54	-268.1 to 309.1	No	ns	0.9995		31 to 40 vs. 50+	22.04	-8.294 to 52.38	No	ns	0.2227		31 to 40 vs. 50+	39.85	-83.48 to 163.2	No	ns	0.8593
41 to 50 vs. 50+	-1.3	-25.08 to 22.48	No	ns	0.9998		41 to 50 vs. 50+	-92.78	-776.2 to 590.6	No	ns	0.9933		41 to 50 vs. 50+	1.117	-7.907 to 10.14	No	ns	0.9953		41 to 50 vs. 50+	0.1107	-0.006136 to 0.2276	No	ns	0.068		41 to 50 vs. 50+	-148.8	-403.3 to 105.7	No	ns	0.4163		41 to 50 vs. 50+	30.75	4.002 to 57.51	Yes	*	0.0202		41 to 50 vs. 50+	-17.27	-126.0 to 91.50	No	ns	0.9879
Hyperglycemic							Hyperglycemic							Hyperglycemic							Hyperglycemic							Hyperglycemic							Hyperglycemic							Hyperglycemic
<20 vs. 21 to 30	-9.691	-38.11 to 18.73	No	ns	0.8346		<20 vs. 21 to 30	-259.9	-1077 to 557.0	No	ns	0.8657		<20 vs. 21 to 30	3.176	-7.609 to 13.96	No	ns	0.8944		<20 vs. 21 to 30	-0.03143	-0.1711 to 0.1083	No	ns	0.9571		<20 vs. 21 to 30	-111.5	-415.7 to 192.7	No	ns	0.7964		<20 vs. 21 to 30	6.272	-25.70 to 38.25	No	ns	0.9737		<20 vs. 21 to 30	-39.69	-169.7 to 90.31	No	ns	0.8818
<20 vs. 31 to 40	-15.83	-44.25 to 12.59	No	ns	0.4629		<20 vs. 31 to 40	-510.3	-1327 to 306.6	No	ns	0.3539		<20 vs. 31 to 40	7.171	-3.614 to 17.96	No	ns	0.2971		<20 vs. 31 to 40	-0.01063	-0.1503 to 0.1291	No	ns	0.9993		<20 vs. 31 to 40	-174.8	-479.0 to 129.4	No	ns	0.4328		<20 vs. 31 to 40	6.729	-25.25 to 38.70	No	ns	0.9662		<20 vs. 31 to 40	-104.9	-234.9 to 25.11	No	ns	0.1482
<20 vs. 41 to 50	-13.6	-44.73 to 17.54	No	ns	0.6779		<20 vs. 41 to 50	-279.2	-1174 to 615.6	No	ns	0.8734		<20 vs. 41 to 50	1.525	-10.29 to 13.34	No	ns	0.9945		<20 vs. 41 to 50	-0.06629	-0.2193 to 0.08672	No	ns	0.6842		<20 vs. 41 to 50	-62.37	-395.6 to 270.9	No	ns	0.9778		<20 vs. 41 to 50	-10.25	-45.28 to 24.78	No	ns	0.8966		<20 vs. 41 to 50	-66.62	-209.0 to 75.79	No	ns	0.6219
<20 vs. 50+	-15.75	-42.71 to 11.21	No	ns	0.4172		<20 vs. 50+	-393.3	-1168 to 381.6	No	ns	0.5497		<20 vs. 50+	3.202	-7.029 to 13.43	No	ns	0.8723		<20 vs. 50+	-0.05193	-0.1844 to 0.08059	No	ns	0.7557		<20 vs. 50+	-118.4	-406.9 to 170.2	No	ns	0.7247		<20 vs. 50+	-1.673	-32.01 to 28.66	No	ns	0.9998		<20 vs. 50+	-66.62	-190.0 to 56.71	No	ns	0.4917
21 to 30 vs. 31 to 40	-6.135	-31.56 to 19.28	No	ns	0.9454		21 to 30 vs. 31 to 40	-250.4	-981.0 to 480.2	No	ns	0.8321		21 to 30 vs. 31 to 40	3.995	-5.652 to 13.64	No	ns	0.7178		21 to 30 vs. 31 to 40	0.0208	-0.1041 to 0.1457	No	ns	0.9856		21 to 30 vs. 31 to 40	-63.31	-335.4 to 208.8	No	ns	0.9518		21 to 30 vs. 31 to 40	0.4571	-28.14 to 29.06	No	ns	>0.9999		21 to 30 vs. 31 to 40	-65.2	-181.5 to 51.07	No	ns	0.4562
21 to 30 vs. 41 to 50	-3.907	-32.33 to 24.51	No	ns	0.993		21 to 30 vs. 41 to 50	-19.37	-836.2 to 797.5	No	ns	>0.9999		21 to 30 vs. 41 to 50	-1.651	-12.44 to 9.134	No	ns	0.9895		21 to 30 vs. 41 to 50	-0.03486	-0.1745 to 0.1048	No	ns	0.9388		21 to 30 vs. 41 to 50	49.14	-255.1 to 353.3	No	ns	0.9871		21 to 30 vs. 41 to 50	-16.52	-48.50 to 15.45	No	ns	0.5333		21 to 30 vs. 41 to 50	-26.93	-156.9 to 103.1	No	ns	0.968
21 to 30 vs. 50+	-6.059	-29.84 to 17.72	No	ns	0.9343		21 to 30 vs. 50+	-133.5	-816.9 to 550.0	No	ns	0.9741		21 to 30 vs. 50+	0.02606	-8.997 to 9.049	No	ns	>0.9999		21 to 30 vs. 50+	-0.0205	-0.1374 to 0.09637	No	ns	0.9825		21 to 30 vs. 50+	-6.851	-261.4 to 247.7	No	ns	>0.9999		21 to 30 vs. 50+	-7.945	-34.70 to 18.81	No	ns	0.8916		21 to 30 vs. 50+	-26.93	-135.7 to 81.83	No	ns	0.9404
31 to 40 vs. 41 to 50	2.229	-26.19 to 30.65	No	ns	0.9992		31 to 40 vs. 41 to 50	231	-585.8 to 1048	No	ns	0.9073		31 to 40 vs. 41 to 50	-5.646	-16.43 to 5.139	No	ns	0.5212		31 to 40 vs. 41 to 50	-0.05566	-0.1953 to 0.08402	No	ns	0.7445		31 to 40 vs. 41 to 50	112.5	-191.7 to 416.7	No	ns	0.7916		31 to 40 vs. 41 to 50	-16.98	-48.96 to 15.00	No	ns	0.5079		31 to 40 vs. 41 to 50	38.27	-91.73 to 168.3	No	ns	0.8946
31 to 40 vs. 50+	0.07627	-23.70 to 23.85	No	ns	>0.9999		31 to 40 vs. 50+	116.9	-566.5 to 800.4	No	ns	0.984		31 to 40 vs. 50+	-3.969	-12.99 to 5.055	No	ns	0.6725		31 to 40 vs. 50+	-0.0413	-0.1582 to 0.07557	No	ns	0.8166		31 to 40 vs. 50+	56.46	-198.1 to 311.0	No	ns	0.9592		31 to 40 vs. 50+	-8.402	-35.15 to 18.35	No	ns	0.8709		31 to 40 vs. 50+	38.27	-70.49 to 147.0	No	ns	0.8188
41 to 50 vs. 50+	-2.152	-29.11 to 24.81	No	ns	0.9991		41 to 50 vs. 50+	-114.1	-889.0 to 660.8	No	ns	0.9909		41 to 50 vs. 50+	1.677	-8.554 to 11.91	No	ns	0.9864		41 to 50 vs. 50+	0.01437	-0.1181 to 0.1469	No	ns	0.9972		41 to 50 vs. 50+	-55.99	-344.6 to 232.6	No	ns	0.9747		41 to 50 vs. 50+	8.578	-21.76 to 38.91	No	ns	0.9074		41 to 50 vs. 50+	2.5e-08	-123.3 to 123.3	No	ns	>0.9999
Superficial							Superficial							Superficial							Superficial							Superficial							Superficial							SI Connecting
Two-way ANOVA	Ordinary						Two-way ANOVA	Ordinary						Two-way ANOVA	Ordinary						Two-way ANOVA	Ordinary						Two-way ANOVA	Ordinary						Two-way ANOVA	Ordinary						Two-way ANOVA	Ordinary
Alpha	0.05						Alpha	0.05						Alpha	0.05						Alpha	0.05						Alpha	0.05						Alpha	0.05						Alpha	0.05
Source of Variation	% of total variation	P value	P value summary	Significant?			Source of Variation	% of total variation	P value	P value summary	Significant?			Source of Variation	% of total variation	P value	P value summary	Significant?			Source of Variation	% of total variation	P value	P value summary	Significant?			Source of Variation	% of total variation	P value	P value summary	Significant?			Source of Variation	% of total variation	P value	P value summary	Significant?			Source of Variation	% of total variation	P value	P value summary	Significant?
Interaction	8.6	0.7592	ns	No			Interaction	5.546	0.8846	ns	No			Interaction	9.458	0.7226	ns	No			Interaction	25.13	0.1682	ns	No			Interaction	1.264	0.9883	ns	No			Interaction	10.08	0.5896	ns	No			Interaction	8.402	0.6295	ns	No
Age	11.83	0.6396	ns	No			Age	9.077	0.7612	ns	No			Age	1.113	0.9924	ns	No			Age	13.11	0.4553	ns	No			Age	11.48	0.6022	ns	No			Age	16.14	0.3654	ns	No			Age	24.62	0.152	ns	No
Blood Glucose	0.09775	0.8859	ns	No			Blood Glucose	1.409	0.5984	ns	No			Blood Glucose	8.574	0.1877	ns	No			Blood Glucose	5.268	0.2314	ns	No			Blood Glucose	14.55	0.0767	ns	No			Blood Glucose	13.49	0.066	ns	No			Blood Glucose	4.769	0.2383	ns	No
ANOVA table	SS (Type III)	DF	MS	F (DFn, DFd)	P value		ANOVA table	SS (Type III)	DF	MS	F (DFn, DFd)	P value		ANOVA table	SS (Type III)	DF	MS	F (DFn, DFd)	P value		ANOVA table	SS (Type III)	DF	MS	F (DFn, DFd)	P value		ANOVA table	SS (Type III)	DF	MS	F (DFn, DFd)	P value		ANOVA table	SS (Type III)	DF	MS	F (DFn, DFd)	P value		ANOVA table	SS (Type III)	DF	MS	F (DFn, DFd)	P value
Interaction	9.129	4	2.282	F (4, 17) = 0.4669	P=0.7592		Interaction	3254	4	813.6	F (4, 17) = 0.2835	P=0.8846		Interaction	168.4	4	42.11	F (4, 17) = 0.5195	P=0.7226		Interaction	0.004483	4	0.001121	F (4, 17) = 1.837	P=0.1682		Interaction	182.3	4	45.58	F (4, 17) = 0.07712	P=0.9883		Interaction	13358	4	3339	F (4, 17) = 0.7207	P=0.5896		Interaction	966.5	4	241.6	F (4, 17) = 0.6578	P=0.6295
Age	12.56	4	3.14	F (4, 17) = 0.6424	P=0.6396		Age	5326	4	1331	F (4, 17) = 0.4640	P=0.7612		Age	19.82	4	4.955	F (4, 17) = 0.06113	P=0.9924		Age	0.002338	4	0.0005845	F (4, 17) = 0.9583	P=0.4553		Age	1656	4	414.1	F (4, 17) = 0.7005	P=0.6022		Age	21388	4	5347	F (4, 17) = 1.154	P=0.3654		Age	2832	4	707.9	F (4, 17) = 1.927	P=0.1520
Blood Glucose	0.1038	1	0.1038	F (1, 17) = 0.02123	P=0.8859		Blood Glucose	826.8	1	826.8	F (1, 17) = 0.2881	P=0.5984		Blood Glucose	152.7	1	152.7	F (1, 17) = 1.884	P=0.1877		Blood Glucose	0.0009397	1	0.0009397	F (1, 17) = 1.541	P=0.2314		Blood Glucose	2099	1	2099	F (1, 17) = 3.550	P=0.0767		Blood Glucose	17883	1	17883	F (1, 17) = 3.859	P=0.0660		Blood Glucose	548.6	1	548.6	F (1, 17) = 1.494	P=0.2383
Residual	83.1	17	4.888				Residual	48781	17	2869				Residual	1378	17	81.06				Residual	0.01037	17	0.00061				Residual	10048	17	591.1				Residual	78771	17	4634				Residual	6244	17	367.3
Difference between column means							Difference between column means							Difference between column means							Difference between column means							Difference between column means							Difference between column means							Difference between column means
Predicted (LS) mean of Euglycemic	15.95						Predicted (LS) mean of Euglycemic	248.4						Predicted (LS) mean of Euglycemic	62.64						Predicted (LS) mean of Euglycemic	1.116						Predicted (LS) mean of Euglycemic	83.78						Predicted (LS) mean of Euglycemic	230.9						Predicted (LS) mean of Euglycemic	50.64
Predicted (LS) mean of Hyperglycemic	15.82						Predicted (LS) mean of Hyperglycemic	236.9						Predicted (LS) mean of Hyperglycemic	57.69						Predicted (LS) mean of Hyperglycemic	1.104						Predicted (LS) mean of Hyperglycemic	102.1						Predicted (LS) mean of Hyperglycemic	177.4						Predicted (LS) mean of Hyperglycemic	60.01
Difference between predicted means	0.1289						Difference between predicted means	11.5						Difference between predicted means	4.943						Difference between predicted means	0.01226						Difference between predicted means	-18.32						Difference between predicted means	53.49						Difference between predicted means	-9.368
SE of difference	0.8844						SE of difference	21.43						SE of difference	3.601						SE of difference	0.009879						SE of difference	9.725						SE of difference	27.23						SE of difference	7.666
95% CI of difference	-1.737 to 1.995						95% CI of difference	-33.71 to 56.71						95% CI of difference	-2.655 to 12.54						95% CI of difference	-0.008581 to 0.03311						95% CI of difference	-38.84 to 2.193						95% CI of difference	-3.956 to 110.9						95% CI of difference	-25.54 to 6.805
Data summary							Data summary							Data summary							Data summary							Data summary							Data summary							Data summary
Number of columns (Blood Glucose)	2						Number of columns (Blood Glucose)	2						Number of columns (Blood Glucose)	2						Number of columns (Blood Glucose)	2						Number of columns (Blood Glucose)	2						Number of columns (Blood Glucose)	2						Number of columns (Blood Glucose)	2
Number of rows (Age)	5						Number of rows (Age)	5						Number of rows (Age)	5						Number of rows (Age)	5						Number of rows (Age)	5						Number of rows (Age)	5						Number of rows (Age)	5
Number of values	27						Number of values	27						Number of values	27						Number of values	27						Number of values	27						Number of values	27						Number of values	27
Tukey's multiple comparisons test	Predicted (LS) mean diff.	95.00% CI of diff.	Below threshold?	Summary	Adjusted P Value		Tukey's multiple comparisons test	Predicted (LS) mean diff.	95.00% CI of diff.	Below threshold?	Summary	Adjusted P Value		Tukey's multiple comparisons test	Predicted (LS) mean diff.	95.00% CI of diff.	Below threshold?	Summary	Adjusted P Value		Tukey's multiple comparisons test	Predicted (LS) mean diff.	95.00% CI of diff.	Below threshold?	Summary	Adjusted P Value		Tukey's multiple comparisons test	Predicted (LS) mean diff.	95.00% CI of diff.	Below threshold?	Summary	Adjusted P Value		Tukey's multiple comparisons test	Predicted (LS) mean diff.	95.00% CI of diff.	Below threshold?	Summary	Adjusted P Value		Tukey's multiple comparisons test	Predicted (LS) mean diff.	95.00% CI of diff.	Below threshold?	Summary	Adjusted P Value
<20							<20							<20							<20							<20							<20							<20
Euglycemic vs. Hyperglycemic	-0.0536	-4.718 to 4.611	No	ns	0.9809		Euglycemic vs. Hyperglycemic	41.71	-71.30 to 154.7	No	ns	0.4468		Euglycemic vs. Hyperglycemic	-2.582	-21.58 to 16.41	No	ns	0.7777		Euglycemic vs. Hyperglycemic	0.03999	-0.01212 to 0.09210	No	ns	0.1238		Euglycemic vs. Hyperglycemic	-24.1	-75.39 to 27.20	No	ns	0.3355		Euglycemic vs. Hyperglycemic	136.4	-7.209 to 280.0	No	ns	0.0613		Euglycemic vs. Hyperglycemic	10.53	-29.90 to 50.96	No	ns	0.5899
21 to 30							21 to 30							21 to 30							21 to 30							21 to 30							21 to 30							21 to 30
Euglycemic vs. Hyperglycemic	0.9567	-3.301 to 5.215	No	ns	0.6415		Euglycemic vs. Hyperglycemic	23.55	-79.62 to 126.7	No	ns	0.6362		Euglycemic vs. Hyperglycemic	1.379	-15.96 to 18.72	No	ns	0.8687		Euglycemic vs. Hyperglycemic	-0.01237	-0.05993 to 0.03520	No	ns	0.5905		Euglycemic vs. Hyperglycemic	-18.7	-65.53 to 28.12	No	ns	0.4111		Euglycemic vs. Hyperglycemic	72.54	-58.56 to 203.6	No	ns	0.2591		Euglycemic vs. Hyperglycemic	-2.005	-38.92 to 34.91	No	ns	0.9101
31 to 40							31 to 40							31 to 40							31 to 40							31 to 40							31 to 40							31 to 40
Euglycemic vs. Hyperglycemic	1.839	-2.419 to 6.097	No	ns	0.375		Euglycemic vs. Hyperglycemic	22.21	-80.96 to 125.4	No	ns	0.6555		Euglycemic vs. Hyperglycemic	8.035	-9.305 to 25.38	No	ns	0.3419		Euglycemic vs. Hyperglycemic	0.02583	-0.02174 to 0.07340	No	ns	0.2678		Euglycemic vs. Hyperglycemic	-9.686	-56.51 to 37.14	No	ns	0.668		Euglycemic vs. Hyperglycemic	33.15	-97.95 to 164.3	No	ns	0.6006		Euglycemic vs. Hyperglycemic	-23.39	-60.30 to 13.52	No	ns	0.1989
41 to 50							41 to 50							41 to 50							41 to 50							41 to 50							41 to 50							41 to 50
Euglycemic vs. Hyperglycemic	-0.8509	-5.109 to 3.407	No	ns	0.6786		Euglycemic vs. Hyperglycemic	-21.11	-124.3 to 82.06	No	ns	0.6714		Euglycemic vs. Hyperglycemic	13.36	-3.984 to 30.70	No	ns	0.1225		Euglycemic vs. Hyperglycemic	0.03106	-0.01651 to 0.07863	No	ns	0.1862		Euglycemic vs. Hyperglycemic	-24.09	-70.92 to 22.73	No	ns	0.2928		Euglycemic vs. Hyperglycemic	-12.14	-143.2 to 119.0	No	ns	0.8474		Euglycemic vs. Hyperglycemic	-10.43	-47.34 to 26.48	No	ns	0.559
50+							50+							50+							50+							50+							50+							50+
Euglycemic vs. Hyperglycemic	-1.247	-4.545 to 2.052	No	ns	0.4362		Euglycemic vs. Hyperglycemic	-8.862	-88.78 to 71.05	No	ns	0.8178		Euglycemic vs. Hyperglycemic	4.526	-8.906 to 17.96	No	ns	0.4868		Euglycemic vs. Hyperglycemic	-0.0232	-0.06005 to 0.01364	No	ns	0.2015		Euglycemic vs. Hyperglycemic	-15.04	-51.31 to 21.23	No	ns	0.3938		Euglycemic vs. Hyperglycemic	37.49	-64.06 to 139.0	No	ns	0.4467		Euglycemic vs. Hyperglycemic	-21.55	-50.14 to 7.042	No	ns	0.1302
Euglycemic							Euglycemic							Euglycemic							Euglycemic							Euglycemic							Euglycemic							Euglycemic
<20 vs. 21 to 30	0.9669	-5.760 to 7.693	No	ns	0.9917		<20 vs. 21 to 30	41.78	-121.2 to 204.8	No	ns	0.9329		<20 vs. 21 to 30	-2.366	-29.76 to 25.03	No	ns	0.9988		<20 vs. 21 to 30	0.04686	-0.02828 to 0.1220	No	ns	0.3555		<20 vs. 21 to 30	4.527	-69.44 to 78.49	No	ns	0.9997		<20 vs. 21 to 30	65.01	-142.1 to 272.1	No	ns	0.8711		<20 vs. 21 to 30	-7.782	-66.09 to 50.53	No	ns	0.9937
<20 vs. 31 to 40	-0.5535	-7.280 to 6.173	No	ns	0.999		<20 vs. 31 to 40	21.4	-141.6 to 184.4	No	ns	0.9941		<20 vs. 31 to 40	-5.157	-32.55 to 22.24	No	ns	0.9773		<20 vs. 31 to 40	0.008697	-0.06645 to 0.08384	No	ns	0.9964		<20 vs. 31 to 40	5.906	-68.06 to 79.87	No	ns	0.9991		<20 vs. 31 to 40	63.54	-143.6 to 270.6	No	ns	0.88		<20 vs. 31 to 40	-17.58	-75.89 to 40.73	No	ns	0.8863
<20 vs. 41 to 50	2.212	-3.929 to 8.352	No	ns	0.8063		<20 vs. 41 to 50	65.65	-83.12 to 214.4	No	ns	0.6698		<20 vs. 41 to 50	-10.2	-35.21 to 14.81	No	ns	0.7285		<20 vs. 41 to 50	-0.003847	-0.07244 to 0.06475	No	ns	0.9998		<20 vs. 41 to 50	24.09	-43.43 to 91.62	No	ns	0.8114		<20 vs. 41 to 50	18.32	-170.7 to 207.4	No	ns	0.9982		<20 vs. 41 to 50	-1.721	-54.95 to 51.51	No	ns	>0.9999
<20 vs. 50+	0.8759	-4.949 to 6.701	No	ns	0.9902		<20 vs. 50+	28.61	-112.5 to 169.7	No	ns	0.9704		<20 vs. 50+	-3.5	-27.22 to 20.22	No	ns	0.9908		<20 vs. 50+	0.04102	-0.02406 to 0.1061	No	ns	0.3456		<20 vs. 50+	0.1588	-63.90 to 64.22	No	ns	>0.9999		<20 vs. 50+	56.8	-122.6 to 236.2	No	ns	0.8676		<20 vs. 50+	3.73	-46.77 to 54.23	No	ns	0.9994
21 to 30 vs. 31 to 40	-1.52	-8.247 to 5.206	No	ns	0.9565		21 to 30 vs. 31 to 40	-20.39	-183.4 to 142.6	No	ns	0.9951		21 to 30 vs. 31 to 40	-2.791	-30.18 to 24.60	No	ns	0.9978		21 to 30 vs. 31 to 40	-0.03816	-0.1133 to 0.03698	No	ns	0.5492		21 to 30 vs. 31 to 40	1.379	-72.59 to 75.35	No	ns	>0.9999		21 to 30 vs. 31 to 40	-1.468	-208.6 to 205.6	No	ns	>0.9999		21 to 30 vs. 31 to 40	-9.801	-68.11 to 48.51	No	ns	0.9851
21 to 30 vs. 41 to 50	1.245	-4.896 to 7.385	No	ns	0.9704		21 to 30 vs. 41 to 50	23.87	-124.9 to 172.6	No	ns	0.9874		21 to 30 vs. 41 to 50	-7.834	-32.84 to 17.17	No	ns	0.8719		21 to 30 vs. 41 to 50	-0.05071	-0.1193 to 0.01789	No	ns	0.2093		21 to 30 vs. 41 to 50	19.57	-47.96 to 87.09	No	ns	0.8998		21 to 30 vs. 41 to 50	-46.68	-235.7 to 142.4	No	ns	0.9409		21 to 30 vs. 41 to 50	6.062	-47.17 to 59.29	No	ns	0.9966
21 to 30 vs. 50+	-0.09096	-5.916 to 5.734	No	ns	>0.9999		21 to 30 vs. 50+	-13.18	-154.3 to 128.0	No	ns	0.9984		21 to 30 vs. 50+	-1.134	-24.86 to 22.59	No	ns	0.9999		21 to 30 vs. 50+	-0.005841	-0.07092 to 0.05923	No	ns	0.9987		21 to 30 vs. 50+	-4.368	-68.43 to 59.69	No	ns	0.9995		21 to 30 vs. 50+	-8.21	-187.6 to 171.1	No	ns	>0.9999		21 to 30 vs. 50+	11.51	-38.98 to 62.01	No	ns	0.9551
31 to 40 vs. 41 to 50	2.765	-3.375 to 8.906	No	ns	0.6536		31 to 40 vs. 41 to 50	44.26	-104.5 to 193.0	No	ns	0.891		31 to 40 vs. 41 to 50	-5.044	-30.05 to 19.96	No	ns	0.9709		31 to 40 vs. 41 to 50	-0.01254	-0.08114 to 0.05605	No	ns	0.9796		31 to 40 vs. 41 to 50	18.19	-49.34 to 85.71	No	ns	0.921		31 to 40 vs. 41 to 50	-45.22	-234.3 to 143.8	No	ns	0.9471		31 to 40 vs. 41 to 50	15.86	-37.37 to 69.09	No	ns	0.8904
31 to 40 vs. 50+	1.429	-4.396 to 7.255	No	ns	0.9422		31 to 40 vs. 50+	7.209	-133.9 to 148.4	No	ns	0.9999		31 to 40 vs. 50+	1.657	-22.07 to 25.38	No	ns	0.9995		31 to 40 vs. 50+	0.03232	-0.03275 to 0.09740	No	ns	0.5695		31 to 40 vs. 50+	-5.747	-69.81 to 58.31	No	ns	0.9987		31 to 40 vs. 50+	-6.742	-186.1 to 172.6	No	ns	>0.9999		31 to 40 vs. 50+	21.31	-29.18 to 71.81	No	ns	0.7039
41 to 50 vs. 50+	-1.336	-6.473 to 3.802	No	ns	0.9298		41 to 50 vs. 50+	-37.05	-161.5 to 87.43	No	ns	0.8909		41 to 50 vs. 50+	6.701	-14.22 to 27.62	No	ns	0.8629		41 to 50 vs. 50+	0.04487	-0.01253 to 0.1023	No	ns	0.1689		41 to 50 vs. 50+	-23.93	-80.43 to 32.56	No	ns	0.7012		41 to 50 vs. 50+	38.47	-119.7 to 196.7	No	ns	0.9439		41 to 50 vs. 50+	5.451	-39.08 to 49.98	No	ns	0.9955
Hyperglycemic							Hyperglycemic							Hyperglycemic							Hyperglycemic							Hyperglycemic							Hyperglycemic							Hyperglycemic
<20 vs. 21 to 30	1.977	-4.163 to 8.118	No	ns	0.8607		<20 vs. 21 to 30	23.62	-125.2 to 172.4	No	ns	0.9879		<20 vs. 21 to 30	1.595	-23.41 to 26.60	No	ns	0.9996		<20 vs. 21 to 30	-0.005499	-0.07409 to 0.06310	No	ns	0.9991		<20 vs. 21 to 30	9.922	-57.60 to 77.45	No	ns	0.991		<20 vs. 21 to 30	1.143	-187.9 to 190.2	No	ns	>0.9999		<20 vs. 21 to 30	-20.32	-73.55 to 32.91	No	ns	0.7724
<20 vs. 31 to 40	1.339	-4.802 to 7.479	No	ns	0.9616		<20 vs. 31 to 40	1.89	-146.9 to 150.7	No	ns	>0.9999		<20 vs. 31 to 40	5.461	-19.54 to 30.47	No	ns	0.9614		<20 vs. 31 to 40	-0.005465	-0.07406 to 0.06313	No	ns	0.9992		<20 vs. 31 to 40	20.32	-47.21 to 87.84	No	ns	0.887		<20 vs. 31 to 40	-39.72	-228.8 to 149.3	No	ns	0.9664		<20 vs. 31 to 40	-51.5	-104.7 to 1.727	No	ns	0.0605
<20 vs. 41 to 50	1.414	-5.312 to 8.141	No	ns	0.9663		<20 vs. 41 to 50	2.835	-160.1 to 165.8	No	ns	>0.9999		<20 vs. 41 to 50	5.738	-21.65 to 33.13	No	ns	0.9667		<20 vs. 41 to 50	-0.01278	-0.08792 to 0.06236	No	ns	0.9844		<20 vs. 41 to 50	24.1	-49.87 to 98.06	No	ns	0.8557		<20 vs. 41 to 50	-130.2	-337.3 to 76.88	No	ns	0.3478		<20 vs. 41 to 50	-22.68	-80.99 to 35.63	No	ns	0.7605
<20 vs. 50+	-0.3172	-6.143 to 5.508	No	ns	0.9998		<20 vs. 50+	-21.97	-163.1 to 119.2	No	ns	0.9888		<20 vs. 50+	3.608	-20.11 to 27.33	No	ns	0.9897		<20 vs. 50+	-0.02218	-0.08725 to 0.04290	No	ns	0.8349		<20 vs. 50+	9.214	-54.84 to 73.27	No	ns	0.9917		<20 vs. 50+	-42.12	-221.5 to 137.2	No	ns	0.9503		<20 vs. 50+	-28.35	-78.85 to 22.15	No	ns	0.4551
21 to 30 vs. 31 to 40	-0.6383	-6.131 to 4.854	No	ns	0.9963		21 to 30 vs. 31 to 40	-21.73	-154.8 to 111.3	No	ns	0.9866		21 to 30 vs. 31 to 40	3.866	-18.50 to 26.23	No	ns	0.9834		21 to 30 vs. 31 to 40	3.416e-05	-0.06132 to 0.06139	No	ns	>0.9999		21 to 30 vs. 31 to 40	10.39	-50.00 to 70.79	No	ns	0.9837		21 to 30 vs. 31 to 40	-40.86	-210.0 to 128.2	No	ns	0.9451		21 to 30 vs. 31 to 40	-31.18	-78.79 to 16.42	No	ns	0.3105
21 to 30 vs. 41 to 50	-0.5629	-6.703 to 5.578	No	ns	0.9985		21 to 30 vs. 41 to 50	-20.79	-169.6 to 128.0	No	ns	0.9925		21 to 30 vs. 41 to 50	4.143	-20.86 to 29.15	No	ns	0.9858		21 to 30 vs. 41 to 50	-0.007281	-0.07588 to 0.06131	No	ns	0.9974		21 to 30 vs. 41 to 50	14.17	-53.35 to 81.70	No	ns	0.9665		21 to 30 vs. 41 to 50	-131.4	-320.4 to 57.69	No	ns	0.259		21 to 30 vs. 41 to 50	-2.362	-55.59 to 50.87	No	ns	>0.9999
21 to 30 vs. 50+	-2.294	-7.432 to 2.843	No	ns	0.6603		21 to 30 vs. 50+	-45.6	-170.1 to 78.88	No	ns	0.7968		21 to 30 vs. 50+	2.013	-18.91 to 22.93	No	ns	0.9982		21 to 30 vs. 50+	-0.01668	-0.07407 to 0.04071	No	ns	0.8989		21 to 30 vs. 50+	-0.7087	-57.20 to 55.79	No	ns	>0.9999		21 to 30 vs. 50+	-43.26	-201.4 to 114.9	No	ns	0.9169		21 to 30 vs. 50+	-8.032	-52.57 to 36.50	No	ns	0.9806
31 to 40 vs. 41 to 50	0.07539	-6.065 to 6.216	No	ns	>0.9999		31 to 40 vs. 41 to 50	0.945	-147.8 to 149.7	No	ns	>0.9999		31 to 40 vs. 41 to 50	0.2775	-24.73 to 25.28	No	ns	>0.9999		31 to 40 vs. 41 to 50	-0.007315	-0.07591 to 0.06128	No	ns	0.9974		31 to 40 vs. 41 to 50	3.78	-63.74 to 71.30	No	ns	0.9998		31 to 40 vs. 41 to 50	-90.51	-279.6 to 98.55	No	ns	0.6021		31 to 40 vs. 41 to 50	28.82	-24.41 to 82.05	No	ns	0.4895
31 to 40 vs. 50+	-1.656	-6.794 to 3.481	No	ns	0.8602		31 to 40 vs. 50+	-23.86	-148.3 to 100.6	No	ns	0.9758		31 to 40 vs. 50+	-1.853	-22.77 to 19.07	No	ns	0.9987		31 to 40 vs. 50+	-0.01671	-0.07410 to 0.04068	No	ns	0.8982		31 to 40 vs. 50+	-11.1	-67.60 to 45.39	No	ns	0.9735		31 to 40 vs. 50+	-2.397	-160.6 to 155.8	No	ns	>0.9999		31 to 40 vs. 50+	23.15	-21.38 to 67.69	No	ns	0.5277
41 to 50 vs. 50+	-1.731	-7.557 to 4.094	No	ns	0.8913		41 to 50 vs. 50+	-24.81	-165.9 to 116.3	No	ns	0.9824		41 to 50 vs. 50+	-2.13	-25.85 to 21.59	No	ns	0.9986		41 to 50 vs. 50+	-0.009396	-0.07447 to 0.05568	No	ns	0.9915		41 to 50 vs. 50+	-14.88	-78.94 to 49.17	No	ns	0.9521		41 to 50 vs. 50+	88.11	-91.25 to 267.5	No	ns	0.5793		41 to 50 vs. 50+	-5.67	-56.17 to 44.83	No	ns	0.9968
SI Region							SI Region							SI Region							SI Region							SI Region							SI Region							ID Connecting
Two-way ANOVA	Ordinary						Two-way ANOVA	Ordinary						Two-way ANOVA	Ordinary						Two-way ANOVA	Ordinary						Two-way ANOVA	Ordinary						Two-way ANOVA	Ordinary						Two-way ANOVA	Ordinary
Alpha	0.05						Alpha	0.05						Alpha	0.05						Alpha	0.05						Alpha	0.05						Alpha	0.05						Alpha	0.05
Source of Variation	% of total variation	P value	P value summary	Significant?			Source of Variation	% of total variation	P value	P value summary	Significant?			Source of Variation	% of total variation	P value	P value summary	Significant?			Source of Variation	% of total variation	P value	P value summary	Significant?			Source of Variation	% of total variation	P value	P value summary	Significant?			Source of Variation	% of total variation	P value	P value summary	Significant?			Source of Variation	% of total variation	P value	P value summary	Significant?
Interaction	17.04	0.3541	ns	No			Interaction	5.741	0.8322	ns	No			Interaction	20.43	0.2264	ns	No			Interaction	15.34	0.2998	ns	No			Interaction	4.65	0.8453	ns	No			Interaction	23.32	0.1077	ns	No			Interaction	5.147	0.8718	ns	No
Age	15.73	0.3924	ns	No			Age	18.12	0.3701	ns	No			Age	27.1	0.1272	ns	No			Age	19.62	0.1967	ns	No			Age	29.26	0.1179	ns	No			Age	34.93	0.0338	*	Yes			Age	23.3	0.285	ns	No
Blood Glucose	3.939	0.3105	ns	No			Blood Glucose	5.03	0.2757	ns	No			Blood Glucose	0.6027	0.6719	ns	No			Blood Glucose	7.398	0.1279	ns	No			Blood Glucose	6.536	0.183	ns	No			Blood Glucose	0.3638	0.7132	ns	No			Blood Glucose	0.03134	0.9325	ns	No
ANOVA table	SS (Type III)	DF	MS	F (DFn, DFd)	P value		ANOVA table	SS (Type III)	DF	MS	F (DFn, DFd)	P value		ANOVA table	SS (Type III)	DF	MS	F (DFn, DFd)	P value		ANOVA table	SS (Type III)	DF	MS	F (DFn, DFd)	P value		ANOVA table	SS (Type III)	DF	MS	F (DFn, DFd)	P value		ANOVA table	SS (Type III)	DF	MS	F (DFn, DFd)	P value		ANOVA table	SS (Type III)	DF	MS	F (DFn, DFd)	P value
Interaction	14.86	4	3.714	F (4, 17) = 1.182	P=0.3541		Interaction	2404	4	601	F (4, 17) = 0.3619	P=0.8322		Interaction	263	4	65.75	F (4, 17) = 1.574	P=0.2264		Interaction	10.04	4	2.509	F (4, 17) = 1.328	P=0.2998		Interaction	656.9	4	164.2	F (4, 17) = 0.3427	P=0.8453		Interaction	6994	4	1748	F (4, 17) = 2.239	P=0.1077		Interaction	656.8	4	164.2	F (4, 17) = 0.3031	P=0.8718
Age	13.72	4	3.429	F (4, 17) = 1.091	P=0.3924		Age	7589	4	1897	F (4, 17) = 1.143	P=0.3701		Age	348.9	4	87.22	F (4, 17) = 2.088	P=0.1272		Age	12.83	4	3.208	F (4, 17) = 1.698	P=0.1967		Age	4134	4	1033	F (4, 17) = 2.157	P=0.1179		Age	10474	4	2618	F (4, 17) = 3.354	P=0.0338		Age	2974	4	743.4	F (4, 17) = 1.372	P=0.2850
Blood Glucose	3.435	1	3.435	F (1, 17) = 1.093	P=0.3105		Blood Glucose	2106	1	2106	F (1, 17) = 1.268	P=0.2757		Blood Glucose	7.758	1	7.758	F (1, 17) = 0.1857	P=0.6719		Blood Glucose	4.84	1	4.84	F (1, 17) = 2.562	P=0.1279		Blood Glucose	923.4	1	923.4	F (1, 17) = 1.927	P=0.1830		Blood Glucose	109.1	1	109.1	F (1, 17) = 0.1397	P=0.7132		Blood Glucose	4	1	4	F (1, 17) = 0.007384	P=0.9325
Residual	53.43	17	3.143				Residual	28228	17	1660				Residual	710	17	41.77				Residual	32.12	17	1.889				Residual	8146	17	479.2				Residual	13273	17	780.8				Residual	9209	17	541.7
Difference between column means							Difference between column means							Difference between column means							Difference between column means							Difference between column means							Difference between column means							Difference between column means
Predicted (LS) mean of Euglycemic	6.078						Predicted (LS) mean of Euglycemic	139.4						Predicted (LS) mean of Euglycemic	59						Predicted (LS) mean of Euglycemic	2.544						Predicted (LS) mean of Euglycemic	67.55						Predicted (LS) mean of Euglycemic	133.7						Predicted (LS) mean of Euglycemic	77.15
Predicted (LS) mean of Hyperglycemic	6.819						Predicted (LS) mean of Hyperglycemic	157.7						Predicted (LS) mean of Hyperglycemic	60.11						Predicted (LS) mean of Hyperglycemic	1.664						Predicted (LS) mean of Hyperglycemic	79.71						Predicted (LS) mean of Hyperglycemic	129.6						Predicted (LS) mean of Hyperglycemic	76.35
Difference between predicted means	-0.7414						Difference between predicted means	-18.36						Difference between predicted means	-1.114						Difference between predicted means	0.88						Difference between predicted means	-12.15						Difference between predicted means	4.178						Difference between predicted means	0.8
SE of difference	0.7092						SE of difference	16.3						SE of difference	2.585						SE of difference	0.5498						SE of difference	8.756						SE of difference	11.18						SE of difference	9.31
95% CI of difference	-2.238 to 0.7548						95% CI of difference	-52.75 to 16.03						95% CI of difference	-6.568 to 4.340						95% CI of difference	-0.2800 to 2.040						95% CI of difference	-30.63 to 6.319						95% CI of difference	-19.40 to 27.76						95% CI of difference	-18.84 to 20.44
Data summary							Data summary							Data summary							Data summary							Data summary							Data summary							Data summary
Number of columns (Blood Glucose)	2						Number of columns (Blood Glucose)	2						Number of columns (Blood Glucose)	2						Number of columns (Blood Glucose)	2						Number of columns (Blood Glucose)	2						Number of columns (Blood Glucose)	2						Number of columns (Blood Glucose)	2
Number of rows (Age)	5						Number of rows (Age)	5						Number of rows (Age)	5						Number of rows (Age)	5						Number of rows (Age)	5						Number of rows (Age)	5						Number of rows (Age)	5
Number of values	27						Number of values	27						Number of values	27						Number of values	27						Number of values	27						Number of values	27						Number of values	27
Tukey's multiple comparisons test	Predicted (LS) mean diff.	95.00% CI of diff.	Below threshold?	Summary	Adjusted P Value		Tukey's multiple comparisons test	Predicted (LS) mean diff.	95.00% CI of diff.	Below threshold?	Summary	Adjusted P Value		Tukey's multiple comparisons test	Predicted (LS) mean diff.	95.00% CI of diff.	Below threshold?	Summary	Adjusted P Value		Tukey's multiple comparisons test	Predicted (LS) mean diff.	95.00% CI of diff.	Below threshold?	Summary	Adjusted P Value		Tukey's multiple comparisons test	Predicted (LS) mean diff.	95.00% CI of diff.	Below threshold?	Summary	Adjusted P Value		Tukey's multiple comparisons test	Predicted (LS) mean diff.	95.00% CI of diff.	Below threshold?	Summary	Adjusted P Value		Tukey's multiple comparisons test	Predicted (LS) mean diff.	95.00% CI of diff.	Below threshold?	Summary	Adjusted P Value
<20							<20							<20							<20							<20							<20							<20
Euglycemic vs. Hyperglycemic	1.419	-2.322 to 5.159	No	ns	0.4347		Euglycemic vs. Hyperglycemic	-4.455	-90.43 to 81.52	No	ns	0.9142		Euglycemic vs. Hyperglycemic	10.99	-2.649 to 24.62	No	ns	0.1074		Euglycemic vs. Hyperglycemic	0.287	-2.613 to 3.187	No	ns	0.8371		Euglycemic vs. Hyperglycemic	-18.83	-65.02 to 27.35	No	ns	0.4016		Euglycemic vs. Hyperglycemic	71.81	12.86 to 130.8	Yes	*	0.0199		Euglycemic vs. Hyperglycemic	20.45	-28.65 to 69.56	No	ns	0.3918
21 to 30							21 to 30							21 to 30							21 to 30							21 to 30							21 to 30							21 to 30
Euglycemic vs. Hyperglycemic	0.1678	-3.247 to 3.582	No	ns	0.9186		Euglycemic vs. Hyperglycemic	6.934	-71.55 to 85.42	No	ns	0.8543		Euglycemic vs. Hyperglycemic	-4.501	-16.95 to 7.946	No	ns	0.456		Euglycemic vs. Hyperglycemic	0.2514	-2.396 to 2.899	No	ns	0.8436		Euglycemic vs. Hyperglycemic	-10.55	-52.71 to 31.61	No	ns	0.6044		Euglycemic vs. Hyperglycemic	6.199	-47.62 to 60.02	No	ns	0.8109		Euglycemic vs. Hyperglycemic	-1.532	-46.36 to 43.29	No	ns	0.9433
31 to 40							31 to 40							31 to 40							31 to 40							31 to 40							31 to 40							31 to 40
Euglycemic vs. Hyperglycemic	-0.958	-4.373 to 2.457	No	ns	0.5617		Euglycemic vs. Hyperglycemic	-23.86	-102.3 to 54.62	No	ns	0.5298		Euglycemic vs. Hyperglycemic	-4.658	-17.11 to 7.789	No	ns	0.4406		Euglycemic vs. Hyperglycemic	0.3985	-2.249 to 3.046	No	ns	0.7546		Euglycemic vs. Hyperglycemic	-16.54	-58.70 to 25.62	No	ns	0.4194		Euglycemic vs. Hyperglycemic	-9.839	-63.66 to 43.98	No	ns	0.7045		Euglycemic vs. Hyperglycemic	2.599	-42.23 to 47.42	No	ns	0.9041
41 to 50							41 to 50							41 to 50							41 to 50							41 to 50							41 to 50							41 to 50
Euglycemic vs. Hyperglycemic	-3.505	-6.920 to -0.09056	Yes	*	0.0448		Euglycemic vs. Hyperglycemic	-52.6	-131.1 to 25.88	No	ns	0.1754		Euglycemic vs. Hyperglycemic	-8.945	-21.39 to 3.502	No	ns	0.1478		Euglycemic vs. Hyperglycemic	3.402	0.7548 to 6.049	Yes	*	0.0148		Euglycemic vs. Hyperglycemic	-19.38	-61.54 to 22.78	No	ns	0.3458		Euglycemic vs. Hyperglycemic	-29.47	-83.29 to 24.34	No	ns	0.2639		Euglycemic vs. Hyperglycemic	-11.22	-56.05 to 33.60	No	ns	0.6041
50+							50+							50+							50+							50+							50+							50+
Euglycemic vs. Hyperglycemic	-0.8301	-3.475 to 1.815	No	ns	0.5168		Euglycemic vs. Hyperglycemic	-17.8	-78.59 to 42.99	No	ns	0.5449		Euglycemic vs. Hyperglycemic	1.547	-8.094 to 11.19	No	ns	0.7391		Euglycemic vs. Hyperglycemic	0.06099	-1.990 to 2.112	No	ns	0.9507		Euglycemic vs. Hyperglycemic	4.522	-28.13 to 37.18	No	ns	0.7737		Euglycemic vs. Hyperglycemic	-17.81	-59.49 to 23.88	No	ns	0.38		Euglycemic vs. Hyperglycemic	-6.294	-41.02 to 28.43	No	ns	0.7069
Euglycemic							Euglycemic							Euglycemic							Euglycemic							Euglycemic							Euglycemic							Euglycemic
<20 vs. 21 to 30	0.2781	-5.116 to 5.672	No	ns	0.9998		<20 vs. 21 to 30	-33.12	-157.1 to 90.85	No	ns	0.9231		<20 vs. 21 to 30	10.41	-9.256 to 30.07	No	ns	0.5109		<20 vs. 21 to 30	0.1482	-4.034 to 4.330	No	ns	>0.9999		<20 vs. 21 to 30	-23.4	-90.00 to 43.20	No	ns	0.8195		<20 vs. 21 to 30	57.23	-27.79 to 142.2	No	ns	0.2862		<20 vs. 21 to 30	-6.365	-77.18 to 64.45	No	ns	0.9986
<20 vs. 31 to 40	-0.09693	-5.491 to 5.297	No	ns	>0.9999		<20 vs. 31 to 40	-45.8	-169.8 to 78.18	No	ns	0.792		<20 vs. 31 to 40	17.22	-2.441 to 36.88	No	ns	0.1021		<20 vs. 31 to 40	0.06167	-4.120 to 4.244	No	ns	>0.9999		<20 vs. 31 to 40	-24.97	-91.57 to 41.63	No	ns	0.7831		<20 vs. 31 to 40	63.9	-21.11 to 148.9	No	ns	0.1968		<20 vs. 31 to 40	-23.73	-94.54 to 47.09	No	ns	0.843
<20 vs. 41 to 50	1.297	-3.627 to 6.221	No	ns	0.9267		<20 vs. 41 to 50	1.367	-111.8 to 114.5	No	ns	>0.9999		<20 vs. 41 to 50	9.211	-8.739 to 27.16	No	ns	0.5397		<20 vs. 41 to 50	-3.251	-7.069 to 0.5665	No	ns	0.1166		<20 vs. 41 to 50	-0.8712	-61.67 to 59.93	No	ns	>0.9999		<20 vs. 41 to 50	26.39	-51.22 to 104.0	No	ns	0.836		<20 vs. 41 to 50	-12.26	-76.91 to 52.38	No	ns	0.9767
<20 vs. 50+	-0.8397	-5.511 to 3.832	No	ns	0.9809		<20 vs. 50+	-32.01	-139.4 to 75.36	No	ns	0.8903		<20 vs. 50+	4.73	-12.30 to 21.76	No	ns	0.9126		<20 vs. 50+	0.2609	-3.361 to 3.883	No	ns	0.9994		<20 vs. 50+	-42.49	-100.2 to 15.19	No	ns	0.2119		<20 vs. 50+	73.71	0.08888 to 147.3	Yes	*	0.0496		<20 vs. 50+	-0.1861	-61.51 to 61.14	No	ns	>0.9999
21 to 30 vs. 31 to 40	-0.375	-5.769 to 5.019	No	ns	0.9995		21 to 30 vs. 31 to 40	-12.67	-136.7 to 111.3	No	ns	0.9978		21 to 30 vs. 31 to 40	6.814	-12.85 to 26.48	No	ns	0.8266		21 to 30 vs. 31 to 40	-0.08651	-4.268 to 4.095	No	ns	>0.9999		21 to 30 vs. 31 to 40	-1.571	-68.17 to 65.03	No	ns	>0.9999		21 to 30 vs. 31 to 40	6.673	-78.34 to 91.69	No	ns	0.9992		21 to 30 vs. 31 to 40	-17.36	-88.17 to 53.45	No	ns	0.9424
21 to 30 vs. 41 to 50	1.019	-3.905 to 5.943	No	ns	0.9682		21 to 30 vs. 41 to 50	34.49	-78.69 to 147.7	No	ns	0.8824		21 to 30 vs. 41 to 50	-1.196	-19.15 to 16.75	No	ns	0.9996		21 to 30 vs. 41 to 50	-3.399	-7.217 to 0.4183	No	ns	0.0941		21 to 30 vs. 41 to 50	22.53	-38.26 to 83.33	No	ns	0.7901		21 to 30 vs. 41 to 50	-30.84	-108.4 to 46.77	No	ns	0.7464		21 to 30 vs. 41 to 50	-5.9	-70.54 to 58.74	No	ns	0.9986
21 to 30 vs. 50+	-1.118	-5.789 to 3.554	No	ns	0.947		21 to 30 vs. 50+	1.111	-106.3 to 108.5	No	ns	>0.9999		21 to 30 vs. 50+	-5.677	-22.71 to 11.35	No	ns	0.8453		21 to 30 vs. 50+	0.1128	-3.509 to 3.734	No	ns	>0.9999		21 to 30 vs. 50+	-19.09	-76.76 to 38.59	No	ns	0.8487		21 to 30 vs. 50+	16.48	-57.14 to 90.11	No	ns	0.9579		21 to 30 vs. 50+	6.179	-55.15 to 67.50	No	ns	0.9979
31 to 40 vs. 41 to 50	1.394	-3.530 to 6.318	No	ns	0.9071		31 to 40 vs. 41 to 50	47.16	-66.01 to 160.3	No	ns	0.7133		31 to 40 vs. 41 to 50	-8.011	-25.96 to 9.939	No	ns	0.6609		31 to 40 vs. 41 to 50	-3.313	-7.130 to 0.5048	No	ns	0.1067		31 to 40 vs. 41 to 50	24.1	-36.69 to 84.90	No	ns	0.748		31 to 40 vs. 41 to 50	-37.51	-115.1 to 40.10	No	ns	0.5937		31 to 40 vs. 41 to 50	11.46	-53.18 to 76.10	No	ns	0.9818
31 to 40 vs. 50+	-0.7428	-5.414 to 3.929	No	ns	0.9879		31 to 40 vs. 50+	13.79	-93.58 to 121.2	No	ns	0.9946		31 to 40 vs. 50+	-12.49	-29.52 to 4.537	No	ns	0.2152		31 to 40 vs. 50+	0.1993	-3.422 to 3.821	No	ns	0.9998		31 to 40 vs. 50+	-17.52	-75.19 to 40.16	No	ns	0.8837		31 to 40 vs. 50+	9.812	-63.81 to 83.44	No	ns	0.9938		31 to 40 vs. 50+	23.54	-37.78 to 84.86	No	ns	0.7688
41 to 50 vs. 50+	-2.136	-6.256 to 1.983	No	ns	0.53		41 to 50 vs. 50+	-33.38	-128.1 to 61.31	No	ns	0.8178		41 to 50 vs. 50+	-4.481	-19.50 to 10.54	No	ns	0.89		41 to 50 vs. 50+	3.512	0.3180 to 6.706	Yes	*	0.0274		41 to 50 vs. 50+	-41.62	-92.49 to 9.248	No	ns	0.1396		41 to 50 vs. 50+	47.32	-17.61 to 112.3	No	ns	0.2203		41 to 50 vs. 50+	12.08	-42.00 to 66.16	No	ns	0.9583
Hyperglycemic							Hyperglycemic							Hyperglycemic							Hyperglycemic							Hyperglycemic							Hyperglycemic							Hyperglycemic
<20 vs. 21 to 30	-0.9726	-5.897 to 3.951	No	ns	0.973		<20 vs. 21 to 30	-21.73	-134.9 to 91.44	No	ns	0.9756		<20 vs. 21 to 30	-5.08	-23.03 to 12.87	No	ns	0.9071		<20 vs. 21 to 30	0.1126	-3.705 to 3.930	No	ns	>0.9999		<20 vs. 21 to 30	-15.12	-75.92 to 45.68	No	ns	0.9395		<20 vs. 21 to 30	-8.382	-85.99 to 69.22	No	ns	0.9972		<20 vs. 21 to 30	-28.35	-92.99 to 36.29	No	ns	0.6747
<20 vs. 31 to 40	-2.473	-7.397 to 2.451	No	ns	0.5593		<20 vs. 31 to 40	-65.2	-178.4 to 47.97	No	ns	0.4304		<20 vs. 31 to 40	1.577	-16.37 to 19.53	No	ns	0.9988		<20 vs. 31 to 40	0.1732	-3.644 to 3.991	No	ns	>0.9999		<20 vs. 31 to 40	-22.68	-83.48 to 38.12	No	ns	0.7863		<20 vs. 31 to 40	-17.75	-95.35 to 59.86	No	ns	0.9547		<20 vs. 31 to 40	-41.58	-106.2 to 23.06	No	ns	0.3269
<20 vs. 41 to 50	-3.627	-9.021 to 1.767	No	ns	0.2872		<20 vs. 41 to 50	-46.78	-170.8 to 77.20	No	ns	0.7795		<20 vs. 41 to 50	-10.72	-30.38 to 8.942	No	ns	0.483		<20 vs. 41 to 50	-0.1359	-4.318 to 4.046	No	ns	>0.9999		<20 vs. 41 to 50	-1.417	-68.02 to 65.18	No	ns	>0.9999		<20 vs. 41 to 50	-74.89	-159.9 to 10.12	No	ns	0.0992		<20 vs. 41 to 50	-43.94	-114.8 to 26.87	No	ns	0.3601
<20 vs. 50+	-3.088	-7.760 to 1.583	No	ns	0.3022		<20 vs. 50+	-45.36	-152.7 to 62.01	No	ns	0.7032		<20 vs. 50+	-4.709	-21.74 to 12.32	No	ns	0.9138		<20 vs. 50+	0.03492	-3.587 to 3.657	No	ns	>0.9999		<20 vs. 50+	-19.14	-76.81 to 38.54	No	ns	0.8475		<20 vs. 50+	-15.91	-89.53 to 57.72	No	ns	0.9629		<20 vs. 50+	-26.93	-88.26 to 34.39	No	ns	0.6736
21 to 30 vs. 31 to 40	-1.501	-5.905 to 2.903	No	ns	0.835		21 to 30 vs. 31 to 40	-43.47	-144.7 to 57.76	No	ns	0.691		21 to 30 vs. 31 to 40	6.657	-9.398 to 22.71	No	ns	0.7169		21 to 30 vs. 31 to 40	0.06062	-3.354 to 3.475	No	ns	>0.9999		21 to 30 vs. 31 to 40	-7.56	-61.94 to 46.82	No	ns	0.9927		21 to 30 vs. 31 to 40	-9.365	-78.78 to 60.05	No	ns	0.9935		21 to 30 vs. 31 to 40	-13.23	-71.05 to 44.59	No	ns	0.9546
21 to 30 vs. 41 to 50	-2.654	-7.578 to 2.270	No	ns	0.4938		21 to 30 vs. 41 to 50	-25.04	-138.2 to 88.13	No	ns	0.9596		21 to 30 vs. 41 to 50	-5.641	-23.59 to 12.31	No	ns	0.8707		21 to 30 vs. 41 to 50	-0.2485	-4.066 to 3.569	No	ns	0.9996		21 to 30 vs. 41 to 50	13.7	-47.09 to 74.50	No	ns	0.9569		21 to 30 vs. 41 to 50	-66.51	-144.1 to 11.10	No	ns	0.1132		21 to 30 vs. 41 to 50	-15.59	-80.23 to 49.05	No	ns	0.9455
21 to 30 vs. 50+	-2.116	-6.235 to 2.004	No	ns	0.539		21 to 30 vs. 50+	-23.62	-118.3 to 71.06	No	ns	0.9388		21 to 30 vs. 50+	0.3709	-14.65 to 15.39	No	ns	>0.9999		21 to 30 vs. 50+	-0.07767	-3.272 to 3.116	No	ns	>0.9999		21 to 30 vs. 50+	-4.016	-54.88 to 46.85	No	ns	0.9992		21 to 30 vs. 50+	-7.524	-72.45 to 57.41	No	ns	0.9964		21 to 30 vs. 50+	1.417	-52.67 to 55.50	No	ns	>0.9999
31 to 40 vs. 41 to 50	-1.153	-6.078 to 3.771	No	ns	0.9507		31 to 40 vs. 41 to 50	18.43	-94.75 to 131.6	No	ns	0.9867		31 to 40 vs. 41 to 50	-12.3	-30.25 to 5.652	No	ns	0.271		31 to 40 vs. 41 to 50	-0.3091	-4.127 to 3.508	No	ns	0.9991		31 to 40 vs. 41 to 50	21.26	-39.54 to 82.06	No	ns	0.822		31 to 40 vs. 41 to 50	-57.15	-134.8 to 20.46	No	ns	0.2123		31 to 40 vs. 41 to 50	-2.362	-67.00 to 62.28	No	ns	>0.9999
31 to 40 vs. 50+	-0.6149	-4.735 to 3.505	No	ns	0.9904		31 to 40 vs. 50+	19.84	-74.84 to 114.5	No	ns	0.9667		31 to 40 vs. 50+	-6.286	-21.30 to 8.732	No	ns	0.7101		31 to 40 vs. 50+	-0.1383	-3.332 to 3.056	No	ns	>0.9999		31 to 40 vs. 50+	3.544	-47.32 to 54.41	No	ns	0.9995		31 to 40 vs. 50+	1.841	-63.09 to 66.77	No	ns	>0.9999		31 to 40 vs. 50+	14.65	-39.44 to 68.73	No	ns	0.9195
41 to 50 vs. 50+	0.5386	-4.133 to 5.210	No	ns	0.9964		41 to 50 vs. 50+	1.417	-106.0 to 108.8	No	ns	>0.9999		41 to 50 vs. 50+	6.012	-11.02 to 23.04	No	ns	0.8171		41 to 50 vs. 50+	0.1709	-3.451 to 3.792	No	ns	0.9999		41 to 50 vs. 50+	-17.72	-75.40 to 39.96	No	ns	0.8795		41 to 50 vs. 50+	58.99	-14.64 to 132.6	No	ns	0.1527		41 to 50 vs. 50+	17.01	-44.31 to 78.33	No	ns	0.913
Intermediate							Intermediate							Intermediate							Intermediate							Intermediate							Intermediate							SID Connecting
Two-way ANOVA	Ordinary						Two-way ANOVA	Ordinary						Two-way ANOVA	Ordinary						Two-way ANOVA	Ordinary						Two-way ANOVA	Ordinary						Two-way ANOVA	Ordinary						Two-way ANOVA	Ordinary
Alpha	0.05						Alpha	0.05						Alpha	0.05						Alpha	0.05						Alpha	0.05						Alpha	0.05						Alpha	0.05
Source of Variation	% of total variation	P value	P value summary	Significant?			Source of Variation	% of total variation	P value	P value summary	Significant?			Source of Variation	% of total variation	P value	P value summary	Significant?			Source of Variation	% of total variation	P value	P value summary	Significant?			Source of Variation	% of total variation	P value	P value summary	Significant?			Source of Variation	% of total variation	P value	P value summary	Significant?			Source of Variation	% of total variation	P value	P value summary	Significant?
Interaction	13.29	0.419	ns	No			Interaction	10.61	0.5996	ns	No			Interaction	7.807	0.8108	ns	No			Interaction	16.51	0.4264	ns	No			Interaction	6.472	0.7889	ns	No			Interaction	21.6	0.2491	ns	No			Interaction	3.826	0.9402	ns	No
Age	35.8	0.0604	ns	No			Age	27.37	0.1718	ns	No			Age	4.729	0.913	ns	No			Age	13.12	0.5371	ns	No			Age	29.35	0.1525	ns	No			Age	10.25	0.5978	ns	No			Age	6.107	0.8714	ns	No
Blood Glucose	0.5172	0.6934	ns	No			Blood Glucose	3.387	0.356	ns	No			Blood Glucose	3.148	0.4369	ns	No			Blood Glucose	3.825	0.3453	ns	No			Blood Glucose	1.358	0.5585	ns	No			Blood Glucose	5.163	0.2489	ns	No			Blood Glucose	4.326	0.3665	ns	No
ANOVA table	SS (Type III)	DF	MS	F (DFn, DFd)	P value		ANOVA table	SS (Type III)	DF	MS	F (DFn, DFd)	P value		ANOVA table	SS (Type III)	DF	MS	F (DFn, DFd)	P value		ANOVA table	SS (Type III)	DF	MS	F (DFn, DFd)	P value		ANOVA table	SS (Type III)	DF	MS	F (DFn, DFd)	P value		ANOVA table	SS (Type III)	DF	MS	F (DFn, DFd)	P value		ANOVA table	SS (Type III)	DF	MS	F (DFn, DFd)	P value
Interaction	66.01	4	16.5	F (4, 17) = 1.033	P=0.4190		Interaction	23092	4	5773	F (4, 17) = 0.7047	P=0.5996		Interaction	60.8	4	15.2	F (4, 17) = 0.3929	P=0.8108		Interaction	0.003906	4	0.0009766	F (4, 17) = 1.017	P=0.4264		Interaction	3004	4	751	F (4, 17) = 0.4245	P=0.7889		Interaction	1153	4	288.4	F (4, 17) = 1.490	P=0.2491		Interaction	304.6	4	76.14	F (4, 17) = 0.1903	P=0.9402
Age	177.8	4	44.45	F (4, 17) = 2.782	P=0.0604		Age	59592	4	14898	F (4, 17) = 1.819	P=0.1718		Age	36.83	4	9.206	F (4, 17) = 0.2380	P=0.9130		Age	0.003102	4	0.0007756	F (4, 17) = 0.8078	P=0.5371		Age	13621	4	3405	F (4, 17) = 1.925	P=0.1525		Age	547.6	4	136.9	F (4, 17) = 0.7075	P=0.5978		Age	486.1	4	121.5	F (4, 17) = 0.3038	P=0.8714
Blood Glucose	2.569	1	2.569	F (1, 17) = 0.1608	P=0.6934		Blood Glucose	7374	1	7374	F (1, 17) = 0.9001	P=0.3560		Blood Glucose	24.52	1	24.52	F (1, 17) = 0.6339	P=0.4369		Blood Glucose	0.0009048	1	0.0009048	F (1, 17) = 0.9424	P=0.3453		Blood Glucose	630.3	1	630.3	F (1, 17) = 0.3562	P=0.5585		Blood Glucose	275.8	1	275.8	F (1, 17) = 1.425	P=0.2489		Blood Glucose	344.3	1	344.3	F (1, 17) = 0.8607	P=0.3665
Residual	271.6	17	15.98				Residual	139264	17	8192				Residual	657.6	17	38.68				Residual	0.01632	17	0.0009601				Residual	30077	17	1769				Residual	3290	17	193.5				Residual	6801	17	400
Difference between column means							Difference between column means							Difference between column means							Difference between column means							Difference between column means							Difference between column means							Difference between column means
Predicted (LS) mean of Euglycemic	21.72						Predicted (LS) mean of Euglycemic	416						Predicted (LS) mean of Euglycemic	55.11						Predicted (LS) mean of Euglycemic	1.195						Predicted (LS) mean of Euglycemic	213.4						Predicted (LS) mean of Euglycemic	105.8						Predicted (LS) mean of Euglycemic	65.81
Predicted (LS) mean of Hyperglycemic	21.08						Predicted (LS) mean of Hyperglycemic	381.6						Predicted (LS) mean of Hyperglycemic	53.13						Predicted (LS) mean of Hyperglycemic	1.183						Predicted (LS) mean of Hyperglycemic	203.3						Predicted (LS) mean of Hyperglycemic	99.14						Predicted (LS) mean of Hyperglycemic	73.24
Difference between predicted means	0.6411						Difference between predicted means	34.35						Difference between predicted means	1.981						Difference between predicted means	0.01203						Difference between predicted means	10.04						Difference between predicted means	6.643						Difference between predicted means	-7.422
SE of difference	1.599						SE of difference	36.2						SE of difference	2.488						SE of difference	0.01239						SE of difference	16.83						SE of difference	5.564						SE of difference	8
95% CI of difference	-2.732 to 4.015						95% CI of difference	-42.04 to 110.7						95% CI of difference	-3.268 to 7.229						95% CI of difference	-0.01412 to 0.03818						95% CI of difference	-25.46 to 45.54						95% CI of difference	-5.097 to 18.38						95% CI of difference	-24.30 to 9.457
Data summary							Data summary							Data summary							Data summary							Data summary							Data summary							Data summary
Number of columns (Blood Glucose)	2						Number of columns (Blood Glucose)	2						Number of columns (Blood Glucose)	2						Number of columns (Blood Glucose)	2						Number of columns (Blood Glucose)	2						Number of columns (Blood Glucose)	2						Number of columns (Blood Glucose)	2
Number of rows (Age)	5						Number of rows (Age)	5						Number of rows (Age)	5						Number of rows (Age)	5						Number of rows (Age)	5						Number of rows (Age)	5						Number of rows (Age)	5
Number of values	27						Number of values	27						Number of values	27						Number of values	27						Number of values	27						Number of values	27						Number of values	27
Tukey's multiple comparisons test	Predicted (LS) mean diff.	95.00% CI of diff.	Below threshold?	Summary	Adjusted P Value		Tukey's multiple comparisons test	Predicted (LS) mean diff.	95.00% CI of diff.	Below threshold?	Summary	Adjusted P Value		Tukey's multiple comparisons test	Predicted (LS) mean diff.	95.00% CI of diff.	Below threshold?	Summary	Adjusted P Value		Tukey's multiple comparisons test	Predicted (LS) mean diff.	95.00% CI of diff.	Below threshold?	Summary	Adjusted P Value		Tukey's multiple comparisons test	Predicted (LS) mean diff.	95.00% CI of diff.	Below threshold?	Summary	Adjusted P Value		Tukey's multiple comparisons test	Predicted (LS) mean diff.	95.00% CI of diff.	Below threshold?	Summary	Adjusted P Value		Tukey's multiple comparisons test	Predicted (LS) mean diff.	95.00% CI of diff.	Below threshold?	Summary	Adjusted P Value
<20							<20							<20							<20							<20							<20							<20
Euglycemic vs. Hyperglycemic	3.155	-5.279 to 11.59	No	ns	0.4409		Euglycemic vs. Hyperglycemic	81.4	-109.6 to 272.4	No	ns	0.381		Euglycemic vs. Hyperglycemic	2.191	-10.93 to 15.31	No	ns	0.7289		Euglycemic vs. Hyperglycemic	0.04249	-0.02288 to 0.1079	No	ns	0.1881		Euglycemic vs. Hyperglycemic	29.56	-59.18 to 118.3	No	ns	0.4917		Euglycemic vs. Hyperglycemic	10.29	-19.06 to 39.64	No	ns	0.4696		Euglycemic vs. Hyperglycemic	-20.05	-62.25 to 22.15	No	ns	0.3302
21 to 30							21 to 30							21 to 30							21 to 30							21 to 30							21 to 30							21 to 30
Euglycemic vs. Hyperglycemic	-1.023	-8.722 to 6.676	No	ns	0.7827		Euglycemic vs. Hyperglycemic	31.37	-143.0 to 205.7	No	ns	0.7089		Euglycemic vs. Hyperglycemic	-2.341	-14.32 to 9.638	No	ns	0.6853		Euglycemic vs. Hyperglycemic	0.01844	-0.04124 to 0.07812	No	ns	0.5232		Euglycemic vs. Hyperglycemic	31.59	-49.42 to 112.6	No	ns	0.422		Euglycemic vs. Hyperglycemic	-13.92	-40.71 to 12.87	No	ns	0.2883		Euglycemic vs. Hyperglycemic	-0.4725	-38.99 to 38.05	No	ns	0.9797
31 to 40							31 to 40							31 to 40							31 to 40							31 to 40							31 to 40							31 to 40
Euglycemic vs. Hyperglycemic	5.682	-2.017 to 13.38	No	ns	0.1379		Euglycemic vs. Hyperglycemic	114.3	-59.98 to 288.7	No	ns	0.1843		Euglycemic vs. Hyperglycemic	2.025	-9.954 to 14.00	No	ns	0.7257		Euglycemic vs. Hyperglycemic	0.0233	-0.03638 to 0.08298	No	ns	0.4216		Euglycemic vs. Hyperglycemic	8.032	-72.98 to 89.04	No	ns	0.8368		Euglycemic vs. Hyperglycemic	27.25	0.4547 to 54.04	Yes	*	0.0466		Euglycemic vs. Hyperglycemic	-8.977	-47.50 to 29.54	No	ns	0.6292
41 to 50							41 to 50							41 to 50							41 to 50							41 to 50							41 to 50							41 to 50
Euglycemic vs. Hyperglycemic	-2.491	-10.19 to 5.208	No	ns	0.5041		Euglycemic vs. Hyperglycemic	-16.1	-190.4 to 158.2	No	ns	0.8478		Euglycemic vs. Hyperglycemic	7.38	-4.599 to 19.36	No	ns	0.211		Euglycemic vs. Hyperglycemic	0.001623	-0.05806 to 0.06130	No	ns	0.9549		Euglycemic vs. Hyperglycemic	3.775	-77.24 to 84.79	No	ns	0.9228		Euglycemic vs. Hyperglycemic	10.46	-16.33 to 37.26	No	ns	0.4213		Euglycemic vs. Hyperglycemic	-7.042	-45.56 to 31.48	No	ns	0.7045
50+							50+							50+							50+							50+							50+							50+
Euglycemic vs. Hyperglycemic	-2.117	-8.081 to 3.846	No	ns	0.464		Euglycemic vs. Hyperglycemic	-39.28	-174.3 to 95.75	No	ns	0.5476		Euglycemic vs. Hyperglycemic	0.6483	-8.630 to 9.927	No	ns	0.8845		Euglycemic vs. Hyperglycemic	-0.02569	-0.07192 to 0.02054	No	ns	0.2571		Euglycemic vs. Hyperglycemic	-22.75	-85.51 to 40.00	No	ns	0.4547		Euglycemic vs. Hyperglycemic	-0.8658	-21.62 to 19.89	No	ns	0.9309		Euglycemic vs. Hyperglycemic	-0.5718	-30.41 to 29.27	No	ns	0.9682
Euglycemic							Euglycemic							Euglycemic							Euglycemic							Euglycemic							Euglycemic							Euglycemic
<20 vs. 21 to 30	-2.574	-14.74 to 9.588	No	ns	0.9655		<20 vs. 21 to 30	-62.42	-337.8 to 213.0	No	ns	0.956		<20 vs. 21 to 30	6.178	-12.74 to 25.10	No	ns	0.8547		<20 vs. 21 to 30	0.01262	-0.08165 to 0.1069	No	ns	0.9937		<20 vs. 21 to 30	-44.55	-172.5 to 83.42	No	ns	0.8243		<20 vs. 21 to 30	18.02	-24.31 to 60.34	No	ns	0.6976		<20 vs. 21 to 30	-7.29	-68.14 to 53.56	No	ns	0.9959
<20 vs. 31 to 40	-9.626	-21.79 to 2.536	No	ns	0.1607		<20 vs. 31 to 40	-153.9	-429.3 to 121.5	No	ns	0.4595		<20 vs. 31 to 40	1.736	-17.19 to 20.66	No	ns	0.9985		<20 vs. 31 to 40	-0.01406	-0.1083 to 0.08021	No	ns	0.9904		<20 vs. 31 to 40	-53.12	-181.1 to 74.85	No	ns	0.7161		<20 vs. 31 to 40	-5.673	-47.99 to 36.65	No	ns	0.9936		<20 vs. 31 to 40	-11.07	-71.92 to 49.78	No	ns	0.98
<20 vs. 41 to 50	-0.9689	-12.07 to 10.13	No	ns	0.9988		<20 vs. 41 to 50	-8.807	-260.2 to 242.6	No	ns	>0.9999		<20 vs. 41 to 50	-1.386	-18.66 to 15.89	No	ns	0.9991		<20 vs. 41 to 50	0.01543	-0.07063 to 0.1015	No	ns	0.981		<20 vs. 41 to 50	0.2747	-116.5 to 117.1	No	ns	>0.9999		<20 vs. 41 to 50	-7.646	-46.28 to 30.99	No	ns	0.9728		<20 vs. 41 to 50	-0.248	-55.80 to 55.30	No	ns	>0.9999
<20 vs. 50+	0.2753	-10.26 to 10.81	No	ns	>0.9999		<20 vs. 50+	40.59	-197.9 to 279.1	No	ns	0.9843		<20 vs. 50+	2.188	-14.20 to 18.58	No	ns	0.9937		<20 vs. 50+	0.01162	-0.07002 to 0.09326	No	ns	0.992		<20 vs. 50+	14.76	-96.07 to 125.6	No	ns	0.9938		<20 vs. 50+	9.409	-27.24 to 46.06	No	ns	0.9327		<20 vs. 50+	-13.81	-66.50 to 38.89	No	ns	0.9279
21 to 30 vs. 31 to 40	-7.052	-19.21 to 5.110	No	ns	0.4244		21 to 30 vs. 31 to 40	-91.48	-366.9 to 183.9	No	ns	0.847		21 to 30 vs. 31 to 40	-4.442	-23.36 to 14.48	No	ns	0.9504		21 to 30 vs. 31 to 40	-0.02668	-0.1210 to 0.06759	No	ns	0.9071		21 to 30 vs. 31 to 40	-8.569	-136.5 to 119.4	No	ns	0.9996		21 to 30 vs. 31 to 40	-23.69	-66.01 to 18.63	No	ns	0.458		21 to 30 vs. 31 to 40	-3.78	-64.63 to 57.07	No	ns	0.9997
21 to 30 vs. 41 to 50	1.605	-9.497 to 12.71	No	ns	0.9915		21 to 30 vs. 41 to 50	53.61	-197.8 to 305.0	No	ns	0.9645		21 to 30 vs. 41 to 50	-7.564	-24.84 to 9.710	No	ns	0.6759		21 to 30 vs. 41 to 50	0.002809	-0.08325 to 0.08887	No	ns	>0.9999		21 to 30 vs. 41 to 50	44.83	-72.00 to 161.7	No	ns	0.7691		21 to 30 vs. 41 to 50	-25.66	-64.30 to 12.97	No	ns	0.298		21 to 30 vs. 41 to 50	7.042	-48.51 to 62.59	No	ns	0.9949
21 to 30 vs. 50+	2.85	-7.683 to 13.38	No	ns	0.9198		21 to 30 vs. 50+	103	-135.5 to 341.5	No	ns	0.6865		21 to 30 vs. 50+	-3.99	-20.38 to 12.40	No	ns	0.9437		21 to 30 vs. 50+	-0.001004	-0.08265 to 0.08064	No	ns	>0.9999		21 to 30 vs. 50+	59.31	-51.52 to 170.1	No	ns	0.5006		21 to 30 vs. 50+	-8.608	-45.26 to 28.04	No	ns	0.9503		21 to 30 vs. 50+	-6.516	-59.21 to 46.18	No	ns	0.9953
31 to 40 vs. 41 to 50	8.657	-2.445 to 19.76	No	ns	0.1707		31 to 40 vs. 41 to 50	145.1	-106.3 to 396.5	No	ns	0.4287		31 to 40 vs. 41 to 50	-3.122	-20.40 to 14.15	No	ns	0.9805		31 to 40 vs. 41 to 50	0.02949	-0.05657 to 0.1156	No	ns	0.8322		31 to 40 vs. 41 to 50	53.4	-63.43 to 170.2	No	ns	0.6414		31 to 40 vs. 41 to 50	-1.974	-40.61 to 36.66	No	ns	0.9999		31 to 40 vs. 41 to 50	10.82	-44.73 to 66.37	No	ns	0.9743
31 to 40 vs. 50+	9.901	-0.6314 to 20.43	No	ns	0.071		31 to 40 vs. 50+	194.5	-43.99 to 433.0	No	ns	0.1416		31 to 40 vs. 50+	0.4514	-15.94 to 16.84	No	ns	>0.9999		31 to 40 vs. 50+	0.02568	-0.05596 to 0.1073	No	ns	0.8703		31 to 40 vs. 50+	67.88	-42.95 to 178.7	No	ns	0.3724		31 to 40 vs. 50+	15.08	-21.57 to 51.73	No	ns	0.7224		31 to 40 vs. 50+	-2.736	-55.44 to 49.96	No	ns	0.9998
41 to 50 vs. 50+	1.244	-8.045 to 10.53	No	ns	0.9936		41 to 50 vs. 50+	49.4	-160.9 to 259.7	No	ns	0.9503		41 to 50 vs. 50+	3.574	-10.88 to 18.03	No	ns	0.9407		41 to 50 vs. 50+	-0.003813	-0.07582 to 0.06819	No	ns	0.9998		41 to 50 vs. 50+	14.48	-83.26 to 112.2	No	ns	0.9907		41 to 50 vs. 50+	17.05	-15.27 to 49.38	No	ns	0.5139		41 to 50 vs. 50+	-13.56	-60.03 to 32.92	No	ns	0.8976
Hyperglycemic							Hyperglycemic							Hyperglycemic							Hyperglycemic							Hyperglycemic							Hyperglycemic							Hyperglycemic
<20 vs. 21 to 30	-6.752	-17.85 to 4.351	No	ns	0.3791		<20 vs. 21 to 30	-112.5	-363.8 to 138.9	No	ns	0.659		<20 vs. 21 to 30	1.646	-15.63 to 18.92	No	ns	0.9983		<20 vs. 21 to 30	-0.01143	-0.09749 to 0.07463	No	ns	0.9938		<20 vs. 21 to 30	-42.52	-159.3 to 74.30	No	ns	0.8004		<20 vs. 21 to 30	-6.192	-44.83 to 32.44	No	ns	0.9875		<20 vs. 21 to 30	12.28	-43.27 to 67.83	No	ns	0.9597
<20 vs. 31 to 40	-7.099	-18.20 to 4.003	No	ns	0.3324		<20 vs. 31 to 40	-121	-372.3 to 130.4	No	ns	0.5976		<20 vs. 31 to 40	1.57	-15.70 to 18.84	No	ns	0.9986		<20 vs. 31 to 40	-0.03326	-0.1193 to 0.05280	No	ns	0.7646		<20 vs. 31 to 40	-74.65	-191.5 to 42.17	No	ns	0.3329		<20 vs. 31 to 40	11.28	-27.35 to 49.92	No	ns	0.8972		<20 vs. 31 to 40	-6.667e-09	-55.55 to 55.55	No	ns	>0.9999
<20 vs. 41 to 50	-6.614	-18.78 to 5.547	No	ns	0.4853		<20 vs. 41 to 50	-106.3	-381.7 to 169.1	No	ns	0.7652		<20 vs. 41 to 50	3.803	-15.12 to 22.72	No	ns	0.9713		<20 vs. 41 to 50	-0.02544	-0.1197 to 0.06884	No	ns	0.9205		<20 vs. 41 to 50	-25.51	-153.5 to 102.5	No	ns	0.9721		<20 vs. 41 to 50	-7.472	-49.79 to 34.85	No	ns	0.9821		<20 vs. 41 to 50	12.76	-48.09 to 73.61	No	ns	0.9666
<20 vs. 50+	-4.997	-15.53 to 5.536	No	ns	0.6099		<20 vs. 50+	-80.09	-318.6 to 158.4	No	ns	0.8419		<20 vs. 50+	0.645	-15.74 to 17.03	No	ns	>0.9999		<20 vs. 50+	-0.05656	-0.1382 to 0.02508	No	ns	0.2615		<20 vs. 50+	-37.56	-148.4 to 73.27	No	ns	0.8376		<20 vs. 50+	-1.746	-38.40 to 34.91	No	ns	0.9999		<20 vs. 50+	5.67	-47.03 to 58.37	No	ns	0.9973
21 to 30 vs. 31 to 40	-0.3471	-10.28 to 9.583	No	ns	>0.9999		21 to 30 vs. 31 to 40	-8.505	-233.3 to 216.3	No	ns	>0.9999		21 to 30 vs. 31 to 40	-0.07623	-15.53 to 15.37	No	ns	>0.9999		21 to 30 vs. 31 to 40	-0.02183	-0.09880 to 0.05515	No	ns	0.9065		21 to 30 vs. 31 to 40	-32.13	-136.6 to 72.36	No	ns	0.8791		21 to 30 vs. 31 to 40	17.48	-17.08 to 52.03	No	ns	0.5531		21 to 30 vs. 31 to 40	-12.28	-61.97 to 37.40	No	ns	0.9407
21 to 30 vs. 41 to 50	0.1373	-10.96 to 11.24	No	ns	>0.9999		21 to 30 vs. 41 to 50	6.142	-245.2 to 257.5	No	ns	>0.9999		21 to 30 vs. 41 to 50	2.156	-15.12 to 19.43	No	ns	0.9951		21 to 30 vs. 41 to 50	-0.01401	-0.1001 to 0.07205	No	ns	0.9867		21 to 30 vs. 41 to 50	17.01	-99.81 to 133.8	No	ns	0.9913		21 to 30 vs. 41 to 50	-1.279	-39.91 to 37.36	No	ns	>0.9999		21 to 30 vs. 41 to 50	0.4725	-55.08 to 56.02	No	ns	>0.9999
21 to 30 vs. 50+	1.755	-7.534 to 11.04	No	ns	0.977		21 to 30 vs. 50+	32.37	-178.0 to 242.7	No	ns	0.9893		21 to 30 vs. 50+	-1.001	-15.45 to 13.45	No	ns	0.9995		21 to 30 vs. 50+	-0.04514	-0.1171 to 0.02687	No	ns	0.3507		21 to 30 vs. 50+	4.961	-92.78 to 102.7	No	ns	0.9999		21 to 30 vs. 50+	4.446	-27.88 to 36.77	No	ns	0.993		21 to 30 vs. 50+	-6.615	-53.09 to 39.86	No	ns	0.992
31 to 40 vs. 41 to 50	0.4844	-10.62 to 11.59	No	ns	>0.9999		31 to 40 vs. 41 to 50	14.65	-236.7 to 266.0	No	ns	0.9998		31 to 40 vs. 41 to 50	2.233	-15.04 to 19.51	No	ns	0.9945		31 to 40 vs. 41 to 50	0.00782	-0.07824 to 0.09388	No	ns	0.9986		31 to 40 vs. 41 to 50	49.14	-67.69 to 166.0	No	ns	0.7065		31 to 40 vs. 41 to 50	-18.76	-57.39 to 19.88	No	ns	0.5898		31 to 40 vs. 41 to 50	12.76	-42.79 to 68.31	No	ns	0.954
31 to 40 vs. 50+	2.102	-7.187 to 11.39	No	ns	0.9563		31 to 40 vs. 50+	40.87	-169.4 to 251.2	No	ns	0.9746		31 to 40 vs. 50+	-0.9251	-15.38 to 13.53	No	ns	0.9996		31 to 40 vs. 50+	-0.02331	-0.09531 to 0.04870	No	ns	0.8584		31 to 40 vs. 50+	37.09	-60.65 to 134.8	No	ns	0.776		31 to 40 vs. 50+	-13.03	-45.35 to 19.29	No	ns	0.7367		31 to 40 vs. 50+	5.67	-40.81 to 52.15	No	ns	0.9956
41 to 50 vs. 50+	1.618	-8.915 to 12.15	No	ns	0.9893		41 to 50 vs. 50+	26.22	-212.3 to 264.7	No	ns	0.997		41 to 50 vs. 50+	-3.158	-19.54 to 13.23	No	ns	0.9753		41 to 50 vs. 50+	-0.03113	-0.1128 to 0.05052	No	ns	0.7731		41 to 50 vs. 50+	-12.05	-122.9 to 98.78	No	ns	0.9972		41 to 50 vs. 50+	5.725	-30.93 to 42.38	No	ns	0.9886		41 to 50 vs. 50+	-7.087	-59.79 to 45.61	No	ns	0.9935
ID Region							ID Region							ID Region							ID Region							ID Region							ID Region							SD Connecting
Two-way ANOVA	Ordinary						Two-way ANOVA	Ordinary						Two-way ANOVA	Ordinary						Two-way ANOVA	Ordinary						Two-way ANOVA	Ordinary						Two-way ANOVA	Ordinary						Two-way ANOVA	Ordinary
Alpha	0.05						Alpha	0.05						Alpha	0.05						Alpha	0.05						Alpha	0.05						Alpha	0.05						Alpha	0.05
Source of Variation	% of total variation	P value	P value summary	Significant?			Source of Variation	% of total variation	P value	P value summary	Significant?			Source of Variation	% of total variation	P value	P value summary	Significant?			Source of Variation	% of total variation	P value	P value summary	Significant?			Source of Variation	% of total variation	P value	P value summary	Significant?			Source of Variation	% of total variation	P value	P value summary	Significant?			Source of Variation	% of total variation	P value	P value summary	Significant?
Interaction	5.842	0.8645	ns	No			Interaction	3.523	0.939	ns	No			Interaction	5.619	0.8048	ns	No			Interaction	13.39	0.6031	ns	No			Interaction	9.824	0.7256	ns	No			Interaction	30.1	0.115	ns	No			Interaction	1.91	0.9745	ns	No
Age	13.23	0.5954	ns	No			Age	13.91	0.5654	ns	No			Age	34.14	0.0867	ns	No			Age	4.669	0.9095	ns	No			Age	9.217	0.7477	ns	No			Age	14.3	0.4178	ns	No			Age	26.37	0.2151	ns	No
Blood Glucose	1.579	0.5677	ns	No			Blood Glucose	2.404	0.4783	ns	No			Blood Glucose	0.5199	0.7046	ns	No			Blood Glucose	0.5084	0.7486	ns	No			Blood Glucose	0.1663	0.8541	ns	No			Blood Glucose	0.07729	0.8828	ns	No			Blood Glucose	2.968	0.405	ns	No
ANOVA table	SS (Type III)	DF	MS	F (DFn, DFd)	P value		ANOVA table	SS (Type III)	DF	MS	F (DFn, DFd)	P value		ANOVA table	SS (Type III)	DF	MS	F (DFn, DFd)	P value		ANOVA table	SS (Type III)	DF	MS	F (DFn, DFd)	P value		ANOVA table	SS (Type III)	DF	MS	F (DFn, DFd)	P value		ANOVA table	SS (Type III)	DF	MS	F (DFn, DFd)	P value		ANOVA table	SS (Type III)	DF	MS	F (DFn, DFd)	P value
Interaction	2.851	4	0.7127	F (4, 17) = 0.3142	P=0.8645		Interaction	1269	4	317.2	F (4, 17) = 0.1926	P=0.9390		Interaction	73.1	4	18.27	F (4, 17) = 0.4017	P=0.8048		Interaction	0.1263	4	0.03157	F (4, 17) = 0.6991	P=0.6031		Interaction	632.3	4	158.1	F (4, 17) = 0.5152	P=0.7256		Interaction	35236	4	8809	F (4, 17) = 2.179	P=0.1150		Interaction	28.85	4	7.211	F (4, 17) = 0.1173	P=0.9745
Age	6.455	4	1.614	F (4, 17) = 0.7114	P=0.5954		Age	5008	4	1252	F (4, 17) = 0.7601	P=0.5654		Age	444.1	4	111	F (4, 17) = 2.440	P=0.0867		Age	0.04401	4	0.011	F (4, 17) = 0.2437	P=0.9095		Age	593.3	4	148.3	F (4, 17) = 0.4834	P=0.7477		Age	16736	4	4184	F (4, 17) = 1.035	P=0.4178		Age	398.2	4	99.56	F (4, 17) = 1.620	P=0.2151
Blood Glucose	0.7704	1	0.7704	F (1, 17) = 0.3396	P=0.5677		Blood Glucose	865.7	1	865.7	F (1, 17) = 0.5256	P=0.4783		Blood Glucose	6.763	1	6.763	F (1, 17) = 0.1486	P=0.7046		Blood Glucose	0.004792	1	0.004792	F (1, 17) = 0.1061	P=0.7486		Blood Glucose	10.7	1	10.7	F (1, 17) = 0.03487	P=0.8541		Blood Glucose	90.46	1	90.46	F (1, 17) = 0.02238	P=0.8828		Blood Glucose	44.84	1	44.84	F (1, 17) = 0.7293	P=0.4050
Residual	38.56	17	2.268				Residual	28001	17	1647				Residual	773.5	17	45.5				Residual	0.7676	17	0.04515				Residual	5216	17	306.8				Residual	68709	17	4042				Residual	1045	17	61.48
Difference between column means							Difference between column means							Difference between column means							Difference between column means							Difference between column means							Difference between column means							Difference between column means
Predicted (LS) mean of Euglycemic	7.041						Predicted (LS) mean of Euglycemic	165.6						Predicted (LS) mean of Euglycemic	57.46						Predicted (LS) mean of Euglycemic	1.632						Predicted (LS) mean of Euglycemic	57.58						Predicted (LS) mean of Euglycemic	217.5						Predicted (LS) mean of Euglycemic	13.43
Predicted (LS) mean of Hyperglycemic	6.69						Predicted (LS) mean of Hyperglycemic	177.3						Predicted (LS) mean of Hyperglycemic	58.5						Predicted (LS) mean of Hyperglycemic	1.604						Predicted (LS) mean of Hyperglycemic	56.27						Predicted (LS) mean of Hyperglycemic	221.3						Predicted (LS) mean of Hyperglycemic	16.11
Difference between predicted means	0.3511						Difference between predicted means	-11.77						Difference between predicted means	-1.04						Difference between predicted means	0.02769						Difference between predicted means	1.308						Difference between predicted means	-3.805						Difference between predicted means	-2.678
SE of difference	0.6025						SE of difference	16.23						SE of difference	2.698						SE of difference	0.085						SE of difference	7.007						SE of difference	25.43						SE of difference	3.136
95% CI of difference	-0.9200 to 1.622						95% CI of difference	-46.02 to 22.48						95% CI of difference	-6.733 to 4.652						95% CI of difference	-0.1516 to 0.2070						95% CI of difference	-13.47 to 16.09						95% CI of difference	-57.46 to 49.85						95% CI of difference	-9.295 to 3.939
Data summary							Data summary							Data summary							Data summary							Data summary							Data summary							Data summary
Number of columns (Blood Glucose)	2						Number of columns (Blood Glucose)	2						Number of columns (Blood Glucose)	2						Number of columns (Blood Glucose)	2						Number of columns (Blood Glucose)	2						Number of columns (Blood Glucose)	2						Number of columns (Blood Glucose)	2
Number of rows (Age)	5						Number of rows (Age)	5						Number of rows (Age)	5						Number of rows (Age)	5						Number of rows (Age)	5						Number of rows (Age)	5						Number of rows (Age)	5
Number of values	27						Number of values	27						Number of values	27						Number of values	27						Number of values	27						Number of values	27						Number of values	27
Tukey's multiple comparisons test	Predicted (LS) mean diff.	95.00% CI of diff.	Below threshold?	Summary	Adjusted P Value		Tukey's multiple comparisons test	Predicted (LS) mean diff.	95.00% CI of diff.	Below threshold?	Summary	Adjusted P Value		Tukey's multiple comparisons test	Predicted (LS) mean diff.	95.00% CI of diff.	Below threshold?	Summary	Adjusted P Value		Tukey's multiple comparisons test	Predicted (LS) mean diff.	95.00% CI of diff.	Below threshold?	Summary	Adjusted P Value		Tukey's multiple comparisons test	Predicted (LS) mean diff.	95.00% CI of diff.	Below threshold?	Summary	Adjusted P Value		Tukey's multiple comparisons test	Predicted (LS) mean diff.	95.00% CI of diff.	Below threshold?	Summary	Adjusted P Value		Tukey's multiple comparisons test	Predicted (LS) mean diff.	95.00% CI of diff.	Below threshold?	Summary	Adjusted P Value
<20							<20							<20							<20							<20							<20							<20
Euglycemic vs. Hyperglycemic	1.46	-1.717 to 4.638	No	ns	0.3458		Euglycemic vs. Hyperglycemic	8.91	-76.72 to 94.54	No	ns	0.8288		Euglycemic vs. Hyperglycemic	-2.687	-16.92 to 11.54	No	ns	0.6953		Euglycemic vs. Hyperglycemic	0.229	-0.2193 to 0.6773	No	ns	0.2963		Euglycemic vs. Hyperglycemic	9.922	-27.03 to 46.88	No	ns	0.5785		Euglycemic vs. Hyperglycemic	-69.81	-203.9 to 64.32	No	ns	0.2875		Euglycemic vs. Hyperglycemic	-6.075	-22.62 to 10.47	No	ns	0.4491
21 to 30							21 to 30							21 to 30							21 to 30							21 to 30							21 to 30							21 to 30
Euglycemic vs. Hyperglycemic	0.8116	-2.089 to 3.712	No	ns	0.5627		Euglycemic vs. Hyperglycemic	-3.499	-81.66 to 74.67	No	ns	0.9259		Euglycemic vs. Hyperglycemic	4.303	-8.688 to 17.29	No	ns	0.4941		Euglycemic vs. Hyperglycemic	-0.1698	-0.5790 to 0.2395	No	ns	0.3937		Euglycemic vs. Hyperglycemic	0.3192	-33.42 to 34.06	No	ns	0.9843		Euglycemic vs. Hyperglycemic	4.123	-118.3 to 126.6	No	ns	0.9442		Euglycemic vs. Hyperglycemic	-2.637	-17.74 to 12.46	No	ns	0.7171
31 to 40							31 to 40							31 to 40							31 to 40							31 to 40							31 to 40							31 to 40
Euglycemic vs. Hyperglycemic	0.0702	-2.831 to 2.971	No	ns	0.9599		Euglycemic vs. Hyperglycemic	-11.81	-89.98 to 66.35	No	ns	0.7537		Euglycemic vs. Hyperglycemic	1.472	-11.52 to 14.46	No	ns	0.8139		Euglycemic vs. Hyperglycemic	0.164	-0.2453 to 0.5732	No	ns	0.4097		Euglycemic vs. Hyperglycemic	-12.28	-46.02 to 21.45	No	ns	0.4529		Euglycemic vs. Hyperglycemic	118.3	-4.102 to 240.8	No	ns	0.0573		Euglycemic vs. Hyperglycemic	-2.126	-17.23 to 12.97	No	ns	0.77
41 to 50							41 to 50							41 to 50							41 to 50							41 to 50							41 to 50							41 to 50
Euglycemic vs. Hyperglycemic	-0.2677	-3.169 to 2.633	No	ns	0.8479		Euglycemic vs. Hyperglycemic	-36.47	-114.6 to 41.70	No	ns	0.3387		Euglycemic vs. Hyperglycemic	-4.898	-17.89 to 8.094	No	ns	0.4373		Euglycemic vs. Hyperglycemic	-0.08784	-0.4971 to 0.3214	No	ns	0.6564		Euglycemic vs. Hyperglycemic	-4.935	-38.67 to 28.80	No	ns	0.7614		Euglycemic vs. Hyperglycemic	12.66	-109.8 to 135.1	No	ns	0.8299		Euglycemic vs. Hyperglycemic	-2.904	-18.00 to 12.20	No	ns	0.6901
50+							50+							50+							50+							50+							50+							50+
Euglycemic vs. Hyperglycemic	-0.3191	-2.566 to 1.928	No	ns	0.7681		Euglycemic vs. Hyperglycemic	-15.97	-76.52 to 44.57	No	ns	0.5851		Euglycemic vs. Hyperglycemic	-3.392	-13.45 to 6.671	No	ns	0.4867		Euglycemic vs. Hyperglycemic	0.003112	-0.3139 to 0.3201	No	ns	0.9837		Euglycemic vs. Hyperglycemic	13.52	-12.61 to 39.65	No	ns	0.2903		Euglycemic vs. Hyperglycemic	-84.34	-179.2 to 10.50	No	ns	0.0779		Euglycemic vs. Hyperglycemic	0.3497	-11.35 to 12.05	No	ns	0.9504
Euglycemic							Euglycemic							Euglycemic							Euglycemic							Euglycemic							Euglycemic							Euglycemic
<20 vs. 21 to 30	0.5416	-4.041 to 5.124	No	ns	0.9961		<20 vs. 21 to 30	-13.11	-136.6 to 110.4	No	ns	0.9974		<20 vs. 21 to 30	1.396	-19.13 to 21.92	No	ns	0.9995		<20 vs. 21 to 30	0.1405	-0.5060 to 0.7870	No	ns	0.9621		<20 vs. 21 to 30	3.933	-49.36 to 57.23	No	ns	0.9994		<20 vs. 21 to 30	-31.08	-224.5 to 162.3	No	ns	0.9874		<20 vs. 21 to 30	-0.1304	-23.99 to 23.72	No	ns	>0.9999
<20 vs. 31 to 40	0.6552	-3.927 to 5.238	No	ns	0.9919		<20 vs. 31 to 40	-33.14	-156.6 to 90.34	No	ns	0.9219		<20 vs. 31 to 40	5.09	-15.43 to 25.61	No	ns	0.94		<20 vs. 31 to 40	-0.06059	-0.7071 to 0.5859	No	ns	0.9984		<20 vs. 31 to 40	10.87	-42.43 to 64.16	No	ns	0.9698		<20 vs. 31 to 40	-135.1	-328.6 to 58.28	No	ns	0.2544		<20 vs. 31 to 40	-6.311	-30.17 to 17.54	No	ns	0.9255
<20 vs. 41 to 50	-0.1997	-4.383 to 3.983	No	ns	0.9999		<20 vs. 41 to 50	5.691	-107.0 to 118.4	No	ns	0.9999		<20 vs. 41 to 50	-3.981	-22.72 to 14.75	No	ns	0.965		<20 vs. 41 to 50	0.1479	-0.4422 to 0.7381	No	ns	0.9379		<20 vs. 41 to 50	0.6824	-47.97 to 49.33	No	ns	>0.9999		<20 vs. 41 to 50	-30.36	-206.9 to 146.2	No	ns	0.9838		<20 vs. 41 to 50	-1.754	-23.53 to 20.02	No	ns	0.9991
<20 vs. 50+	0.09464	-3.874 to 4.063	No	ns	>0.9999		<20 vs. 50+	-19.77	-126.7 to 87.17	No	ns	0.9788		<20 vs. 50+	4.03	-13.74 to 21.80	No	ns	0.956		<20 vs. 50+	0.01328	-0.5466 to 0.5732	No	ns	>0.9999		<20 vs. 50+	-12.81	-58.97 to 33.34	No	ns	0.9128		<20 vs. 50+	40.31	-127.2 to 207.8	No	ns	0.9459		<20 vs. 50+	-11.39	-32.04 to 9.273	No	ns	0.4727
21 to 30 vs. 31 to 40	0.1135	-4.469 to 4.696	No	ns	>0.9999		21 to 30 vs. 31 to 40	-20.04	-143.5 to 103.4	No	ns	0.9869		21 to 30 vs. 31 to 40	3.695	-16.83 to 24.22	No	ns	0.9808		21 to 30 vs. 31 to 40	-0.2011	-0.8475 to 0.4454	No	ns	0.8748		21 to 30 vs. 31 to 40	6.934	-46.36 to 60.23	No	ns	0.9943		21 to 30 vs. 31 to 40	-104.1	-297.5 to 89.36	No	ns	0.4956		21 to 30 vs. 31 to 40	-6.181	-30.04 to 17.67	No	ns	0.9305
21 to 30 vs. 41 to 50	-0.7414	-4.924 to 3.442	No	ns	0.9818		21 to 30 vs. 41 to 50	18.8	-93.92 to 131.5	No	ns	0.9855		21 to 30 vs. 41 to 50	-5.377	-24.11 to 13.36	No	ns	0.9028		21 to 30 vs. 41 to 50	0.007466	-0.5827 to 0.5976	No	ns	>0.9999		21 to 30 vs. 41 to 50	-3.251	-51.90 to 45.40	No	ns	0.9996		21 to 30 vs. 41 to 50	0.7203	-175.9 to 177.3	No	ns	>0.9999		21 to 30 vs. 41 to 50	-1.623	-23.40 to 20.15	No	ns	0.9993
21 to 30 vs. 50+	-0.447	-4.415 to 3.521	No	ns	0.9967		21 to 30 vs. 50+	-6.662	-113.6 to 100.3	No	ns	0.9997		21 to 30 vs. 50+	2.635	-15.14 to 20.41	No	ns	0.9907		21 to 30 vs. 50+	-0.1272	-0.6871 to 0.4327	No	ns	0.9557		21 to 30 vs. 50+	-16.74	-62.90 to 29.41	No	ns	0.8023		21 to 30 vs. 50+	71.39	-96.12 to 238.9	No	ns	0.6967		21 to 30 vs. 50+	-11.26	-31.91 to 9.404	No	ns	0.4837
31 to 40 vs. 41 to 50	-0.8549	-5.038 to 3.328	No	ns	0.9695		31 to 40 vs. 41 to 50	38.83	-73.89 to 151.6	No	ns	0.8296		31 to 40 vs. 41 to 50	-9.072	-27.81 to 9.663	No	ns	0.5921		31 to 40 vs. 41 to 50	0.2085	-0.3817 to 0.7987	No	ns	0.8166		31 to 40 vs. 41 to 50	-10.18	-58.84 to 38.47	No	ns	0.9668		31 to 40 vs. 41 to 50	104.8	-71.79 to 281.4	No	ns	0.4023		31 to 40 vs. 41 to 50	4.557	-17.22 to 26.33	No	ns	0.9668
31 to 40 vs. 50+	-0.5605	-4.529 to 3.408	No	ns	0.9922		31 to 40 vs. 50+	13.37	-93.56 to 120.3	No	ns	0.9951		31 to 40 vs. 50+	-1.06	-18.83 to 16.71	No	ns	0.9997		31 to 40 vs. 50+	0.07387	-0.4860 to 0.6338	No	ns	0.994		31 to 40 vs. 50+	-23.68	-69.83 to 22.48	No	ns	0.5399		31 to 40 vs. 50+	175.4	7.939 to 343.0	Yes	*	0.0377		31 to 40 vs. 50+	-5.075	-25.73 to 15.58	No	ns	0.942
41 to 50 vs. 50+	0.2944	-3.205 to 3.794	No	ns	0.999		41 to 50 vs. 50+	-25.46	-119.8 to 68.85	No	ns	0.9204		41 to 50 vs. 50+	8.012	-7.663 to 23.69	No	ns	0.5433		41 to 50 vs. 50+	-0.1346	-0.6284 to 0.3591	No	ns	0.9177		41 to 50 vs. 50+	-13.49	-54.20 to 27.21	No	ns	0.8479		41 to 50 vs. 50+	70.67	-77.06 to 218.4	No	ns	0.6027		41 to 50 vs. 50+	-9.632	-27.85 to 8.588	No	ns	0.5121
Hyperglycemic							Hyperglycemic							Hyperglycemic							Hyperglycemic							Hyperglycemic							Hyperglycemic							Hyperglycemic
<20 vs. 21 to 30	-0.1072	-4.290 to 4.076	No	ns	>0.9999		<20 vs. 21 to 30	-25.51	-138.2 to 87.21	No	ns	0.9562		<20 vs. 21 to 30	8.386	-10.35 to 27.12	No	ns	0.6584		<20 vs. 21 to 30	-0.2583	-0.8484 to 0.3319	No	ns	0.6764		<20 vs. 21 to 30	-5.67	-54.32 to 42.98	No	ns	0.9963		<20 vs. 21 to 30	42.85	-133.7 to 219.4	No	ns	0.9443		<20 vs. 21 to 30	3.307	-18.47 to 25.08	No	ns	0.9898
<20 vs. 31 to 40	-0.7351	-4.918 to 3.448	No	ns	0.9824		<20 vs. 31 to 40	-53.86	-166.6 to 58.86	No	ns	0.6037		<20 vs. 31 to 40	9.249	-9.485 to 27.98	No	ns	0.5749		<20 vs. 31 to 40	-0.1256	-0.7158 to 0.4646	No	ns	0.9648		<20 vs. 31 to 40	-11.34	-59.99 to 37.31	No	ns	0.9516		<20 vs. 31 to 40	53.01	-123.6 to 229.6	No	ns	0.8879		<20 vs. 31 to 40	-2.362	-24.14 to 19.41	No	ns	0.9972
<20 vs. 41 to 50	-1.928	-6.510 to 2.654	No	ns	0.7063		<20 vs. 41 to 50	-39.69	-163.2 to 83.79	No	ns	0.8614		<20 vs. 41 to 50	-6.192	-26.71 to 14.33	No	ns	0.8861		<20 vs. 41 to 50	-0.1689	-0.8154 to 0.4776	No	ns	0.9286		<20 vs. 41 to 50	-14.17	-67.47 to 39.12	No	ns	0.9242		<20 vs. 41 to 50	52.11	-141.3 to 245.5	No	ns	0.9209		<20 vs. 41 to 50	1.417	-22.44 to 25.27	No	ns	0.9997
<20 vs. 50+	-1.685	-5.653 to 2.283	No	ns	0.6995		<20 vs. 50+	-44.65	-151.6 to 62.28	No	ns	0.7119		<20 vs. 50+	3.326	-14.45 to 21.10	No	ns	0.9778		<20 vs. 50+	-0.2126	-0.7725 to 0.3473	No	ns	0.7756		<20 vs. 50+	-9.214	-55.37 to 36.94	No	ns	0.972		<20 vs. 50+	25.77	-141.7 to 193.3	No	ns	0.9893		<20 vs. 50+	-4.961	-25.62 to 15.70	No	ns	0.9463
21 to 30 vs. 31 to 40	-0.6279	-4.369 to 3.114	No	ns	0.9851		21 to 30 vs. 31 to 40	-28.35	-129.2 to 72.47	No	ns	0.909		21 to 30 vs. 31 to 40	0.863	-15.89 to 17.62	No	ns	0.9998		21 to 30 vs. 31 to 40	0.1327	-0.3952 to 0.6605	No	ns	0.9373		21 to 30 vs. 31 to 40	-5.67	-49.18 to 37.84	No	ns	0.9943		21 to 30 vs. 31 to 40	10.16	-147.8 to 168.1	No	ns	0.9996		21 to 30 vs. 31 to 40	-5.67	-25.15 to 13.81	No	ns	0.8983
21 to 30 vs. 41 to 50	-1.821	-6.004 to 2.362	No	ns	0.6806		21 to 30 vs. 41 to 50	-14.17	-126.9 to 98.55	No	ns	0.995		21 to 30 vs. 41 to 50	-14.58	-33.31 to 4.156	No	ns	0.1721		21 to 30 vs. 41 to 50	0.08939	-0.5008 to 0.6796	No	ns	0.9899		21 to 30 vs. 41 to 50	-8.505	-57.16 to 40.15	No	ns	0.9827		21 to 30 vs. 41 to 50	9.259	-167.3 to 185.8	No	ns	0.9998		21 to 30 vs. 41 to 50	-1.89	-23.67 to 19.89	No	ns	0.9988
21 to 30 vs. 50+	-1.578	-5.078 to 1.922	No	ns	0.6527		21 to 30 vs. 50+	-19.14	-113.4 to 75.17	No	ns	0.9703		21 to 30 vs. 50+	-5.06	-20.73 to 10.61	No	ns	0.8596		21 to 30 vs. 50+	0.04569	-0.4481 to 0.5395	No	ns	0.9985		21 to 30 vs. 50+	-3.544	-44.25 to 37.16	No	ns	0.9988		21 to 30 vs. 50+	-17.08	-164.8 to 130.7	No	ns	0.9964		21 to 30 vs. 50+	-8.269	-26.49 to 9.951	No	ns	0.6473
31 to 40 vs. 41 to 50	-1.193	-5.376 to 2.990	No	ns	0.9048		31 to 40 vs. 41 to 50	14.17	-98.55 to 126.9	No	ns	0.995		31 to 40 vs. 41 to 50	-15.44	-34.18 to 3.293	No	ns	0.1352		31 to 40 vs. 41 to 50	-0.04328	-0.6335 to 0.5469	No	ns	0.9994		31 to 40 vs. 41 to 50	-2.835	-51.49 to 45.82	No	ns	0.9998		31 to 40 vs. 41 to 50	-0.8996	-177.5 to 175.7	No	ns	>0.9999		31 to 40 vs. 41 to 50	3.78	-18.00 to 25.56	No	ns	0.9832
31 to 40 vs. 50+	-0.9499	-4.450 to 2.550	No	ns	0.919		31 to 40 vs. 50+	9.214	-85.09 to 103.5	No	ns	0.9981		31 to 40 vs. 50+	-5.923	-21.60 to 9.751	No	ns	0.7785		31 to 40 vs. 50+	-0.08698	-0.5807 to 0.4068	No	ns	0.9822		31 to 40 vs. 50+	2.126	-38.58 to 42.83	No	ns	0.9998		31 to 40 vs. 50+	-27.23	-175.0 to 120.5	No	ns	0.979		31 to 40 vs. 50+	-2.599	-20.82 to 15.62	No	ns	0.9919
41 to 50 vs. 50+	0.243	-3.725 to 4.211	No	ns	0.9997		41 to 50 vs. 50+	-4.961	-111.9 to 102.0	No	ns	>0.9999		41 to 50 vs. 50+	9.518	-8.255 to 27.29	No	ns	0.4999		41 to 50 vs. 50+	-0.0437	-0.6036 to 0.5162	No	ns	0.9992		41 to 50 vs. 50+	4.961	-41.19 to 51.12	No	ns	0.9973		41 to 50 vs. 50+	-26.34	-193.8 to 141.2	No	ns	0.9884		41 to 50 vs. 50+	-6.379	-27.04 to 14.28	No	ns	0.8776
Deep							Deep							Deep							Deep							Deep							Deep							Inter-Plexus Branching
Two-way ANOVA	Ordinary						Two-way ANOVA	Ordinary						Two-way ANOVA	Ordinary						Two-way ANOVA	Ordinary						Two-way ANOVA	Ordinary						Two-way ANOVA	Ordinary						Two-way ANOVA	Ordinary
Alpha	0.05						Alpha	0.05						Alpha	0.05						Alpha	0.05						Alpha	0.05						Alpha	0.05						Alpha	0.05
Source of Variation	% of total variation	P value	P value summary	Significant?			Source of Variation	% of total variation	P value	P value summary	Significant?			Source of Variation	% of total variation	P value	P value summary	Significant?			Source of Variation	% of total variation	P value	P value summary	Significant?			Source of Variation	% of total variation	P value	P value summary	Significant?			Source of Variation	% of total variation	P value	P value summary	Significant?			Source of Variation	% of total variation	P value	P value summary	Significant?
Interaction	17.44	0.2211	ns	No			Interaction	9.885	0.5932	ns	No			Interaction	19.02	0.376	ns	No			Interaction	13.44	0.5802	ns	No			Interaction	10.09	0.5578	ns	No			Interaction	22.23	0.1648	ns	No			Interaction	16.83	0.401	ns	No
Age	26.22	0.0906	ns	No			Age	28.49	0.1311	ns	No			Age	5.584	0.853	ns	No			Age	7.773	0.7882	ns	No			Age	29.33	0.107	ns	No			Age	18.94	0.2248	ns	No			Age	13.12	0.5214	ns	No
Blood Glucose	21.89	0.0115	*	Yes			Blood Glucose	6.711	0.1815	ns	No			Blood Glucose	0.5115	0.7318	ns	No			Blood Glucose	1.748	0.5444	ns	No			Blood Glucose	1.929	0.4527	ns	No			Blood Glucose	3.22	0.3143	ns	No			Blood Glucose	3.617	0.3506	ns	No
ANOVA table	SS (Type III)	DF	MS	F (DFn, DFd)	P value		ANOVA table	SS (Type III)	DF	MS	F (DFn, DFd)	P value		ANOVA table	SS (Type III)	DF	MS	F (DFn, DFd)	P value		ANOVA table	SS (Type III)	DF	MS	F (DFn, DFd)	P value		ANOVA table	SS (Type III)	DF	MS	F (DFn, DFd)	P value		ANOVA table	SS (Type III)	DF	MS	F (DFn, DFd)	P value		ANOVA table	SS (Type III)	DF	MS	F (DFn, DFd)	P value
Interaction	72.25	4	18.06	F (4, 17) = 1.595	P=0.2211		Interaction	44638	4	11160	F (4, 17) = 0.7149	P=0.5932		Interaction	159.9	4	39.97	F (4, 17) = 1.129	P=0.3760		Interaction	0.001381	4	0.0003454	F (4, 17) = 0.7358	P=0.5802		Interaction	5642	4	1410	F (4, 17) = 0.7728	P=0.5578		Interaction	5372	4	1343	F (4, 17) = 1.855	P=0.1648		Interaction	379.2	4	94.8	F (4, 17) = 1.072	P=0.4010
Age	108.6	4	27.16	F (4, 17) = 2.399	P=0.0906		Age	128656	4	32164	F (4, 17) = 2.060	P=0.1311		Age	46.94	4	11.74	F (4, 17) = 0.3314	P=0.8530		Age	0.0007986	4	0.0001997	F (4, 17) = 0.4254	P=0.7882		Age	16392	4	4098	F (4, 17) = 2.246	P=0.1070		Age	4577	4	1144	F (4, 17) = 1.581	P=0.2248		Age	295.5	4	73.88	F (4, 17) = 0.8351	P=0.5214
Blood Glucose	90.69	1	90.69	F (1, 17) = 8.011	P=0.0115		Blood Glucose	30303	1	30303	F (1, 17) = 1.941	P=0.1815		Blood Glucose	4.3	1	4.3	F (1, 17) = 0.1214	P=0.7318		Blood Glucose	0.0001796	1	0.0001796	F (1, 17) = 0.3827	P=0.5444		Blood Glucose	1078	1	1078	F (1, 17) = 0.5906	P=0.4527		Blood Glucose	778.2	1	778.2	F (1, 17) = 1.075	P=0.3143		Blood Glucose	81.5	1	81.5	F (1, 17) = 0.9212	P=0.3506
Residual	192.5	17	11.32				Residual	265371	17	15610				Residual	602	17	35.41				Residual	0.007979	17	0.0004694				Residual	31025	17	1825				Residual	12305	17	723.9				Residual	1504	17	88.47
Difference between column means							Difference between column means							Difference between column means							Difference between column means							Difference between column means							Difference between column means							Difference between column means
Predicted (LS) mean of Euglycemic	31.37						Predicted (LS) mean of Euglycemic	609.5						Predicted (LS) mean of Euglycemic	49.41						Predicted (LS) mean of Euglycemic	1.167						Predicted (LS) mean of Euglycemic	215.1						Predicted (LS) mean of Euglycemic	142.1						Predicted (LS) mean of Euglycemic	12.07
Predicted (LS) mean of Hyperglycemic	27.56						Predicted (LS) mean of Hyperglycemic	539.9						Predicted (LS) mean of Hyperglycemic	48.58						Predicted (LS) mean of Hyperglycemic	1.162						Predicted (LS) mean of Hyperglycemic	202						Predicted (LS) mean of Hyperglycemic	130.9						Predicted (LS) mean of Hyperglycemic	8.458
Difference between predicted means	3.809						Difference between predicted means	69.63						Difference between predicted means	0.8295						Difference between predicted means	0.005361						Difference between predicted means	13.13						Difference between predicted means	11.16						Difference between predicted means	3.611
SE of difference	1.346						SE of difference	49.98						SE of difference	2.38						SE of difference	0.008666						SE of difference	17.09						SE of difference	10.76						SE of difference	3.762
95% CI of difference	0.9698 to 6.649						95% CI of difference	-35.81 to 175.1						95% CI of difference	-4.193 to 5.852						95% CI of difference	-0.01292 to 0.02364						95% CI of difference	-22.92 to 49.19						95% CI of difference	-11.55 to 33.86						95% CI of difference	-4.327 to 11.55
Data summary							Data summary							Data summary							Data summary							Data summary							Data summary							Data summary
Number of columns (Blood Glucose)	2						Number of columns (Blood Glucose)	2						Number of columns (Blood Glucose)	2						Number of columns (Blood Glucose)	2						Number of columns (Blood Glucose)	2						Number of columns (Blood Glucose)	2						Number of columns (Blood Glucose)	2
Number of rows (Age)	5						Number of rows (Age)	5						Number of rows (Age)	5						Number of rows (Age)	5						Number of rows (Age)	5						Number of rows (Age)	5						Number of rows (Age)	5
Number of values	27						Number of values	27						Number of values	27						Number of values	27						Number of values	27						Number of values	27						Number of values	27
Tukey's multiple comparisons test	Predicted (LS) mean diff.	95.00% CI of diff.	Below threshold?	Summary	Adjusted P Value		Tukey's multiple comparisons test	Predicted (LS) mean diff.	95.00% CI of diff.	Below threshold?	Summary	Adjusted P Value		Tukey's multiple comparisons test	Predicted (LS) mean diff.	95.00% CI of diff.	Below threshold?	Summary	Adjusted P Value		Tukey's multiple comparisons test	Predicted (LS) mean diff.	95.00% CI of diff.	Below threshold?	Summary	Adjusted P Value		Tukey's multiple comparisons test	Predicted (LS) mean diff.	95.00% CI of diff.	Below threshold?	Summary	Adjusted P Value		Tukey's multiple comparisons test	Predicted (LS) mean diff.	95.00% CI of diff.	Below threshold?	Summary	Adjusted P Value		Tukey's multiple comparisons test	Predicted (LS) mean diff.	95.00% CI of diff.	Below threshold?	Summary	Adjusted P Value
<20							<20							<20							<20							<20							<20							<20
Euglycemic vs. Hyperglycemic	8.341	1.242 to 15.44	Yes	*	0.024		Euglycemic vs. Hyperglycemic	207.2	-56.45 to 470.8	No	ns	0.1157		Euglycemic vs. Hyperglycemic	-6.511	-19.07 to 6.044	No	ns	0.2892		Euglycemic vs. Hyperglycemic	0.003903	-0.04181 to 0.04961	No	ns	0.8592		Euglycemic vs. Hyperglycemic	52.65	-37.48 to 142.8	No	ns	0.2346		Euglycemic vs. Hyperglycemic	-3.465	-60.23 to 53.30	No	ns	0.899		Euglycemic vs. Hyperglycemic	8.1	-11.74 to 27.94	No	ns	0.4011
21 to 30							21 to 30							21 to 30							21 to 30							21 to 30							21 to 30							21 to 30
Euglycemic vs. Hyperglycemic	3.243	-3.237 to 9.724	No	ns	0.3058		Euglycemic vs. Hyperglycemic	91.52	-149.1 to 332.2	No	ns	0.4334		Euglycemic vs. Hyperglycemic	-3.618	-15.08 to 7.844	No	ns	0.5144		Euglycemic vs. Hyperglycemic	0.002483	-0.03924 to 0.04421	No	ns	0.9016		Euglycemic vs. Hyperglycemic	22.77	-59.51 to 105.0	No	ns	0.567		Euglycemic vs. Hyperglycemic	0.04229	-51.78 to 51.86	No	ns	0.9986		Euglycemic vs. Hyperglycemic	11.1	-7.012 to 29.22	No	ns	0.2132
31 to 40							31 to 40							31 to 40							31 to 40							31 to 40							31 to 40							31 to 40
Euglycemic vs. Hyperglycemic	6.039	-0.4413 to 12.52	No	ns	0.0658		Euglycemic vs. Hyperglycemic	66.86	-173.8 to 307.5	No	ns	0.5655		Euglycemic vs. Hyperglycemic	8.397	-3.064 to 19.86	No	ns	0.1406		Euglycemic vs. Hyperglycemic	0.03317	-0.008553 to 0.07490	No	ns	0.1118		Euglycemic vs. Hyperglycemic	2.599	-79.68 to 84.88	No	ns	0.9476		Euglycemic vs. Hyperglycemic	23.91	-27.90 to 75.73	No	ns	0.3439		Euglycemic vs. Hyperglycemic	7.796	-10.32 to 25.91	No	ns	0.3766
41 to 50							41 to 50							41 to 50							41 to 50							41 to 50							41 to 50							41 to 50
Euglycemic vs. Hyperglycemic	2.439	-4.042 to 8.919	No	ns	0.4382		Euglycemic vs. Hyperglycemic	24.16	-216.5 to 264.8	No	ns	0.8348		Euglycemic vs. Hyperglycemic	2.701	-8.760 to 14.16	No	ns	0.6254		Euglycemic vs. Hyperglycemic	-0.005697	-0.04742 to 0.03603	No	ns	0.7768		Euglycemic vs. Hyperglycemic	-40.15	-122.4 to 42.12	No	ns	0.3176		Euglycemic vs. Hyperglycemic	57.91	6.091 to 109.7	Yes	*	0.0306		Euglycemic vs. Hyperglycemic	-11.34	-29.45 to 6.775	No	ns	0.2041
50+							50+							50+							50+							50+							50+							50+
Euglycemic vs. Hyperglycemic	-1.015	-6.035 to 4.004	No	ns	0.6749		Euglycemic vs. Hyperglycemic	-41.53	-227.9 to 144.9	No	ns	0.6443		Euglycemic vs. Hyperglycemic	3.178	-5.700 to 12.06	No	ns	0.4605		Euglycemic vs. Hyperglycemic	-0.007058	-0.03938 to 0.02526	No	ns	0.6508		Euglycemic vs. Hyperglycemic	27.8	-35.93 to 91.53	No	ns	0.3703		Euglycemic vs. Hyperglycemic	-22.61	-62.74 to 17.53	No	ns	0.2511		Euglycemic vs. Hyperglycemic	2.395	-11.64 to 16.43	No	ns	0.7232
Euglycemic							Euglycemic							Euglycemic							Euglycemic							Euglycemic							Euglycemic							Euglycemic
<20 vs. 21 to 30	1.261	-8.977 to 11.50	No	ns	0.9954		<20 vs. 21 to 30	-8.162	-388.3 to 372.0	No	ns	>0.9999		<20 vs. 21 to 30	1.518	-16.59 to 19.62	No	ns	0.999		<20 vs. 21 to 30	0.001868	-0.06405 to 0.06778	No	ns	>0.9999		<20 vs. 21 to 30	-28.24	-158.2 to 101.7	No	ns	0.9621		<20 vs. 21 to 30	16.06	-65.79 to 97.92	No	ns	0.9736		<20 vs. 21 to 30	-9.619	-38.24 to 19.00	No	ns	0.8415
<20 vs. 31 to 40	-4.556	-14.79 to 5.681	No	ns	0.6631		<20 vs. 31 to 40	-131.9	-512.0 to 248.3	No	ns	0.8261		<20 vs. 31 to 40	-3.944	-22.05 to 14.16	No	ns	0.9618		<20 vs. 31 to 40	-0.02121	-0.08713 to 0.04471	No	ns	0.861		<20 vs. 31 to 40	-36.42	-166.4 to 93.56	No	ns	0.9101		<20 vs. 31 to 40	-10.25	-92.11 to 71.61	No	ns	0.9951		<20 vs. 31 to 40	-9.146	-37.76 to 19.47	No	ns	0.8638
<20 vs. 41 to 50	3.059	-6.286 to 12.40	No	ns	0.8535		<20 vs. 41 to 50	93.7	-253.3 to 440.7	No	ns	0.9203		<20 vs. 41 to 50	-4.395	-20.92 to 12.13	No	ns	0.9243		<20 vs. 41 to 50	-0.0102	-0.07038 to 0.04997	No	ns	0.9846		<20 vs. 41 to 50	47.44	-71.21 to 166.1	No	ns	0.7422		<20 vs. 41 to 50	-46.42	-121.1 to 28.30	No	ns	0.359		<20 vs. 41 to 50	5.265	-20.86 to 31.39	No	ns	0.971
<20 vs. 50+	3.693	-5.172 to 12.56	No	ns	0.7135		<20 vs. 50+	47.4	-281.8 to 376.6	No	ns	0.9916		<20 vs. 50+	-2.605	-18.28 to 13.07	No	ns	0.9857		<20 vs. 50+	-0.00202	-0.05910 to 0.05506	No	ns	>0.9999		<20 vs. 50+	-36.81	-149.4 to 75.75	No	ns	0.854		<20 vs. 50+	29.2	-41.69 to 100.1	No	ns	0.7216		<20 vs. 50+	-6.344	-31.13 to 18.44	No	ns	0.9333
21 to 30 vs. 31 to 40	-5.817	-16.05 to 4.420	No	ns	0.4437		21 to 30 vs. 31 to 40	-123.7	-503.8 to 256.4	No	ns	0.8562		21 to 30 vs. 31 to 40	-5.462	-23.57 to 12.64	No	ns	0.8861		21 to 30 vs. 31 to 40	-0.02308	-0.08899 to 0.04284	No	ns	0.8214		21 to 30 vs. 31 to 40	-8.179	-138.2 to 121.8	No	ns	0.9997		21 to 30 vs. 31 to 40	-26.32	-108.2 to 55.54	No	ns	0.8613		21 to 30 vs. 31 to 40	0.4725	-28.14 to 29.09	No	ns	>0.9999
21 to 30 vs. 41 to 50	1.799	-7.546 to 11.14	No	ns	0.9754		21 to 30 vs. 41 to 50	101.9	-245.1 to 448.9	No	ns	0.8956		21 to 30 vs. 41 to 50	-5.913	-22.44 to 10.61	No	ns	0.81		21 to 30 vs. 41 to 50	-0.01207	-0.07224 to 0.04810	No	ns	0.9715		21 to 30 vs. 41 to 50	75.68	-42.97 to 194.3	No	ns	0.3346		21 to 30 vs. 41 to 50	-62.49	-137.2 to 12.24	No	ns	0.1267		21 to 30 vs. 41 to 50	14.88	-11.24 to 41.01	No	ns	0.4411
21 to 30 vs. 50+	2.433	-6.433 to 11.30	No	ns	0.916		21 to 30 vs. 50+	55.56	-273.6 to 384.8	No	ns	0.9848		21 to 30 vs. 50+	-4.123	-19.80 to 11.56	No	ns	0.927		21 to 30 vs. 50+	-0.003888	-0.06097 to 0.05320	No	ns	0.9995		21 to 30 vs. 50+	-8.575	-121.1 to 104.0	No	ns	0.9993		21 to 30 vs. 50+	13.14	-57.75 to 84.03	No	ns	0.9786		21 to 30 vs. 50+	3.275	-21.51 to 28.06	No	ns	0.994
31 to 40 vs. 41 to 50	7.616	-1.730 to 16.96	No	ns	0.1421		31 to 40 vs. 41 to 50	225.6	-121.5 to 572.6	No	ns	0.3174		31 to 40 vs. 41 to 50	-0.4513	-16.98 to 16.08	No	ns	>0.9999		31 to 40 vs. 41 to 50	0.01101	-0.04917 to 0.07118	No	ns	0.9796		31 to 40 vs. 41 to 50	83.86	-34.79 to 202.5	No	ns	0.2449		31 to 40 vs. 41 to 50	-36.17	-110.9 to 38.55	No	ns	0.5924		31 to 40 vs. 41 to 50	14.41	-11.71 to 40.53	No	ns	0.4718
31 to 40 vs. 50+	8.25	-0.6161 to 17.12	No	ns	0.075		31 to 40 vs. 50+	179.3	-149.9 to 508.5	No	ns	0.4842		31 to 40 vs. 50+	1.339	-14.34 to 17.02	No	ns	0.9989		31 to 40 vs. 50+	0.01919	-0.03789 to 0.07627	No	ns	0.8414		31 to 40 vs. 50+	-0.3959	-113.0 to 112.2	No	ns	>0.9999		31 to 40 vs. 50+	39.45	-31.43 to 110.3	No	ns	0.4634		31 to 40 vs. 50+	2.802	-21.98 to 27.58	No	ns	0.9967
41 to 50 vs. 50+	0.6339	-7.185 to 8.453	No	ns	0.9991		41 to 50 vs. 50+	-46.29	-336.6 to 244.0	No	ns	0.9877		41 to 50 vs. 50+	1.79	-12.04 to 15.62	No	ns	0.9944		41 to 50 vs. 50+	0.008184	-0.04216 to 0.05853	No	ns	0.9868		41 to 50 vs. 50+	-84.26	-183.5 to 15.01	No	ns	0.1184		41 to 50 vs. 50+	75.63	13.11 to 138.1	Yes	*	0.0139		41 to 50 vs. 50+	-11.61	-33.47 to 10.25	No	ns	0.5076
Hyperglycemic							Hyperglycemic							Hyperglycemic							Hyperglycemic							Hyperglycemic							Hyperglycemic							Hyperglycemic
<20 vs. 21 to 30	-3.837	-13.18 to 5.508	No	ns	0.724		<20 vs. 21 to 30	-123.8	-470.8 to 223.2	No	ns	0.8115		<20 vs. 21 to 30	4.411	-12.12 to 20.94	No	ns	0.9233		<20 vs. 21 to 30	0.000448	-0.05972 to 0.06062	No	ns	>0.9999		<20 vs. 21 to 30	-58.12	-176.8 to 60.53	No	ns	0.5819		<20 vs. 21 to 30	19.57	-55.15 to 94.30	No	ns	0.928		<20 vs. 21 to 30	-6.615	-32.74 to 19.51	No	ns	0.9357
<20 vs. 31 to 40	-6.858	-16.20 to 2.487	No	ns	0.2149		<20 vs. 31 to 40	-272.2	-619.2 to 74.85	No	ns	0.1667		<20 vs. 31 to 40	10.96	-5.564 to 27.49	No	ns	0.2992		<20 vs. 31 to 40	0.008061	-0.05211 to 0.06823	No	ns	0.9936		<20 vs. 31 to 40	-86.47	-205.1 to 32.18	No	ns	0.2203		<20 vs. 31 to 40	17.13	-57.60 to 91.85	No	ns	0.9543		<20 vs. 31 to 40	-9.45	-35.57 to 16.67	No	ns	0.8039
<20 vs. 41 to 50	-2.843	-13.08 to 7.395	No	ns	0.9127		<20 vs. 41 to 50	-89.3	-469.4 to 290.8	No	ns	0.9502		<20 vs. 41 to 50	4.817	-13.29 to 22.92	No	ns	0.9241		<20 vs. 41 to 50	-0.0198	-0.08572 to 0.04611	No	ns	0.8876		<20 vs. 41 to 50	-45.36	-175.3 to 84.62	No	ns	0.8231		<20 vs. 41 to 50	14.95	-66.91 to 96.81	No	ns	0.9797		<20 vs. 41 to 50	-14.17	-42.79 to 14.44	No	ns	0.5719
<20 vs. 50+	-5.663	-14.53 to 3.203	No	ns	0.3334		<20 vs. 50+	-201.3	-530.5 to 127.9	No	ns	0.374		<20 vs. 50+	7.084	-8.596 to 22.76	No	ns	0.651		<20 vs. 50+	-0.01298	-0.07007 to 0.04410	No	ns	0.9555		<20 vs. 50+	-61.66	-174.2 to 50.90	No	ns	0.4785		<20 vs. 50+	10.06	-60.83 to 80.95	No	ns	0.9921		<20 vs. 50+	-12.05	-36.83 to 12.73	No	ns	0.5885
21 to 30 vs. 31 to 40	-3.021	-11.38 to 5.337	No	ns	0.8043		21 to 30 vs. 31 to 40	-148.4	-458.7 to 162.0	No	ns	0.6034		21 to 30 vs. 31 to 40	6.553	-8.230 to 21.34	No	ns	0.6663		21 to 30 vs. 31 to 40	0.007613	-0.04621 to 0.06143	No	ns	0.9922		21 to 30 vs. 31 to 40	-28.35	-134.5 to 77.77	No	ns	0.9231		21 to 30 vs. 31 to 40	-2.445	-69.28 to 64.39	No	ns	>0.9999		21 to 30 vs. 31 to 40	-2.835	-26.20 to 20.53	No	ns	0.9956
21 to 30 vs. 41 to 50	0.9941	-8.351 to 10.34	No	ns	0.9974		21 to 30 vs. 41 to 50	34.49	-312.5 to 381.5	No	ns	0.998		21 to 30 vs. 41 to 50	0.4056	-16.12 to 16.93	No	ns	>0.9999		21 to 30 vs. 41 to 50	-0.02025	-0.08042 to 0.03992	No	ns	0.8409		21 to 30 vs. 41 to 50	12.76	-105.9 to 131.4	No	ns	0.9973		21 to 30 vs. 41 to 50	-4.621	-79.35 to 70.10	No	ns	0.9997		21 to 30 vs. 41 to 50	-7.56	-33.68 to 18.56	No	ns	0.9002
21 to 30 vs. 50+	-1.826	-9.645 to 5.993	No	ns	0.9512		21 to 30 vs. 50+	-77.49	-367.8 to 212.8	No	ns	0.9233		21 to 30 vs. 50+	2.672	-11.16 to 16.50	No	ns	0.9751		21 to 30 vs. 50+	-0.01343	-0.06377 to 0.03691	No	ns	0.9235		21 to 30 vs. 50+	-3.544	-102.8 to 95.73	No	ns	>0.9999		21 to 30 vs. 50+	-9.51	-72.03 to 53.01	No	ns	0.9897		21 to 30 vs. 50+	-5.434	-27.29 to 16.42	No	ns	0.9396
31 to 40 vs. 41 to 50	4.015	-5.330 to 13.36	No	ns	0.6906		31 to 40 vs. 41 to 50	182.9	-164.2 to 529.9	No	ns	0.5151		31 to 40 vs. 41 to 50	-6.147	-22.68 to 10.38	No	ns	0.788		31 to 40 vs. 41 to 50	-0.02786	-0.08804 to 0.03231	No	ns	0.6305		31 to 40 vs. 41 to 50	41.11	-77.54 to 159.8	No	ns	0.8268		31 to 40 vs. 41 to 50	-2.176	-76.90 to 72.55	No	ns	>0.9999		31 to 40 vs. 41 to 50	-4.725	-30.85 to 21.40	No	ns	0.9804
31 to 40 vs. 50+	1.195	-6.624 to 9.014	No	ns	0.9895		31 to 40 vs. 50+	70.87	-219.5 to 361.2	No	ns	0.9432		31 to 40 vs. 50+	-3.88	-17.71 to 9.948	No	ns	0.9096		31 to 40 vs. 50+	-0.02104	-0.07139 to 0.02930	No	ns	0.7111		31 to 40 vs. 50+	24.81	-74.46 to 124.1	No	ns	0.9385		31 to 40 vs. 50+	-7.065	-69.58 to 55.45	No	ns	0.9967		31 to 40 vs. 50+	-2.599	-24.45 to 19.26	No	ns	0.996
41 to 50 vs. 50+	-2.82	-11.69 to 6.046	No	ns	0.8658		41 to 50 vs. 50+	-112	-441.2 to 217.2	No	ns	0.8358		41 to 50 vs. 50+	2.267	-13.41 to 17.95	No	ns	0.9915		41 to 50 vs. 50+	0.006822	-0.05026 to 0.06391	No	ns	0.9959		41 to 50 vs. 50+	-16.3	-128.9 to 96.26	No	ns	0.9915		41 to 50 vs. 50+	-4.888	-75.78 to 66.00	No	ns	0.9995		41 to 50 vs. 50+	2.126	-22.66 to 26.91	No	ns	0.9989

## Sheet: Eccentricity ANOVAs
Vessel Density							Vessel Branching							Vessel Length							Vessel Tortuosity							Pericyte Density							Pericyte Ratio							Axial Vessels
All							All							All							All							All							All							All
Mixed-effects model (REML)	Matching: Stacked						Mixed-effects model (REML)	Matching: Stacked						Mixed-effects model (REML)	Matching: Stacked						Mixed-effects model (REML)	Matching: Stacked						Mixed-effects model (REML)	Matching: Stacked						Mixed-effects model (REML)	Matching: Stacked						Mixed-effects model (REML)	Matching: Stacked
Assume sphericity?	No						Assume sphericity?	No						Assume sphericity?	No						Assume sphericity?	No						Assume sphericity?	No						Assume sphericity?	No						Assume sphericity?	No
Alpha	0.05						Alpha	0.05						Alpha	0.05						Alpha	0.05						Alpha	0.05						Alpha	0.05						Alpha	0.05
Fixed effects (type III)	P value	P value summary	Statistically significant (P < 0.05)?	F (DFn, DFd)	Geisser-Greenhouse's epsilon		Fixed effects (type III)	P value	P value summary	Statistically significant (P < 0.05)?	F (DFn, DFd)	Geisser-Greenhouse's epsilon		Fixed effects (type III)	P value	P value summary	Statistically significant (P < 0.05)?	F (DFn, DFd)	Geisser-Greenhouse's epsilon		Fixed effects (type III)	P value	P value summary	Statistically significant (P < 0.05)?	F (DFn, DFd)	Geisser-Greenhouse's epsilon		Fixed effects (type III)	P value	P value summary	Statistically significant (P < 0.05)?	F (DFn, DFd)	Geisser-Greenhouse's epsilon		Fixed effects (type III)	P value	P value summary	Statistically significant (P < 0.05)?	F (DFn, DFd)	Geisser-Greenhouse's epsilon		Fixed effects (type III)	P value	P value summary	Statistically significant (P < 0.05)?	F (DFn, DFd)	Geisser-Greenhouse's epsilon
Eccentricity	0.0034	**	Yes	F (1.956, 46.95) = 6.500	0.6521		Eccentricity	0.0005	***	Yes	F (2.241, 53.78) = 8.109	0.7469		Eccentricity	0.0009	***	Yes	F (2.937, 70.50) = 6.190	0.9791		Eccentricity	0.2234	ns	No	F (1.669, 53.41) = 1.549	0.5563		Eccentricity	0.0541	ns	No	F (2.894, 69.47) = 2.702	0.9648		Eccentricity	0.0855	ns	No	F (2.269, 54.46) = 2.491	0.7563		Eccentricity	0.0003	***	Yes	F (2.452, 58.84) = 8.208	0.8173
Blood Glucose	0.4895	ns	No	F (1, 24) = 0.4926			Blood Glucose	0.6131	ns	No	F (1, 24) = 0.2625			Blood Glucose	0.7229	ns	No	F (1, 24) = 0.1287			Blood Glucose	0.2199	ns	No	F (1, 96) = 1.525			Blood Glucose	0.6808	ns	No	F (1, 24) = 0.1734			Blood Glucose	0.1363	ns	No	F (1, 24) = 2.376			Blood Glucose	0.4527	ns	No	F (1, 24) = 0.5826
Eccentricity x Blood Glucose	0.5281	ns	No	F (3, 72) = 0.7461			Eccentricity x Blood Glucose	0.5359	ns	No	F (3, 72) = 0.7326			Eccentricity x Blood Glucose	0.4133	ns	No	F (3, 72) = 0.9666			Eccentricity x Blood Glucose	0.2508	ns	No	F (3, 96) = 1.389			Eccentricity x Blood Glucose	0.5007	ns	No	F (3, 72) = 0.7949			Eccentricity x Blood Glucose	0.024	*	Yes	F (3, 72) = 3.337			Eccentricity x Blood Glucose	0.5512	ns	No	F (3, 72) = 0.7067
Random effects	SD	Variance					Random effects	SD	Variance					Random effects	SD	Variance					Random effects	SD	Variance					Random effects	SD	Variance					Random effects	SD	Variance					Random effects	SD	Variance
Retina	9.699	94.07					Retina	255.5	65295					Retina	2.509	6.294					Retina	0	0					Retina	107.2	11485					Retina	13.15	173					Retina	42.75	1828
Residual	8.126	66.04					Residual	243.2	59163					Residual	4.513	20.37					Residual	0.1142	0.01304					Residual	65.76	4324					Residual	11.6	134.6					Residual	50.86	2587
Was the matching effective?							Was the matching effective?							Was the matching effective?							Was the matching effective?							Was the matching effective?							Was the matching effective?							Was the matching effective?
Chi-square, df	39.38, 1						Chi-square, df	30.85, 1						Chi-square, df	6.536, 1						Chi-square, df							Chi-square, df	65.58, 1						Chi-square, df	35.77, 1						Chi-square, df	19.10, 1
P value	<0.0001						P value	<0.0001						P value	0.0106						P value							P value	<0.0001						P value	<0.0001						P value	<0.0001
P value summary	****						P value summary	****						P value summary	*						P value summary							P value summary	****						P value summary	****						P value summary	****
Is there significant matching (P < 0.05)?	Yes						Is there significant matching (P < 0.05)?	Yes						Is there significant matching (P < 0.05)?	Yes						Is there significant matching (P < 0.05)?	No						Is there significant matching (P < 0.05)?	Yes						Is there significant matching (P < 0.05)?	Yes						Is there significant matching (P < 0.05)?	Yes
Difference between column means							Difference between column means							Difference between column means							Difference between column means							Difference between column means							Difference between column means							Difference between column means
Predicted mean of Euglycemic	81.81						Predicted mean of Euglycemic	1579						Predicted mean of Euglycemic	53.12						Predicted mean of Euglycemic	1.294						Predicted mean of Euglycemic	635.7						Predicted mean of Euglycemic	131.1						Predicted mean of Euglycemic	223.2
Predicted mean of Hyperglycemic	78.91						Predicted mean of Hyperglycemic	1522						Predicted mean of Hyperglycemic	52.64						Predicted mean of Hyperglycemic	1.266						Predicted mean of Hyperglycemic	654.1						Predicted mean of Hyperglycemic	122.4						Predicted mean of Hyperglycemic	238.1
Difference between predicted means	2.904						Difference between predicted means	57.04						Difference between predicted means	0.4762						Difference between predicted means	0.02773						Difference between predicted means	-18.36						Difference between predicted means	8.716						Difference between predicted means	-14.94
SE of difference	4.137						SE of difference	111.3						SE of difference	1.327						SE of difference	0.02246						SE of difference	44.1						SE of difference	5.655						SE of difference	19.57
95% CI of difference	-5.634 to 11.44						95% CI of difference	-172.7 to 286.8						95% CI of difference	-2.264 to 3.216						95% CI of difference	-0.01685 to 0.07232						95% CI of difference	-109.4 to 72.65						95% CI of difference	-2.955 to 20.39						95% CI of difference	-55.32 to 25.45
Data summary							Data summary							Data summary							Data summary							Data summary							Data summary							Data summary
Number of columns (Blood Glucose)	2						Number of columns (Blood Glucose)	2						Number of columns (Blood Glucose)	2						Number of columns (Blood Glucose)	2						Number of columns (Blood Glucose)	2						Number of columns (Blood Glucose)	2						Number of columns (Blood Glucose)	2
Number of rows (Eccentricity)	4						Number of rows (Eccentricity)	4						Number of rows (Eccentricity)	4						Number of rows (Eccentricity)	4						Number of rows (Eccentricity)	4						Number of rows (Eccentricity)	4						Number of rows (Eccentricity)	4
Number of subjects (Retina)	26						Number of subjects (Retina)	26						Number of subjects (Retina)	26						Number of subjects (Retina)	26						Number of subjects (Retina)	26						Number of subjects (Retina)	26						Number of subjects (Retina)	26
Number of missing values	0						Number of missing values	0						Number of missing values	0						Number of missing values	0						Number of missing values	0						Number of missing values	0						Number of missing values	0
Tukey's multiple comparisons test	Mean Diff.	95.00% CI of diff.	Below threshold?	Summary	Adjusted P Value		Tukey's multiple comparisons test	Mean Diff.	95.00% CI of diff.	Below threshold?	Summary	Adjusted P Value		Tukey's multiple comparisons test	Mean Diff.	95.00% CI of diff.	Below threshold?	Summary	Adjusted P Value		Tukey's multiple comparisons test	Mean Diff.	95.00% CI of diff.	Below threshold?	Summary	Adjusted P Value		Tukey's multiple comparisons test	Mean Diff.	95.00% CI of diff.	Below threshold?	Summary	Adjusted P Value		Tukey's multiple comparisons test	Mean Diff.	95.00% CI of diff.	Below threshold?	Summary	Adjusted P Value		Tukey's multiple comparisons test	Mean Diff.	95.00% CI of diff.	Below threshold?	Summary	Adjusted P Value
0 to 0.5							0 to 0.5							0 to 0.5							0 to 0.5							0 to 0.5							0 to 0.5							0 to 0.5
Euglycemic vs. Hyperglycemic	0.6699	-11.43 to 12.77	No	ns	0.9094		Euglycemic vs. Hyperglycemic	-50.78	-376.5 to 275.0	No	ns	0.7487		Euglycemic vs. Hyperglycemic	3.058	-1.432 to 7.548	No	ns	0.1715		Euglycemic vs. Hyperglycemic	0.01792	-0.03918 to 0.07502	No	ns	0.5209		Euglycemic vs. Hyperglycemic	-25.43	-146.0 to 95.17	No	ns	0.6671		Euglycemic vs. Hyperglycemic	5.093	-9.991 to 20.18	No	ns	0.4926		Euglycemic vs. Hyperglycemic	-30.39	-83.74 to 22.97	No	ns	0.2477
0.5 to 1.0							0.5 to 1.0							0.5 to 1.0							0.5 to 1.0							0.5 to 1.0							0.5 to 1.0							0.5 to 1.0
Euglycemic vs. Hyperglycemic	2.842	-9.093 to 14.78	No	ns	0.6214		Euglycemic vs. Hyperglycemic	74.79	-273.9 to 423.5	No	ns	0.6573		Euglycemic vs. Hyperglycemic	-0.003828	-4.345 to 4.337	No	ns	0.9986		Euglycemic vs. Hyperglycemic	0.01779	-0.04502 to 0.08060	No	ns	0.5603		Euglycemic vs. Hyperglycemic	-25.85	-128.2 to 76.52	No	ns	0.6024		Euglycemic vs. Hyperglycemic	10.19	-3.922 to 24.30	No	ns	0.147		Euglycemic vs. Hyperglycemic	-16.2	-88.16 to 55.76	No	ns	0.6438
1.0 to 1.5							1.0 to 1.5							1.0 to 1.5							1.0 to 1.5							1.0 to 1.5							1.0 to 1.5							1.0 to 1.5
Euglycemic vs. Hyperglycemic	1.29	-8.660 to 11.24	No	ns	0.7883		Euglycemic vs. Hyperglycemic	56.65	-221.5 to 334.8	No	ns	0.6742		Euglycemic vs. Hyperglycemic	-0.4433	-4.772 to 3.886	No	ns	0.8325		Euglycemic vs. Hyperglycemic	0.1009	-0.07183 to 0.2737	No	ns	0.2278		Euglycemic vs. Hyperglycemic	15.22	-84.67 to 115.1	No	ns	0.7535		Euglycemic vs. Hyperglycemic	0.02082	-13.75 to 13.79	No	ns	0.9975		Euglycemic vs. Hyperglycemic	-21.89	-72.66 to 28.87	No	ns	0.3737
1.5 to 2							1.5 to 2							1.5 to 2							1.5 to 2							1.5 to 2							1.5 to 2							1.5 to 2
Euglycemic vs. Hyperglycemic	6.812	-1.665 to 15.29	No	ns	0.1099		Euglycemic vs. Hyperglycemic	147.5	-79.75 to 374.8	No	ns	0.1914		Euglycemic vs. Hyperglycemic	-0.7064	-4.554 to 3.141	No	ns	0.708		Euglycemic vs. Hyperglycemic	-0.02571	-0.09053 to 0.03911	No	ns	0.4208		Euglycemic vs. Hyperglycemic	-37.39	-129.2 to 54.45	No	ns	0.4088		Euglycemic vs. Hyperglycemic	19.56	3.942 to 35.19	Yes	*	0.0174		Euglycemic vs. Hyperglycemic	8.73	-35.38 to 52.84	No	ns	0.6865
Euglycemic							Euglycemic							Euglycemic							Euglycemic							Euglycemic							Euglycemic							Euglycemic
0 to 0.5 vs. 0.5 to 1.0	-4.371	-11.46 to 2.718	No	ns	0.3003		0 to 0.5 vs. 0.5 to 1.0	-261.6	-572.2 to 48.91	No	ns	0.1086		0 to 0.5 vs. 0.5 to 1.0	6.132	-0.2766 to 12.54	No	ns	0.062		0 to 0.5 vs. 0.5 to 1.0	0.009795	-0.05558 to 0.07517	No	ns	0.9681		0 to 0.5 vs. 0.5 to 1.0	-38.46	-107.0 to 30.13	No	ns	0.3745		0 to 0.5 vs. 0.5 to 1.0	1.041	-17.43 to 19.51	No	ns	0.9982		0 to 0.5 vs. 0.5 to 1.0	-76.55	-143.3 to -9.848	Yes	*	0.0238
0 to 0.5 vs. 1.0 to 1.5	1.026	-9.356 to 11.41	No	ns	0.9903		0 to 0.5 vs. 1.0 to 1.5	-96.09	-306.8 to 114.6	No	ns	0.5399		0 to 0.5 vs. 1.0 to 1.5	4.539	-0.04337 to 9.120	No	ns	0.0524		0 to 0.5 vs. 1.0 to 1.5	-0.09467	-0.3523 to 0.1630	No	ns	0.6936		0 to 0.5 vs. 1.0 to 1.5	-30.93	-115.5 to 53.60	No	ns	0.6962		0 to 0.5 vs. 1.0 to 1.5	7.389	-5.041 to 19.82	No	ns	0.3283		0 to 0.5 vs. 1.0 to 1.5	-47.37	-91.36 to -3.386	Yes	*	0.034
0 to 0.5 vs. 1.5 to 2	3.445	-8.819 to 15.71	No	ns	0.832		0 to 0.5 vs. 1.5 to 2	32.56	-253.5 to 318.6	No	ns	0.9854		0 to 0.5 vs. 1.5 to 2	2.067	-1.686 to 5.820	No	ns	0.3889		0 to 0.5 vs. 1.5 to 2	0.01571	-0.08681 to 0.1182	No	ns	0.966		0 to 0.5 vs. 1.5 to 2	16.82	-72.65 to 106.3	No	ns	0.9402		0 to 0.5 vs. 1.5 to 2	1.495	-6.720 to 9.709	No	ns	0.9453		0 to 0.5 vs. 1.5 to 2	-54.5	-128.7 to 19.65	No	ns	0.1797
0.5 to 1.0 vs. 1.0 to 1.5	5.397	-7.293 to 18.09	No	ns	0.5931		0.5 to 1.0 vs. 1.0 to 1.5	165.6	-199.2 to 530.3	No	ns	0.5438		0.5 to 1.0 vs. 1.0 to 1.5	-1.594	-7.658 to 4.471	No	ns	0.8571		0.5 to 1.0 vs. 1.0 to 1.5	-0.1045	-0.3581 to 0.1492	No	ns	0.6164		0.5 to 1.0 vs. 1.0 to 1.5	7.53	-87.36 to 102.4	No	ns	0.9949		0.5 to 1.0 vs. 1.0 to 1.5	6.348	-12.39 to 25.08	No	ns	0.7419		0.5 to 1.0 vs. 1.0 to 1.5	29.18	-51.88 to 110.2	No	ns	0.7062
0.5 to 1.0 vs. 1.5 to 2	7.815	-6.199 to 21.83	No	ns	0.3789		0.5 to 1.0 vs. 1.5 to 2	294.2	-140.7 to 729.1	No	ns	0.2332		0.5 to 1.0 vs. 1.5 to 2	-4.065	-9.665 to 1.535	No	ns	0.1873		0.5 to 1.0 vs. 1.5 to 2	0.005916	-0.1168 to 0.1286	No	ns	0.9988		0.5 to 1.0 vs. 1.5 to 2	55.28	-42.97 to 153.5	No	ns	0.3718		0.5 to 1.0 vs. 1.5 to 2	0.4541	-20.06 to 20.97	No	ns	0.9999		0.5 to 1.0 vs. 1.5 to 2	22.05	-64.67 to 108.8	No	ns	0.8683
1.0 to 1.5 vs. 1.5 to 2	2.418	-6.715 to 11.55	No	ns	0.8544		1.0 to 1.5 vs. 1.5 to 2	128.7	-126.9 to 384.2	No	ns	0.4614		1.0 to 1.5 vs. 1.5 to 2	-2.471	-7.558 to 2.615	No	ns	0.49		1.0 to 1.5 vs. 1.5 to 2	0.1104	-0.1407 to 0.3615	No	ns	0.5683		1.0 to 1.5 vs. 1.5 to 2	47.75	-43.69 to 139.2	No	ns	0.4319		1.0 to 1.5 vs. 1.5 to 2	-5.894	-19.22 to 7.429	No	ns	0.5635		1.0 to 1.5 vs. 1.5 to 2	-7.133	-78.68 to 64.42	No	ns	0.9901
Hyperglycemic							Hyperglycemic							Hyperglycemic							Hyperglycemic							Hyperglycemic							Hyperglycemic							Hyperglycemic
0 to 0.5 vs. 0.5 to 1.0	-2.199	-6.858 to 2.460	No	ns	0.5294		0 to 0.5 vs. 0.5 to 1.0	-136.1	-321.4 to 49.20	No	ns	0.1871		0 to 0.5 vs. 0.5 to 1.0	3.07	-1.113 to 7.252	No	ns	0.1875		0 to 0.5 vs. 0.5 to 1.0	0.009665	-0.04022 to 0.05955	No	ns	0.9397		0 to 0.5 vs. 0.5 to 1.0	-38.88	-111.2 to 33.45	No	ns	0.4235		0 to 0.5 vs. 0.5 to 1.0	6.135	-9.060 to 21.33	No	ns	0.6463		0 to 0.5 vs. 0.5 to 1.0	-62.37	-109.4 to -15.33	Yes	**	0.0088
0 to 0.5 vs. 1.0 to 1.5	1.646	-5.367 to 8.660	No	ns	0.8995		0 to 0.5 vs. 1.0 to 1.5	11.34	-242.7 to 265.4	No	ns	0.9992		0 to 0.5 vs. 1.0 to 1.5	1.037	-4.036 to 6.109	No	ns	0.9303		0 to 0.5 vs. 1.0 to 1.5	-0.01165	-0.07882 to 0.05551	No	ns	0.9554		0 to 0.5 vs. 1.0 to 1.5	9.72	-61.43 to 80.87	No	ns	0.9773		0 to 0.5 vs. 1.0 to 1.5	2.316	-8.568 to 13.20	No	ns	0.9224		0 to 0.5 vs. 1.0 to 1.5	-38.88	-73.19 to -4.567	Yes	*	0.0247
0 to 0.5 vs. 1.5 to 2	9.587	-1.298 to 20.47	No	ns	0.0923		0 to 0.5 vs. 1.5 to 2	230.8	-108.7 to 570.4	No	ns	0.239		0 to 0.5 vs. 1.5 to 2	-1.698	-7.765 to 4.370	No	ns	0.8435		0 to 0.5 vs. 1.5 to 2	-0.02793	-0.1082 to 0.05238	No	ns	0.7407		0 to 0.5 vs. 1.5 to 2	4.86	-68.64 to 78.36	No	ns	0.9973		0 to 0.5 vs. 1.5 to 2	15.97	5.269 to 26.66	Yes	**	0.0036		0 to 0.5 vs. 1.5 to 2	-15.39	-71.61 to 40.83	No	ns	0.8516
0.5 to 1.0 vs. 1.0 to 1.5	3.845	-2.413 to 10.10	No	ns	0.3151		0.5 to 1.0 vs. 1.0 to 1.5	147.4	-62.71 to 357.5	No	ns	0.2172		0.5 to 1.0 vs. 1.0 to 1.5	-2.033	-6.825 to 2.760	No	ns	0.611		0.5 to 1.0 vs. 1.0 to 1.5	-0.02132	-0.08185 to 0.03921	No	ns	0.7334		0.5 to 1.0 vs. 1.0 to 1.5	48.6	8.146 to 89.05	Yes	*	0.0171		0.5 to 1.0 vs. 1.0 to 1.5	-3.819	-16.94 to 9.306	No	ns	0.8279		0.5 to 1.0 vs. 1.0 to 1.5	23.49	-19.17 to 66.15	No	ns	0.4037
0.5 to 1.0 vs. 1.5 to 2	11.79	1.830 to 21.74	Yes	*	0.0188		0.5 to 1.0 vs. 1.5 to 2	366.9	72.50 to 661.3	Yes	*	0.0135		0.5 to 1.0 vs. 1.5 to 2	-4.767	-10.49 to 0.9586	No	ns	0.1172		0.5 to 1.0 vs. 1.5 to 2	-0.03759	-0.1091 to 0.03392	No	ns	0.442		0.5 to 1.0 vs. 1.5 to 2	43.74	-22.26 to 109.7	No	ns	0.2575		0.5 to 1.0 vs. 1.5 to 2	9.831	-0.2712 to 19.93	No	ns	0.0575		0.5 to 1.0 vs. 1.5 to 2	46.98	-12.42 to 106.4	No	ns	0.1435
1.0 to 1.5 vs. 1.5 to 2	7.941	0.4823 to 15.40	Yes	*	0.0356		1.0 to 1.5 vs. 1.5 to 2	219.5	17.88 to 421.1	Yes	*	0.0313		1.0 to 1.5 vs. 1.5 to 2	-2.735	-7.687 to 2.218	No	ns	0.4015		1.0 to 1.5 vs. 1.5 to 2	-0.01627	-0.07380 to 0.04125	No	ns	0.8392		1.0 to 1.5 vs. 1.5 to 2	-4.86	-75.05 to 65.33	No	ns	0.9969		1.0 to 1.5 vs. 1.5 to 2	13.65	6.308 to 20.99	Yes	***	0.0006		1.0 to 1.5 vs. 1.5 to 2	23.49	-20.29 to 67.27	No	ns	0.4251
Superficial							Superficial							Superficial							Superficial							Superficial							Superficial							SI Connecting
Mixed-effects model (REML)	Matching: Stacked						Mixed-effects model (REML)	Matching: Stacked						Mixed-effects model (REML)	Matching: Stacked						Mixed-effects model (REML)	Matching: Stacked						Mixed-effects model (REML)	Matching: Stacked						Mixed-effects model (REML)	Matching: Stacked						Mixed-effects model (REML)	Matching: Stacked
Assume sphericity?	No						Assume sphericity?	No						Assume sphericity?	No						Assume sphericity?	No						Assume sphericity?	No						Assume sphericity?	No						Assume sphericity?	No
Alpha	0.05						Alpha	0.05						Alpha	0.05						Alpha	0.05						Alpha	0.05						Alpha	0.05						Alpha	0.05
Fixed effects (type III)	P value	P value summary	Statistically significant (P < 0.05)?	F (DFn, DFd)	Geisser-Greenhouse's epsilon		Fixed effects (type III)	P value	P value summary	Statistically significant (P < 0.05)?	F (DFn, DFd)	Geisser-Greenhouse's epsilon		Fixed effects (type III)	P value	P value summary	Statistically significant (P < 0.05)?	F (DFn, DFd)	Geisser-Greenhouse's epsilon		Fixed effects (type III)	P value	P value summary	Statistically significant (P < 0.05)?	F (DFn, DFd)	Geisser-Greenhouse's epsilon		Fixed effects (type III)	P value	P value summary	Statistically significant (P < 0.05)?	F (DFn, DFd)	Geisser-Greenhouse's epsilon		Fixed effects (type III)	P value	P value summary	Statistically significant (P < 0.05)?	F (DFn, DFd)	Geisser-Greenhouse's epsilon		Fixed effects (type III)	P value	P value summary	Statistically significant (P < 0.05)?	F (DFn, DFd)	Geisser-Greenhouse's epsilon
Eccentricity	<0.0001	****	Yes	F (2.422, 58.13) = 17.03	0.8074		Eccentricity	<0.0001	****	Yes	F (2.616, 62.79) = 16.66	0.872		Eccentricity	0.0003	***	Yes	F (2.356, 56.54) = 8.326	0.7852		Eccentricity	0.9877	ns	No	F (2.497, 59.93) = 0.02647	0.8323		Eccentricity	<0.0001	****	Yes	F (2.725, 65.40) = 17.50	0.9083		Eccentricity	0.0006	***	Yes	F (1.785, 42.83) = 9.444	0.5949		Eccentricity	0.0282	*	Yes	F (2.453, 58.87) = 3.501	0.8177
Blood Glucose	0.7773	ns	No	F (1, 24) = 0.08185			Blood Glucose	0.4549	ns	No	F (1, 24) = 0.5769			Blood Glucose	0.1764	ns	No	F (1, 24) = 1.940			Blood Glucose	0.3853	ns	No	F (1, 24) = 0.7820			Blood Glucose	0.0659	ns	No	F (1, 24) = 3.713			Blood Glucose	0.0445	*	Yes	F (1, 24) = 4.496			Blood Glucose	0.2552	ns	No	F (1, 24) = 1.359
Eccentricity x Blood Glucose	0.3067	ns	No	F (3, 72) = 1.226			Eccentricity x Blood Glucose	0.324	ns	No	F (3, 72) = 1.179			Eccentricity x Blood Glucose	0.1537	ns	No	F (3, 72) = 1.806			Eccentricity x Blood Glucose	0.0799	ns	No	F (3, 72) = 2.346			Eccentricity x Blood Glucose	0.1489	ns	No	F (3, 72) = 1.833			Eccentricity x Blood Glucose	0.7712	ns	No	F (3, 72) = 0.3751			Eccentricity x Blood Glucose	0.6793	ns	No	F (3, 72) = 0.5061
Random effects	SD	Variance					Random effects	SD	Variance					Random effects	SD	Variance					Random effects	SD	Variance					Random effects	SD	Variance					Random effects	SD	Variance					Random effects	SD	Variance
Retina	1.714	2.936					Retina	41.36	1711					Retina	5.251	27.57					Retina	0.01952	0.0003809					Retina	13.01	169.2					Retina	34.87	1216					Retina	15.21	231.4
Residual	2.272	5.16					Residual	48.74	2375					Residual	12.35	152.5					Residual	0.03603	0.001298					Residual	36.62	1341					Residual	141.7	20065					Residual	28.84	831.9
Was the matching effective?							Was the matching effective?							Was the matching effective?							Was the matching effective?							Was the matching effective?							Was the matching effective?							Was the matching effective?
Chi-square, df	14.77, 1						Chi-square, df	19.53, 1						Chi-square, df	2.894, 1						Chi-square, df	6.064, 1						Chi-square, df	1.602, 1						Chi-square, df	0.4389, 1						Chi-square, df	5.610, 1
P value	0.0001						P value	<0.0001						P value	0.0889						P value	0.0138						P value	0.2057						P value	0.5077						P value	0.0179
P value summary	***						P value summary	****						P value summary	ns						P value summary	*						P value summary	ns						P value summary	ns						P value summary	*
Is there significant matching (P < 0.05)?	Yes						Is there significant matching (P < 0.05)?	Yes						Is there significant matching (P < 0.05)?	No						Is there significant matching (P < 0.05)?	Yes						Is there significant matching (P < 0.05)?	No						Is there significant matching (P < 0.05)?	No						Is there significant matching (P < 0.05)?	Yes
Difference between column means							Difference between column means							Difference between column means							Difference between column means							Difference between column means							Difference between column means							Difference between column means
Predicted mean of Euglycemic	16.12						Predicted mean of Euglycemic	252.9						Predicted mean of Euglycemic	62.05						Predicted mean of Euglycemic	1.114						Predicted mean of Euglycemic	85.24						Predicted mean of Euglycemic	239.9						Predicted mean of Euglycemic	52.55
Predicted mean of Hyperglycemic	15.88						Predicted mean of Hyperglycemic	238.5						Predicted mean of Hyperglycemic	57.61						Predicted mean of Hyperglycemic	1.105						Predicted mean of Hyperglycemic	102.3						Predicted mean of Hyperglycemic	174.1						Predicted mean of Hyperglycemic	62.17
Difference between predicted means	0.2314						Difference between predicted means	14.34						Difference between predicted means	4.441						Difference between predicted means	0.009241						Difference between predicted means	-17.02						Difference between predicted means	65.85						Difference between predicted means	-9.612
SE of difference	0.8087						SE of difference	18.88						SE of difference	3.189						SE of difference	0.01045						SE of difference	8.835						SE of difference	31.06						SE of difference	8.246
95% CI of difference	-1.438 to 1.901						95% CI of difference	-24.63 to 53.32						95% CI of difference	-2.140 to 11.02						95% CI of difference	-0.01233 to 0.03081						95% CI of difference	-35.26 to 1.211						95% CI of difference	1.751 to 129.9						95% CI of difference	-26.63 to 7.407
Data summary							Data summary							Data summary							Data summary							Data summary							Data summary							Data summary
Number of columns (Blood Glucose)	2						Number of columns (Blood Glucose)	2						Number of columns (Blood Glucose)	2						Number of columns (Blood Glucose)	2						Number of columns (Blood Glucose)	2						Number of columns (Blood Glucose)	2						Number of columns (Blood Glucose)	2
Number of rows (Eccentricity)	4						Number of rows (Eccentricity)	4						Number of rows (Eccentricity)	4						Number of rows (Eccentricity)	4						Number of rows (Eccentricity)	4						Number of rows (Eccentricity)	4						Number of rows (Eccentricity)	4
Number of subjects (Retina)	26						Number of subjects (Retina)	26						Number of subjects (Retina)	26						Number of subjects (Retina)	26						Number of subjects (Retina)	26						Number of subjects (Retina)	26						Number of subjects (Retina)	26
Number of missing values	0						Number of missing values	0						Number of missing values	0						Number of missing values	0						Number of missing values	0						Number of missing values	0						Number of missing values	0
Tukey's multiple comparisons test	Mean Diff.	95.00% CI of diff.	Below threshold?	Summary	Adjusted P Value		Tukey's multiple comparisons test	Mean Diff.	95.00% CI of diff.	Below threshold?	Summary	Adjusted P Value		Tukey's multiple comparisons test	Mean Diff.	95.00% CI of diff.	Below threshold?	Summary	Adjusted P Value		Tukey's multiple comparisons test	Mean Diff.	95.00% CI of diff.	Below threshold?	Summary	Adjusted P Value		Tukey's multiple comparisons test	Mean Diff.	95.00% CI of diff.	Below threshold?	Summary	Adjusted P Value		Tukey's multiple comparisons test	Mean Diff.	95.00% CI of diff.	Below threshold?	Summary	Adjusted P Value		Tukey's multiple comparisons test	Mean Diff.	95.00% CI of diff.	Below threshold?	Summary	Adjusted P Value
0 to 0.5							0 to 0.5							0 to 0.5							0 to 0.5							0 to 0.5							0 to 0.5							0 to 0.5
Euglycemic vs. Hyperglycemic	1.231	-1.809 to 4.271	No	ns	0.4056		Euglycemic vs. Hyperglycemic	35.71	-32.27 to 103.7	No	ns	0.2809		Euglycemic vs. Hyperglycemic	7.097	-7.612 to 21.81	No	ns	0.3189		Euglycemic vs. Hyperglycemic	0.01268	-0.02219 to 0.04756	No	ns	0.4544		Euglycemic vs. Hyperglycemic	-6.47	-32.58 to 19.64	No	ns	0.6132		Euglycemic vs. Hyperglycemic	88.45	-103.3 to 280.2	No	ns	0.3505		Euglycemic vs. Hyperglycemic	0.5467	-26.13 to 27.22	No	ns	0.9666
0.5 to 1.0							0.5 to 1.0							0.5 to 1.0							0.5 to 1.0							0.5 to 1.0							0.5 to 1.0							0.5 to 1.0
Euglycemic vs. Hyperglycemic	0.5741	-1.812 to 2.960	No	ns	0.6213		Euglycemic vs. Hyperglycemic	27.4	-29.15 to 83.96	No	ns	0.3261		Euglycemic vs. Hyperglycemic	0.8893	-5.025 to 6.803	No	ns	0.759		Euglycemic vs. Hyperglycemic	0.03288	0.001891 to 0.06386	Yes	*	0.0391		Euglycemic vs. Hyperglycemic	-9.045	-35.70 to 17.61	No	ns	0.4892		Euglycemic vs. Hyperglycemic	60.73	5.591 to 115.9	Yes	*	0.033		Euglycemic vs. Hyperglycemic	-9.517	-36.78 to 17.75	No	ns	0.4779
1.0 to 1.5							1.0 to 1.5							1.0 to 1.5							1.0 to 1.5							1.0 to 1.5							1.0 to 1.5							1.0 to 1.5
Euglycemic vs. Hyperglycemic	0.2381	-1.432 to 1.909	No	ns	0.769		Euglycemic vs. Hyperglycemic	3.465	-54.22 to 61.15	No	ns	0.8991		Euglycemic vs. Hyperglycemic	12.23	-4.822 to 29.29	No	ns	0.1438		Euglycemic vs. Hyperglycemic	0.01115	-0.02109 to 0.04340	No	ns	0.481		Euglycemic vs. Hyperglycemic	-6.364	-37.79 to 25.06	No	ns	0.6795		Euglycemic vs. Hyperglycemic	19.66	-32.62 to 71.94	No	ns	0.4451		Euglycemic vs. Hyperglycemic	-19.19	-39.95 to 1.565	No	ns	0.0684
1.5 to 2							1.5 to 2							1.5 to 2							1.5 to 2							1.5 to 2							1.5 to 2							1.5 to 2
Euglycemic vs. Hyperglycemic	-1.118	-3.387 to 1.152	No	ns	0.3195		Euglycemic vs. Hyperglycemic	-9.202	-41.94 to 23.53	No	ns	0.5651		Euglycemic vs. Hyperglycemic	-2.454	-8.242 to 3.334	No	ns	0.3902		Euglycemic vs. Hyperglycemic	-0.01975	-0.05749 to 0.01799	No	ns	0.2865		Euglycemic vs. Hyperglycemic	-46.21	-85.92 to -6.508	Yes	*	0.0244		Euglycemic vs. Hyperglycemic	94.55	-32.65 to 221.7	No	ns	0.1311		Euglycemic vs. Hyperglycemic	-10.28	-39.45 to 18.89	No	ns	0.4704
Euglycemic							Euglycemic							Euglycemic							Euglycemic							Euglycemic							Euglycemic							Euglycemic
0 to 0.5 vs. 0.5 to 1.0	-0.3406	-2.985 to 2.304	No	ns	0.9792		0 to 0.5 vs. 0.5 to 1.0	-41.92	-111.7 to 27.85	No	ns	0.3201		0 to 0.5 vs. 0.5 to 1.0	18.58	1.467 to 35.70	Yes	*	0.0325		0 to 0.5 vs. 0.5 to 1.0	-0.009465	-0.04797 to 0.02904	No	ns	0.8791		0 to 0.5 vs. 0.5 to 1.0	-33.87	-81.04 to 13.29	No	ns	0.1939		0 to 0.5 vs. 0.5 to 1.0	185.4	-18.93 to 389.8	No	ns	0.0792		0 to 0.5 vs. 0.5 to 1.0	-7.756	-53.48 to 37.96	No	ns	0.9549
0 to 0.5 vs. 1.0 to 1.5	-2.472	-5.659 to 0.7151	No	ns	0.149		0 to 0.5 vs. 1.0 to 1.5	-50.38	-108.4 to 7.683	No	ns	0.0961		0 to 0.5 vs. 1.0 to 1.5	4.109	-19.42 to 27.63	No	ns	0.9511		0 to 0.5 vs. 1.0 to 1.5	-0.001038	-0.05529 to 0.05321	No	ns	>0.9999		0 to 0.5 vs. 1.0 to 1.5	-58.42	-81.55 to -35.30	Yes	****	<0.0001		0 to 0.5 vs. 1.0 to 1.5	213.6	40.33 to 386.8	Yes	*	0.0155		0 to 0.5 vs. 1.0 to 1.5	22.17	-8.597 to 52.94	No	ns	0.1918
0 to 0.5 vs. 1.5 to 2	-2.709	-6.512 to 1.093	No	ns	0.1989		0 to 0.5 vs. 1.5 to 2	-70.11	-160.7 to 20.48	No	ns	0.1502		0 to 0.5 vs. 1.5 to 2	18.14	-2.696 to 38.98	No	ns	0.0948		0 to 0.5 vs. 1.5 to 2	0.01686	-0.02135 to 0.05506	No	ns	0.5655		0 to 0.5 vs. 1.5 to 2	-47.73	-90.02 to -5.448	Yes	*	0.0262		0 to 0.5 vs. 1.5 to 2	158	-68.14 to 384.2	No	ns	0.2115		0 to 0.5 vs. 1.5 to 2	10.83	-25.46 to 47.12	No	ns	0.8062
0.5 to 1.0 vs. 1.0 to 1.5	-2.131	-5.074 to 0.8118	No	ns	0.1887		0.5 to 1.0 vs. 1.0 to 1.5	-8.459	-78.94 to 62.02	No	ns	0.983		0.5 to 1.0 vs. 1.0 to 1.5	-14.47	-34.98 to 6.030	No	ns	0.2048		0.5 to 1.0 vs. 1.0 to 1.5	0.008427	-0.03155 to 0.04840	No	ns	0.9188		0.5 to 1.0 vs. 1.0 to 1.5	-24.55	-77.44 to 28.34	No	ns	0.5263		0.5 to 1.0 vs. 1.0 to 1.5	28.13	-72.60 to 128.9	No	ns	0.8343		0.5 to 1.0 vs. 1.0 to 1.5	29.93	5.075 to 54.78	Yes	*	0.0179
0.5 to 1.0 vs. 1.5 to 2	-2.368	-5.960 to 1.223	No	ns	0.2509		0.5 to 1.0 vs. 1.5 to 2	-28.19	-103.5 to 47.11	No	ns	0.6816		0.5 to 1.0 vs. 1.5 to 2	-0.4417	-9.838 to 8.954	No	ns	0.9989		0.5 to 1.0 vs. 1.5 to 2	0.02632	-0.01886 to 0.07151	No	ns	0.3442		0.5 to 1.0 vs. 1.5 to 2	-13.86	-59.17 to 31.45	No	ns	0.7947		0.5 to 1.0 vs. 1.5 to 2	-27.4	-203.1 to 148.3	No	ns	0.9643		0.5 to 1.0 vs. 1.5 to 2	18.58	-11.62 to 48.79	No	ns	0.3018
1.0 to 1.5 vs. 1.5 to 2	-0.2372	-3.008 to 2.533	No	ns	0.9937		1.0 to 1.5 vs. 1.5 to 2	-19.73	-91.88 to 52.42	No	ns	0.8425		1.0 to 1.5 vs. 1.5 to 2	14.03	-10.90 to 38.96	No	ns	0.3714		1.0 to 1.5 vs. 1.5 to 2	0.01789	-0.02280 to 0.05859	No	ns	0.5681		1.0 to 1.5 vs. 1.5 to 2	10.69	-31.39 to 52.77	No	ns	0.8686		1.0 to 1.5 vs. 1.5 to 2	-55.54	-222.9 to 111.8	No	ns	0.7533		1.0 to 1.5 vs. 1.5 to 2	-11.34	-37.29 to 14.61	No	ns	0.5727
Hyperglycemic							Hyperglycemic							Hyperglycemic							Hyperglycemic							Hyperglycemic							Hyperglycemic							Hyperglycemic
0 to 0.5 vs. 0.5 to 1.0	-0.9973	-3.202 to 1.207	No	ns	0.5627		0 to 0.5 vs. 0.5 to 1.0	-50.22	-96.86 to -3.576	Yes	*	0.0334		0 to 0.5 vs. 0.5 to 1.0	12.38	3.194 to 21.56	Yes	**	0.0078		0 to 0.5 vs. 0.5 to 1.0	0.01073	-0.01527 to 0.03673	No	ns	0.631		0 to 0.5 vs. 0.5 to 1.0	-36.45	-73.89 to 0.9957	No	ns	0.0574		0 to 0.5 vs. 0.5 to 1.0	157.7	-56.07 to 371.5	No	ns	0.1843		0 to 0.5 vs. 0.5 to 1.0	-17.82	-46.53 to 10.89	No	ns	0.3072
0 to 0.5 vs. 1.0 to 1.5	-3.465	-5.414 to -1.515	Yes	***	0.0008		0 to 0.5 vs. 1.0 to 1.5	-82.62	-118.9 to -46.29	Yes	****	<0.0001		0 to 0.5 vs. 1.0 to 1.5	9.245	1.490 to 17.00	Yes	*	0.018		0 to 0.5 vs. 1.0 to 1.5	-0.002567	-0.04459 to 0.03946	No	ns	0.9978		0 to 0.5 vs. 1.0 to 1.5	-58.32	-98.23 to -18.41	Yes	**	0.0043		0 to 0.5 vs. 1.0 to 1.5	144.8	-76.76 to 366.3	No	ns	0.2678		0 to 0.5 vs. 1.0 to 1.5	2.43	-26.38 to 31.24	No	ns	0.9944
0 to 0.5 vs. 1.5 to 2	-5.057	-7.462 to -2.653	Yes	***	0.0002		0 to 0.5 vs. 1.5 to 2	-115	-154.3 to -75.72	Yes	****	<0.0001		0 to 0.5 vs. 1.5 to 2	8.591	-1.890 to 19.07	No	ns	0.1249		0 to 0.5 vs. 1.5 to 2	-0.01558	-0.06217 to 0.03102	No	ns	0.7624		0 to 0.5 vs. 1.5 to 2	-87.48	-125.1 to -49.83	Yes	****	<0.0001		0 to 0.5 vs. 1.5 to 2	164.1	-23.68 to 351.9	No	ns	0.0955		0 to 0.5 vs. 1.5 to 2	-3.571e-09	-31.79 to 31.79	No	ns	>0.9999
0.5 to 1.0 vs. 1.0 to 1.5	-2.467	-4.302 to -0.6328	Yes	**	0.0079		0.5 to 1.0 vs. 1.0 to 1.5	-32.4	-81.48 to 16.68	No	ns	0.2603		0.5 to 1.0 vs. 1.0 to 1.5	-3.13	-10.45 to 4.191	No	ns	0.6052		0.5 to 1.0 vs. 1.0 to 1.5	-0.0133	-0.04246 to 0.01587	No	ns	0.5566		0.5 to 1.0 vs. 1.0 to 1.5	-21.87	-55.78 to 12.04	No	ns	0.2778		0.5 to 1.0 vs. 1.0 to 1.5	-12.94	-79.36 to 53.49	No	ns	0.9388		0.5 to 1.0 vs. 1.0 to 1.5	20.25	-12.88 to 53.38	No	ns	0.3193
0.5 to 1.0 vs. 1.5 to 2	-4.06	-6.900 to -1.220	Yes	**	0.0051		0.5 to 1.0 vs. 1.5 to 2	-64.8	-112.1 to -17.54	Yes	**	0.0069		0.5 to 1.0 vs. 1.5 to 2	-3.784	-11.45 to 3.877	No	ns	0.4928		0.5 to 1.0 vs. 1.5 to 2	-0.0263	-0.06673 to 0.01413	No	ns	0.2712		0.5 to 1.0 vs. 1.5 to 2	-51.03	-101.6 to -0.4979	Yes	*	0.0475		0.5 to 1.0 vs. 1.5 to 2	6.421	-43.32 to 56.16	No	ns	0.9807		0.5 to 1.0 vs. 1.5 to 2	17.82	-10.89 to 46.53	No	ns	0.3072
1.0 to 1.5 vs. 1.5 to 2	-1.593	-3.173 to -0.01313	Yes	*	0.0479		1.0 to 1.5 vs. 1.5 to 2	-32.4	-53.00 to -11.80	Yes	**	0.0024		1.0 to 1.5 vs. 1.5 to 2	-0.6541	-7.693 to 6.385	No	ns	0.9926		1.0 to 1.5 vs. 1.5 to 2	-0.01301	-0.06676 to 0.04075	No	ns	0.8913		1.0 to 1.5 vs. 1.5 to 2	-29.16	-78.71 to 20.39	No	ns	0.3496		1.0 to 1.5 vs. 1.5 to 2	19.36	-45.27 to 83.98	No	ns	0.8155		1.0 to 1.5 vs. 1.5 to 2	-2.43	-49.65 to 44.79	No	ns	0.9987
SI Region							SI Region							SI Region							SI Region							SI Region							SI Region							ID Connecting
Mixed-effects model (REML)	Matching: Stacked						Mixed-effects model (REML)	Matching: Stacked						Mixed-effects model (REML)	Matching: Stacked						Mixed-effects model (REML)	Matching: Stacked						Mixed-effects model (REML)	Matching: Stacked						Mixed-effects model (REML)	Matching: Stacked						Mixed-effects model (REML)	Matching: Stacked
Assume sphericity?	No						Assume sphericity?	No						Assume sphericity?	No						Assume sphericity?	No						Assume sphericity?	No						Assume sphericity?	No						Assume sphericity?	No
Alpha	0.05						Alpha	0.05						Alpha	0.05						Alpha	0.05						Alpha	0.05						Alpha	0.05						Alpha	0.05
Fixed effects (type III)	P value	P value summary	Statistically significant (P < 0.05)?	F (DFn, DFd)	Geisser-Greenhouse's epsilon		Fixed effects (type III)	P value	P value summary	Statistically significant (P < 0.05)?	F (DFn, DFd)	Geisser-Greenhouse's epsilon		Fixed effects (type III)	P value	P value summary	Statistically significant (P < 0.05)?	F (DFn, DFd)	Geisser-Greenhouse's epsilon		Fixed effects (type III)	P value	P value summary	Statistically significant (P < 0.05)?	F (DFn, DFd)	Geisser-Greenhouse's epsilon		Fixed effects (type III)	P value	P value summary	Statistically significant (P < 0.05)?	F (DFn, DFd)	Geisser-Greenhouse's epsilon		Fixed effects (type III)	P value	P value summary	Statistically significant (P < 0.05)?	F (DFn, DFd)	Geisser-Greenhouse's epsilon		Fixed effects (type III)	P value	P value summary	Statistically significant (P < 0.05)?	F (DFn, DFd)	Geisser-Greenhouse's epsilon
Eccentricity	0.0145	*	Yes	F (2.235, 53.63) = 4.363	0.7449		Eccentricity	0.0193	*	Yes	F (2.564, 61.53) = 3.789	0.8546		Eccentricity	0.0018	**	Yes	F (2.339, 56.13) = 6.495	0.7796		Eccentricity	0.3551	ns	No	F (1.665, 39.41) = 1.028	0.5551		Eccentricity	0.1235	ns	No	F (2.828, 67.88) = 2.015	0.9427		Eccentricity	0.5775	ns	No	F (2.170, 52.08) = 0.5792	0.7233		Eccentricity	0.0007	***	Yes	F (2.340, 56.15) = 7.571	0.7799
Blood Glucose	0.3065	ns	No	F (1, 24) = 1.092			Blood Glucose	0.324	ns	No	F (1, 24) = 1.014			Blood Glucose	0.9461	ns	No	F (1, 24) = 0.004669			Blood Glucose	0.0416	*	Yes	F (1, 24) = 4.635			Blood Glucose	0.2259	ns	No	F (1, 24) = 1.545			Blood Glucose	0.6798	ns	No	F (1, 24) = 0.1745			Blood Glucose	0.9224	ns	No	F (1, 24) = 0.009694
Eccentricity x Blood Glucose	0.5682	ns	No	F (3, 72) = 0.6782			Eccentricity x Blood Glucose	0.3782	ns	No	F (3, 72) = 1.044			Eccentricity x Blood Glucose	0.0889	ns	No	F (3, 72) = 2.258			Eccentricity x Blood Glucose	0.3022	ns	No	F (3, 71) = 1.239			Eccentricity x Blood Glucose	0.8299	ns	No	F (3, 72) = 0.2936			Eccentricity x Blood Glucose	0.3288	ns	No	F (3, 72) = 1.166			Eccentricity x Blood Glucose	0.6009	ns	No	F (3, 72) = 0.6254
Random effects	SD	Variance					Random effects	SD	Variance					Random effects	SD	Variance					Random effects	SD	Variance					Random effects	SD	Variance					Random effects	SD	Variance					Random effects	SD	Variance
Retina	1.636	2.678					Retina	36.83	1357					Retina	4.301	18.5					Retina	0.1379	0.019					Retina	19.09	364.3					Retina	22.9	524.4					Retina	12.85	165.1
Residual	1.988	3.954					Residual	44.3	1963					Residual	11.1	123.3					Residual	0.6477	0.4195					Residual	26.65	710.2					Residual	52.45	2751					Residual	31.91	1018
Was the matching effective?							Was the matching effective?							Was the matching effective?							Was the matching effective?							Was the matching effective?							Was the matching effective?							Was the matching effective?
Chi-square, df	18.19, 1						Chi-square, df	18.62, 1						Chi-square, df	2.139, 1						Chi-square, df	0.2509, 1						Chi-square, df	12.97, 1						Chi-square, df	3.149, 1						Chi-square, df	2.427, 1
P value	<0.0001						P value	<0.0001						P value	0.1436						P value	0.6164						P value	0.0003						P value	0.076						P value	0.1193
P value summary	****						P value summary	****						P value summary	ns						P value summary	ns						P value summary	***						P value summary	ns						P value summary	ns
Is there significant matching (P < 0.05)?	Yes						Is there significant matching (P < 0.05)?	Yes						Is there significant matching (P < 0.05)?	No						Is there significant matching (P < 0.05)?	No						Is there significant matching (P < 0.05)?	Yes						Is there significant matching (P < 0.05)?	No						Is there significant matching (P < 0.05)?	No
Difference between column means							Difference between column means							Difference between column means							Difference between column means							Difference between column means							Difference between column means							Difference between column means
Predicted mean of Euglycemic	6.138						Predicted mean of Euglycemic	143.1						Predicted mean of Euglycemic	59.77						Predicted mean of Euglycemic	1.949						Predicted mean of Euglycemic	70.43						Predicted mean of Euglycemic	132.7						Predicted mean of Euglycemic	77.94
Predicted mean of Hyperglycemic	6.926						Predicted mean of Hyperglycemic	160.2						Predicted mean of Hyperglycemic	59.95						Predicted mean of Hyperglycemic	1.649						Predicted mean of Hyperglycemic	81.81						Predicted mean of Hyperglycemic	127						Predicted mean of Hyperglycemic	77.15
Difference between predicted means	-0.7871						Difference between predicted means	-17.03						Difference between predicted means	-0.1888						Difference between predicted means	0.2997						Difference between predicted means	-11.38						Difference between predicted means	5.722						Difference between predicted means	0.7934
SE of difference	0.7533						SE of difference	16.91						SE of difference	2.763						SE of difference	0.1392						SE of difference	9.157						SE of difference	13.7						SE of difference	8.058
95% CI of difference	-2.342 to 0.7675						95% CI of difference	-51.92 to 17.87						95% CI of difference	-5.890 to 5.513						95% CI of difference	0.01238 to 0.5870						95% CI of difference	-30.28 to 7.518						95% CI of difference	-22.55 to 33.99						95% CI of difference	-15.84 to 17.43
Data summary							Data summary							Data summary							Data summary							Data summary							Data summary							Data summary
Number of columns (Blood Glucose)	2						Number of columns (Blood Glucose)	2						Number of columns (Blood Glucose)	2						Number of columns (Blood Glucose)	2						Number of columns (Blood Glucose)	2						Number of columns (Blood Glucose)	2						Number of columns (Blood Glucose)	2
Number of rows (Eccentricity)	4						Number of rows (Eccentricity)	4						Number of rows (Eccentricity)	4						Number of rows (Eccentricity)	4						Number of rows (Eccentricity)	4						Number of rows (Eccentricity)	4						Number of rows (Eccentricity)	4
Number of subjects (Retina)	26						Number of subjects (Retina)	26						Number of subjects (Retina)	26						Number of subjects (Retina)	26						Number of subjects (Retina)	26						Number of subjects (Retina)	26						Number of subjects (Retina)	26
Number of missing values	0						Number of missing values	0						Number of missing values	0						Number of missing values	1						Number of missing values	0						Number of missing values	0						Number of missing values	0
Tukey's multiple comparisons test	Mean Diff.	95.00% CI of diff.	Below threshold?	Summary	Adjusted P Value		Tukey's multiple comparisons test	Mean Diff.	95.00% CI of diff.	Below threshold?	Summary	Adjusted P Value		Tukey's multiple comparisons test	Mean Diff.	95.00% CI of diff.	Below threshold?	Summary	Adjusted P Value		Tukey's multiple comparisons test	Mean Diff.	95.00% CI of diff.	Below threshold?	Summary	Adjusted P Value		Tukey's multiple comparisons test	Mean Diff.	95.00% CI of diff.	Below threshold?	Summary	Adjusted P Value		Tukey's multiple comparisons test	Mean Diff.	95.00% CI of diff.	Below threshold?	Summary	Adjusted P Value		Tukey's multiple comparisons test	Mean Diff.	95.00% CI of diff.	Below threshold?	Summary	Adjusted P Value
0 to 0.5							0 to 0.5							0 to 0.5							0 to 0.5							0 to 0.5							0 to 0.5							0 to 0.5
Euglycemic vs. Hyperglycemic	-0.2199	-2.665 to 2.225	No	ns	0.8535		Euglycemic vs. Hyperglycemic	-31.46	-80.38 to 17.46	No	ns	0.1967		Euglycemic vs. Hyperglycemic	7.726	-1.581 to 17.03	No	ns	0.0995		Euglycemic vs. Hyperglycemic	0.2674	-0.07109 to 0.6060	No	ns	0.1143		Euglycemic vs. Hyperglycemic	-15.4	-45.44 to 14.65	No	ns	0.3003		Euglycemic vs. Hyperglycemic	26.95	-43.92 to 97.82	No	ns	0.434		Euglycemic vs. Hyperglycemic	-10.28	-36.83 to 16.28	No	ns	0.42
0.5 to 1.0							0.5 to 1.0							0.5 to 1.0							0.5 to 1.0							0.5 to 1.0							0.5 to 1.0							0.5 to 1.0
Euglycemic vs. Hyperglycemic	-0.8691	-3.553 to 1.815	No	ns	0.5078		Euglycemic vs. Hyperglycemic	-12.96	-76.07 to 50.15	No	ns	0.6743		Euglycemic vs. Hyperglycemic	1.011	-10.81 to 12.83	No	ns	0.8609		Euglycemic vs. Hyperglycemic	0.3395	-0.1690 to 0.8480	No	ns	0.1788		Euglycemic vs. Hyperglycemic	-12.96	-41.04 to 15.12	No	ns	0.3471		Euglycemic vs. Hyperglycemic	16.44	-16.36 to 49.23	No	ns	0.3084		Euglycemic vs. Hyperglycemic	-4.32	-40.37 to 31.73	No	ns	0.8038
1.0 to 1.5							1.0 to 1.5							1.0 to 1.5							1.0 to 1.5							1.0 to 1.5							1.0 to 1.5							1.0 to 1.5
Euglycemic vs. Hyperglycemic	-1.662	-3.153 to -0.1704	Yes	*	0.0307		Euglycemic vs. Hyperglycemic	-30.19	-66.33 to 5.949	No	ns	0.0958		Euglycemic vs. Hyperglycemic	-8.183	-16.26 to -0.1078	Yes	*	0.0473		Euglycemic vs. Hyperglycemic	0.6498	-0.4233 to 1.723	No	ns	0.2089		Euglycemic vs. Hyperglycemic	-14.18	-42.66 to 14.30	No	ns	0.3132		Euglycemic vs. Hyperglycemic	-24.63	-69.44 to 20.18	No	ns	0.2679		Euglycemic vs. Hyperglycemic	11.72	-18.61 to 42.05	No	ns	0.431
1.5 to 2							1.5 to 2							1.5 to 2							1.5 to 2							1.5 to 2							1.5 to 2							1.5 to 2
Euglycemic vs. Hyperglycemic	-0.3977	-2.059 to 1.263	No	ns	0.6254		Euglycemic vs. Hyperglycemic	6.502	-30.39 to 43.40	No	ns	0.7189		Euglycemic vs. Hyperglycemic	-1.309	-11.17 to 8.547	No	ns	0.7851		Euglycemic vs. Hyperglycemic	-0.05373	-0.3190 to 0.2115	No	ns	0.6795		Euglycemic vs. Hyperglycemic	-2.992	-23.61 to 17.63	No	ns	0.7665		Euglycemic vs. Hyperglycemic	4.131	-28.30 to 36.56	No	ns	0.7948		Euglycemic vs. Hyperglycemic	6.052	-15.68 to 27.79	No	ns	0.5698
Euglycemic							Euglycemic							Euglycemic							Euglycemic							Euglycemic							Euglycemic							Euglycemic
0 to 0.5 vs. 0.5 to 1.0	-0.3122	-3.492 to 2.867	No	ns	0.9905		0 to 0.5 vs. 0.5 to 1.0	-46.04	-118.1 to 25.98	No	ns	0.2733		0 to 0.5 vs. 0.5 to 1.0	8.425	-3.744 to 20.59	No	ns	0.2175		0 to 0.5 vs. 0.5 to 1.0	-0.09468	-0.6128 to 0.4234	No	ns	0.9446		0 to 0.5 vs. 0.5 to 1.0	-7.296	-43.17 to 28.58	No	ns	0.9261		0 to 0.5 vs. 0.5 to 1.0	12.11	-83.00 to 107.2	No	ns	0.9799		0 to 0.5 vs. 0.5 to 1.0	-36.74	-64.26 to -9.213	Yes	**	0.0093
0 to 0.5 vs. 1.0 to 1.5	2.01	-0.1678 to 4.187	No	ns	0.0733		0 to 0.5 vs. 1.0 to 1.5	-7.751	-44.74 to 29.24	No	ns	0.92		0 to 0.5 vs. 1.0 to 1.5	21.45	11.26 to 31.63	Yes	***	0.0003		0 to 0.5 vs. 1.0 to 1.5	-0.3982	-1.864 to 1.067	No	ns	0.8386		0 to 0.5 vs. 1.0 to 1.5	6.884	-10.52 to 24.29	No	ns	0.6451		0 to 0.5 vs. 1.0 to 1.5	35.52	-57.73 to 128.8	No	ns	0.6703		0 to 0.5 vs. 1.0 to 1.5	-35.76	-80.25 to 8.722	No	ns	0.1305
0 to 0.5 vs. 1.5 to 2	-0.01543	-3.616 to 3.585	No	ns	>0.9999		0 to 0.5 vs. 1.5 to 2	-45.25	-110.7 to 20.16	No	ns	0.218		0 to 0.5 vs. 1.5 to 2	10.85	-5.969 to 27.67	No	ns	0.2666		0 to 0.5 vs. 1.5 to 2	0.2065	-0.1957 to 0.6086	No	ns	0.4456		0 to 0.5 vs. 1.5 to 2	-15.64	-44.82 to 13.53	No	ns	0.4105		0 to 0.5 vs. 1.5 to 2	30.35	-50.96 to 111.7	No	ns	0.6835		0 to 0.5 vs. 1.5 to 2	-8.228	-50.90 to 34.45	No	ns	0.936
0.5 to 1.0 vs. 1.0 to 1.5	2.322	0.4693 to 4.174	Yes	*	0.014		0.5 to 1.0 vs. 1.0 to 1.5	38.29	-12.36 to 88.93	No	ns	0.1632		0.5 to 1.0 vs. 1.0 to 1.5	13.02	-0.8754 to 26.92	No	ns	0.0684		0.5 to 1.0 vs. 1.0 to 1.5	-0.3174	-2.000 to 1.365	No	ns	0.9367		0.5 to 1.0 vs. 1.0 to 1.5	14.18	-9.685 to 38.04	No	ns	0.3287		0.5 to 1.0 vs. 1.0 to 1.5	23.41	-14.52 to 61.34	No	ns	0.2995		0.5 to 1.0 vs. 1.0 to 1.5	0.9729	-58.86 to 60.81	No	ns	>0.9999
0.5 to 1.0 vs. 1.5 to 2	0.2967	-3.062 to 3.655	No	ns	0.993		0.5 to 1.0 vs. 1.5 to 2	0.7875	-61.59 to 63.16	No	ns	>0.9999		0.5 to 1.0 vs. 1.5 to 2	2.427	-16.00 to 20.86	No	ns	0.9778		0.5 to 1.0 vs. 1.5 to 2	0.3012	-0.3319 to 0.9342	No	ns	0.5068		0.5 to 1.0 vs. 1.5 to 2	-8.347	-49.24 to 32.55	No	ns	0.9254		0.5 to 1.0 vs. 1.5 to 2	18.24	-20.69 to 57.18	No	ns	0.5189		0.5 to 1.0 vs. 1.5 to 2	28.51	-25.26 to 82.28	No	ns	0.4197
1.0 to 1.5 vs. 1.5 to 2	-2.025	-4.488 to 0.4381	No	ns	0.1197		1.0 to 1.5 vs. 1.5 to 2	-37.5	-99.19 to 24.19	No	ns	0.3111		1.0 to 1.5 vs. 1.5 to 2	-10.59	-23.56 to 2.370	No	ns	0.1226		1.0 to 1.5 vs. 1.5 to 2	0.626	-0.8490 to 2.101	No	ns	0.5841		1.0 to 1.5 vs. 1.5 to 2	-22.53	-52.43 to 7.377	No	ns	0.1653		1.0 to 1.5 vs. 1.5 to 2	-5.165	-46.65 to 36.32	No	ns	0.9811		1.0 to 1.5 vs. 1.5 to 2	27.53	-12.15 to 67.22	No	ns	0.2161
Hyperglycemic							Hyperglycemic							Hyperglycemic							Hyperglycemic							Hyperglycemic							Hyperglycemic							Hyperglycemic
0 to 0.5 vs. 0.5 to 1.0	-0.9614	-2.268 to 0.3454	No	ns	0.186		0 to 0.5 vs. 0.5 to 1.0	-27.54	-76.85 to 21.77	No	ns	0.392		0 to 0.5 vs. 0.5 to 1.0	1.709	-8.832 to 12.25	No	ns	0.9631		0 to 0.5 vs. 0.5 to 1.0	-0.02259	-0.4265 to 0.3813	No	ns	0.9983		0 to 0.5 vs. 0.5 to 1.0	-4.86	-29.71 to 19.99	No	ns	0.9381		0 to 0.5 vs. 0.5 to 1.0	1.594	-47.30 to 50.48	No	ns	0.9997		0 to 0.5 vs. 0.5 to 1.0	-30.78	-58.13 to -3.433	Yes	*	0.0257
0 to 0.5 vs. 1.0 to 1.5	0.5678	-0.9657 to 2.101	No	ns	0.7033		0 to 0.5 vs. 1.0 to 1.5	-6.48	-44.65 to 31.70	No	ns	0.9581		0 to 0.5 vs. 1.0 to 1.5	5.538	-5.633 to 16.71	No	ns	0.4899		0 to 0.5 vs. 1.0 to 1.5	-0.0636	-0.4032 to 0.2760	No	ns	0.945		0 to 0.5 vs. 1.0 to 1.5	8.1	-30.19 to 46.39	No	ns	0.9235		0 to 0.5 vs. 1.0 to 1.5	-16.06	-78.84 to 46.73	No	ns	0.8748		0 to 0.5 vs. 1.0 to 1.5	-13.77	-43.00 to 15.46	No	ns	0.5309
0 to 0.5 vs. 1.5 to 2	-0.1933	-2.510 to 2.124	No	ns	0.9946		0 to 0.5 vs. 1.5 to 2	-7.29	-52.59 to 38.02	No	ns	0.9639		0 to 0.5 vs. 1.5 to 2	1.817	-9.991 to 13.62	No	ns	0.9681		0 to 0.5 vs. 1.5 to 2	-0.1147	-0.5364 to 0.3070	No	ns	0.854		0 to 0.5 vs. 1.5 to 2	-3.24	-38.89 to 32.41	No	ns	0.993		0 to 0.5 vs. 1.5 to 2	7.533	-52.00 to 67.06	No	ns	0.9817		0 to 0.5 vs. 1.5 to 2	8.1	-22.80 to 39.00	No	ns	0.8668
0.5 to 1.0 vs. 1.0 to 1.5	1.529	0.1597 to 2.899	Yes	*	0.027		0.5 to 1.0 vs. 1.0 to 1.5	21.06	-22.64 to 64.76	No	ns	0.5127		0.5 to 1.0 vs. 1.0 to 1.5	3.829	-8.932 to 16.59	No	ns	0.8148		0.5 to 1.0 vs. 1.0 to 1.5	-0.04101	-0.5119 to 0.4299	No	ns	0.9939		0.5 to 1.0 vs. 1.0 to 1.5	12.96	-13.81 to 39.73	No	ns	0.509		0.5 to 1.0 vs. 1.0 to 1.5	-17.65	-75.55 to 40.24	No	ns	0.8076		0.5 to 1.0 vs. 1.0 to 1.5	17.01	-5.535 to 39.55	No	ns	0.1705
0.5 to 1.0 vs. 1.5 to 2	0.7681	-1.561 to 3.097	No	ns	0.7694		0.5 to 1.0 vs. 1.5 to 2	20.25	-34.05 to 74.55	No	ns	0.6988		0.5 to 1.0 vs. 1.5 to 2	0.1079	-14.41 to 14.63	No	ns	>0.9999		0.5 to 1.0 vs. 1.5 to 2	-0.09211	-0.5795 to 0.3952	No	ns	0.9436		0.5 to 1.0 vs. 1.5 to 2	1.62	-24.92 to 28.16	No	ns	0.9978		0.5 to 1.0 vs. 1.5 to 2	5.939	-40.21 to 52.09	No	ns	0.9808		0.5 to 1.0 vs. 1.5 to 2	38.88	2.167 to 75.59	Yes	*	0.0366
1.0 to 1.5 vs. 1.5 to 2	-0.7611	-2.673 to 1.151	No	ns	0.656		1.0 to 1.5 vs. 1.5 to 2	-0.81	-38.30 to 36.68	No	ns	>0.9999		1.0 to 1.5 vs. 1.5 to 2	-3.721	-12.61 to 5.164	No	ns	0.6203		1.0 to 1.5 vs. 1.5 to 2	-0.0511	-0.4609 to 0.3587	No	ns	0.9825		1.0 to 1.5 vs. 1.5 to 2	-11.34	-43.88 to 21.20	No	ns	0.7395		1.0 to 1.5 vs. 1.5 to 2	23.59	-22.43 to 69.62	No	ns	0.4626		1.0 to 1.5 vs. 1.5 to 2	21.87	-5.926 to 49.66	No	ns	0.1464
Intermediate							Intermediate							Intermediate							Intermediate							Intermediate							Intermediate							SID Connecting
Mixed-effects model (REML)	Matching: Stacked						Mixed-effects model (REML)	Matching: Stacked						Mixed-effects model (REML)	Matching: Stacked						Mixed-effects model (REML)	Matching: Stacked						Mixed-effects model (REML)	Matching: Stacked						Mixed-effects model (REML)	Matching: Stacked						Mixed-effects model (REML)	Matching: Stacked
Assume sphericity?	No						Assume sphericity?	No						Assume sphericity?	No						Assume sphericity?	No						Assume sphericity?	No						Assume sphericity?	No						Assume sphericity?	No
Alpha	0.05						Alpha	0.05						Alpha	0.05						Alpha	0.05						Alpha	0.05						Alpha	0.05						Alpha	0.05
Fixed effects (type III)	P value	P value summary	Statistically significant (P < 0.05)?	F (DFn, DFd)	Geisser-Greenhouse's epsilon		Fixed effects (type III)	P value	P value summary	Statistically significant (P < 0.05)?	F (DFn, DFd)	Geisser-Greenhouse's epsilon		Fixed effects (type III)	P value	P value summary	Statistically significant (P < 0.05)?	F (DFn, DFd)	Geisser-Greenhouse's epsilon		Fixed effects (type III)	P value	P value summary	Statistically significant (P < 0.05)?	F (DFn, DFd)	Geisser-Greenhouse's epsilon		Fixed effects (type III)	P value	P value summary	Statistically significant (P < 0.05)?	F (DFn, DFd)	Geisser-Greenhouse's epsilon		Fixed effects (type III)	P value	P value summary	Statistically significant (P < 0.05)?	F (DFn, DFd)	Geisser-Greenhouse's epsilon		Fixed effects (type III)	P value	P value summary	Statistically significant (P < 0.05)?	F (DFn, DFd)	Geisser-Greenhouse's epsilon
Eccentricity	<0.0001	****	Yes	F (2.160, 51.83) = 11.46	0.7198		Eccentricity	<0.0001	****	Yes	F (2.451, 58.81) = 21.56	0.8168		Eccentricity	0.009	**	Yes	F (2.182, 52.38) = 4.953	0.7275		Eccentricity	0.1509	ns	No	F (2.411, 57.87) = 1.900	0.8037		Eccentricity	<0.0001	****	Yes	F (2.649, 63.57) = 9.890	0.883		Eccentricity	0.2041	ns	No	F (2.259, 54.22) = 1.622	0.7531		Eccentricity	<0.0001	****	Yes	F (2.675, 64.20) = 10.65	0.8916
Blood Glucose	0.9591	ns	No	F (1, 24) = 0.002688			Blood Glucose	0.5024	ns	No	F (1, 24) = 0.4638			Blood Glucose	0.53	ns	No	F (1, 24) = 0.4061			Blood Glucose	0.8453	ns	No	F (1, 24) = 0.03892			Blood Glucose	0.85	ns	No	F (1, 24) = 0.03655			Blood Glucose	0.2774	ns	No	F (1, 24) = 1.235			Blood Glucose	0.4259	ns	No	F (1, 24) = 0.6560
Eccentricity x Blood Glucose	0.0698	ns	No	F (3, 72) = 2.458			Eccentricity x Blood Glucose	0.5781	ns	No	F (3, 72) = 0.6620			Eccentricity x Blood Glucose	0.9145	ns	No	F (3, 72) = 0.1727			Eccentricity x Blood Glucose	0.9391	ns	No	F (3, 72) = 0.1346			Eccentricity x Blood Glucose	0.9731	ns	No	F (3, 72) = 0.07528			Eccentricity x Blood Glucose	0.0862	ns	No	F (3, 72) = 2.283			Eccentricity x Blood Glucose	0.0257	*	Yes	F (3, 72) = 3.280
Random effects	SD	Variance					Random effects	SD	Variance					Random effects	SD	Variance					Random effects	SD	Variance					Random effects	SD	Variance					Random effects	SD	Variance					Random effects	SD	Variance
Retina	3.761	14.15					Retina	72.43	5246					Retina	2.796	7.817					Retina	0.0161	0.0002592					Retina	35.25	1243					Retina	9.506	90.36					Retina	13.07	170.8
Residual	4.274	18.27					Residual	95.97	9210					Residual	8.423	70.95					Residual	0.05268	0.002775					Residual	44.7	1998					Residual	20.73	429.9					Residual	25.51	651
Was the matching effective?							Was the matching effective?							Was the matching effective?							Was the matching effective?							Was the matching effective?							Was the matching effective?							Was the matching effective?
Chi-square, df	21.20, 1						Chi-square, df	14.78, 1						Chi-square, df	1.271, 1						Chi-square, df	0.9534, 1						Chi-square, df	16.44, 1						Chi-square, df	3.670, 1						Chi-square, df	5.145, 1
P value	<0.0001						P value	0.0001						P value	0.2597						P value	0.3289						P value	<0.0001						P value	0.0554						P value	0.0233
P value summary	****						P value summary	***						P value summary	ns						P value summary	ns						P value summary	****						P value summary	ns						P value summary	*
Is there significant matching (P < 0.05)?	Yes						Is there significant matching (P < 0.05)?	Yes						Is there significant matching (P < 0.05)?	No						Is there significant matching (P < 0.05)?	No						Is there significant matching (P < 0.05)?	Yes						Is there significant matching (P < 0.05)?	No						Is there significant matching (P < 0.05)?	Yes
Difference between column means							Difference between column means							Difference between column means							Difference between column means							Difference between column means							Difference between column means							Difference between column means
Predicted mean of Euglycemic	21.41						Predicted mean of Euglycemic	409						Predicted mean of Euglycemic	54.51						Predicted mean of Euglycemic	1.189						Predicted mean of Euglycemic	209.9						Predicted mean of Euglycemic	104.9						Predicted mean of Euglycemic	67.48
Predicted mean of Hyperglycemic	21.33						Predicted mean of Hyperglycemic	385.8						Predicted mean of Hyperglycemic	53.24						Predicted mean of Hyperglycemic	1.187						Predicted mean of Hyperglycemic	206.7						Predicted mean of Hyperglycemic	98.79						Predicted mean of Hyperglycemic	73.3
Difference between predicted means	0.08823						Difference between predicted means	23.28						Difference between predicted means	1.267						Difference between predicted means	0.002396						Difference between predicted means	3.139						Difference between predicted means	6.15						Difference between predicted means	-5.819
SE of difference	1.702						SE of difference	34.18						SE of difference	1.989						SE of difference	0.01214						SE of difference	16.42						SE of difference	5.533						SE of difference	7.185
95% CI of difference	-3.424 to 3.601						95% CI of difference	-47.27 to 93.82						95% CI of difference	-2.837 to 5.372						95% CI of difference	-0.02267 to 0.02746						95% CI of difference	-30.75 to 37.03						95% CI of difference	-5.270 to 17.57						95% CI of difference	-20.65 to 9.009
Data summary							Data summary							Data summary							Data summary							Data summary							Data summary							Data summary
Number of columns (Blood Glucose)	2						Number of columns (Blood Glucose)	2						Number of columns (Blood Glucose)	2						Number of columns (Blood Glucose)	2						Number of columns (Blood Glucose)	2						Number of columns (Blood Glucose)	2						Number of columns (Blood Glucose)	2
Number of rows (Eccentricity)	4						Number of rows (Eccentricity)	4						Number of rows (Eccentricity)	4						Number of rows (Eccentricity)	4						Number of rows (Eccentricity)	4						Number of rows (Eccentricity)	4						Number of rows (Eccentricity)	4
Number of subjects (Retina)	26						Number of subjects (Retina)	26						Number of subjects (Retina)	26						Number of subjects (Retina)	26						Number of subjects (Retina)	26						Number of subjects (Retina)	26						Number of subjects (Retina)	26
Number of missing values	0						Number of missing values	0						Number of missing values	0						Number of missing values	0						Number of missing values	0						Number of missing values	0						Number of missing values	0
Tukey's multiple comparisons test	Mean Diff.	95.00% CI of diff.	Below threshold?	Summary	Adjusted P Value		Tukey's multiple comparisons test	Mean Diff.	95.00% CI of diff.	Below threshold?	Summary	Adjusted P Value		Tukey's multiple comparisons test	Mean Diff.	95.00% CI of diff.	Below threshold?	Summary	Adjusted P Value		Tukey's multiple comparisons test	Mean Diff.	95.00% CI of diff.	Below threshold?	Summary	Adjusted P Value		Tukey's multiple comparisons test	Mean Diff.	95.00% CI of diff.	Below threshold?	Summary	Adjusted P Value		Tukey's multiple comparisons test	Mean Diff.	95.00% CI of diff.	Below threshold?	Summary	Adjusted P Value		Tukey's multiple comparisons test	Mean Diff.	95.00% CI of diff.	Below threshold?	Summary	Adjusted P Value
0 to 0.5							0 to 0.5							0 to 0.5							0 to 0.5							0 to 0.5							0 to 0.5							0 to 0.5
Euglycemic vs. Hyperglycemic	-2.647	-7.187 to 1.894	No	ns	0.2372		Euglycemic vs. Hyperglycemic	-6.362	-108.3 to 95.61	No	ns	0.8979		Euglycemic vs. Hyperglycemic	0.6333	-5.995 to 7.261	No	ns	0.8438		Euglycemic vs. Hyperglycemic	0.005665	-0.04578 to 0.05711	No	ns	0.8215		Euglycemic vs. Hyperglycemic	-2.744	-40.42 to 34.93	No	ns	0.8813		Euglycemic vs. Hyperglycemic	-4.038	-17.30 to 9.224	No	ns	0.5329		Euglycemic vs. Hyperglycemic	-16.36	-32.78 to 0.06388	No	ns	0.0508
0.5 to 1.0							0.5 to 1.0							0.5 to 1.0							0.5 to 1.0							0.5 to 1.0							0.5 to 1.0							0.5 to 1.0
Euglycemic vs. Hyperglycemic	-0.9838	-5.781 to 3.814	No	ns	0.672		Euglycemic vs. Hyperglycemic	7.56	-100.6 to 115.7	No	ns	0.8856		Euglycemic vs. Hyperglycemic	-0.3751	-5.587 to 4.837	No	ns	0.882		Euglycemic vs. Hyperglycemic	-0.0001959	-0.03757 to 0.03718	No	ns	0.9914		Euglycemic vs. Hyperglycemic	3.915	-42.33 to 50.16	No	ns	0.8627		Euglycemic vs. Hyperglycemic	-3.17	-18.11 to 11.77	No	ns	0.6653		Euglycemic vs. Hyperglycemic	-12.49	-35.38 to 10.40	No	ns	0.2713
1.0 to 1.5							1.0 to 1.5							1.0 to 1.5							1.0 to 1.5							1.0 to 1.5							1.0 to 1.5							1.0 to 1.5
Euglycemic vs. Hyperglycemic	0.4154	-5.132 to 5.962	No	ns	0.8774		Euglycemic vs. Hyperglycemic	27.57	-87.23 to 142.4	No	ns	0.6223		Euglycemic vs. Hyperglycemic	2.397	-9.270 to 14.06	No	ns	0.6664		Euglycemic vs. Hyperglycemic	-0.006769	-0.05505 to 0.04151	No	ns	0.7729		Euglycemic vs. Hyperglycemic	8.979	-49.25 to 67.21	No	ns	0.7514		Euglycemic vs. Hyperglycemic	9.788	-19.90 to 39.48	No	ns	0.4956		Euglycemic vs. Hyperglycemic	-15.76	-43.21 to 11.69	No	ns	0.2429
1.5 to 2							1.5 to 2							1.5 to 2							1.5 to 2							1.5 to 2							1.5 to 2							1.5 to 2
Euglycemic vs. Hyperglycemic	3.568	-0.6884 to 7.824	No	ns	0.0958		Euglycemic vs. Hyperglycemic	64.35	-9.760 to 138.5	No	ns	0.0847		Euglycemic vs. Hyperglycemic	2.413	-3.175 to 8.002	No	ns	0.3789		Euglycemic vs. Hyperglycemic	0.01088	-0.03123 to 0.05300	No	ns	0.5941		Euglycemic vs. Hyperglycemic	2.407	-38.92 to 43.74	No	ns	0.9052		Euglycemic vs. Hyperglycemic	22.02	7.761 to 36.28	Yes	**	0.0044		Euglycemic vs. Hyperglycemic	21.33	-5.376 to 48.03	No	ns	0.1115
Euglycemic							Euglycemic							Euglycemic							Euglycemic							Euglycemic							Euglycemic							Euglycemic
0 to 0.5 vs. 0.5 to 1.0	-0.8028	-5.318 to 3.712	No	ns	0.9486		0 to 0.5 vs. 0.5 to 1.0	-6.632	-114.0 to 100.8	No	ns	0.9976		0 to 0.5 vs. 0.5 to 1.0	3.398	-4.369 to 11.16	No	ns	0.5719		0 to 0.5 vs. 0.5 to 1.0	0.03537	-0.02223 to 0.09297	No	ns	0.3034		0 to 0.5 vs. 0.5 to 1.0	-0.1788	-29.37 to 29.01	No	ns	>0.9999		0 to 0.5 vs. 0.5 to 1.0	3.513	-10.98 to 18.00	No	ns	0.8832		0 to 0.5 vs. 0.5 to 1.0	-23.31	-51.05 to 4.435	No	ns	0.1098
0 to 0.5 vs. 1.0 to 1.5	0.9789	-5.413 to 7.370	No	ns	0.966		0 to 0.5 vs. 1.0 to 1.5	90	-39.99 to 220.0	No	ns	0.2175		0 to 0.5 vs. 1.0 to 1.5	-5.579	-22.29 to 11.13	No	ns	0.7501		0 to 0.5 vs. 1.0 to 1.5	0.02203	-0.04411 to 0.08817	No	ns	0.7512		0 to 0.5 vs. 1.0 to 1.5	31.21	-22.95 to 85.36	No	ns	0.3528		0 to 0.5 vs. 1.0 to 1.5	-9.502	-43.12 to 24.12	No	ns	0.8295		0 to 0.5 vs. 1.0 to 1.5	-35.42	-63.45 to -7.403	Yes	*	0.0132
0 to 0.5 vs. 1.5 to 2	2.921	-1.483 to 7.326	No	ns	0.2468		0 to 0.5 vs. 1.5 to 2	143.9	74.06 to 213.8	Yes	***	0.0003		0 to 0.5 vs. 1.5 to 2	-5.398	-12.83 to 2.031	No	ns	0.1867		0 to 0.5 vs. 1.5 to 2	0.02417	-0.07558 to 0.1239	No	ns	0.8834		0 to 0.5 vs. 1.5 to 2	54.79	7.605 to 102.0	Yes	*	0.0222		0 to 0.5 vs. 1.5 to 2	-3.686	-26.51 to 19.14	No	ns	0.9606		0 to 0.5 vs. 1.5 to 2	-53.08	-80.27 to -25.88	Yes	***	0.0005
0.5 to 1.0 vs. 1.0 to 1.5	1.782	-6.462 to 10.03	No	ns	0.9132		0.5 to 1.0 vs. 1.0 to 1.5	96.63	-77.18 to 270.4	No	ns	0.3814		0.5 to 1.0 vs. 1.0 to 1.5	-8.976	-24.89 to 6.937	No	ns	0.3698		0.5 to 1.0 vs. 1.0 to 1.5	-0.01334	-0.05815 to 0.03147	No	ns	0.8073		0.5 to 1.0 vs. 1.0 to 1.5	31.39	-22.18 to 84.96	No	ns	0.3397		0.5 to 1.0 vs. 1.0 to 1.5	-13.02	-45.64 to 19.61	No	ns	0.639		0.5 to 1.0 vs. 1.0 to 1.5	-12.12	-42.07 to 17.83	No	ns	0.6293
0.5 to 1.0 vs. 1.5 to 2	3.724	-2.184 to 9.632	No	ns	0.2836		0.5 to 1.0 vs. 1.5 to 2	150.6	19.97 to 281.2	Yes	*	0.0232		0.5 to 1.0 vs. 1.5 to 2	-8.795	-18.85 to 1.259	No	ns	0.0929		0.5 to 1.0 vs. 1.5 to 2	-0.0112	-0.09155 to 0.06915	No	ns	0.974		0.5 to 1.0 vs. 1.5 to 2	54.97	-0.2000 to 110.1	No	ns	0.0509		0.5 to 1.0 vs. 1.5 to 2	-7.199	-31.80 to 17.40	No	ns	0.8148		0.5 to 1.0 vs. 1.5 to 2	-29.77	-69.12 to 9.591	No	ns	0.163
1.0 to 1.5 vs. 1.5 to 2	1.942	-2.497 to 6.382	No	ns	0.5719		1.0 to 1.5 vs. 1.5 to 2	53.94	-40.50 to 148.4	No	ns	0.3599		1.0 to 1.5 vs. 1.5 to 2	0.1809	-15.25 to 15.61	No	ns	>0.9999		1.0 to 1.5 vs. 1.5 to 2	0.002137	-0.05766 to 0.06194	No	ns	0.9995		1.0 to 1.5 vs. 1.5 to 2	23.58	-53.59 to 100.7	No	ns	0.7951		1.0 to 1.5 vs. 1.5 to 2	5.816	-37.79 to 49.42	No	ns	0.977		1.0 to 1.5 vs. 1.5 to 2	-17.65	-57.99 to 22.68	No	ns	0.5717
Hyperglycemic							Hyperglycemic							Hyperglycemic							Hyperglycemic							Hyperglycemic							Hyperglycemic							Hyperglycemic
0 to 0.5 vs. 0.5 to 1.0	0.8602	-1.153 to 2.874	No	ns	0.6058		0 to 0.5 vs. 0.5 to 1.0	7.29	-87.85 to 102.4	No	ns	0.9958		0 to 0.5 vs. 0.5 to 1.0	2.389	-3.746 to 8.525	No	ns	0.6708		0 to 0.5 vs. 0.5 to 1.0	0.02951	-0.009391 to 0.06841	No	ns	0.1673		0 to 0.5 vs. 0.5 to 1.0	6.48	-39.90 to 52.86	No	ns	0.9758		0 to 0.5 vs. 0.5 to 1.0	4.382	-17.44 to 26.20	No	ns	0.9335		0 to 0.5 vs. 0.5 to 1.0	-19.44	-43.21 to 4.334	No	ns	0.1261
0 to 0.5 vs. 1.0 to 1.5	4.041	-0.01221 to 8.094	No	ns	0.0508		0 to 0.5 vs. 1.0 to 1.5	123.9	9.400 to 238.5	Yes	*	0.0324		0 to 0.5 vs. 1.0 to 1.5	-3.814	-11.81 to 4.178	No	ns	0.5206		0 to 0.5 vs. 1.0 to 1.5	0.009596	-0.06988 to 0.08907	No	ns	0.984		0 to 0.5 vs. 1.0 to 1.5	42.93	-9.544 to 95.40	No	ns	0.1258		0 to 0.5 vs. 1.0 to 1.5	4.324	-10.28 to 18.93	No	ns	0.8206		0 to 0.5 vs. 1.0 to 1.5	-34.83	-59.61 to -10.04	Yes	**	0.0058
0 to 0.5 vs. 1.5 to 2	9.136	4.626 to 13.65	Yes	***	0.0002		0 to 0.5 vs. 1.5 to 2	214.6	107.2 to 322.1	Yes	***	0.0003		0 to 0.5 vs. 1.5 to 2	-3.618	-11.13 to 3.892	No	ns	0.513		0 to 0.5 vs. 1.5 to 2	0.02939	-0.009527 to 0.06830	No	ns	0.17		0 to 0.5 vs. 1.5 to 2	59.94	4.725 to 115.2	Yes	*	0.0318		0 to 0.5 vs. 1.5 to 2	22.37	7.386 to 37.36	Yes	**	0.0036		0 to 0.5 vs. 1.5 to 2	-15.39	-48.60 to 17.82	No	ns	0.5439
0.5 to 1.0 vs. 1.0 to 1.5	3.181	-1.576 to 7.938	No	ns	0.2509		0.5 to 1.0 vs. 1.0 to 1.5	116.6	12.58 to 220.7	Yes	*	0.0264		0.5 to 1.0 vs. 1.0 to 1.5	-6.204	-12.57 to 0.1615	No	ns	0.0571		0.5 to 1.0 vs. 1.0 to 1.5	-0.01991	-0.07827 to 0.03845	No	ns	0.7513		0.5 to 1.0 vs. 1.0 to 1.5	36.45	-11.67 to 84.57	No	ns	0.1681		0.5 to 1.0 vs. 1.0 to 1.5	-0.05817	-25.27 to 25.15	No	ns	>0.9999		0.5 to 1.0 vs. 1.0 to 1.5	-15.39	-39.71 to 8.936	No	ns	0.2924
0.5 to 1.0 vs. 1.5 to 2	8.276	3.700 to 12.85	Yes	***	0.0007		0.5 to 1.0 vs. 1.5 to 2	207.4	104.7 to 310.1	Yes	***	0.0003		0.5 to 1.0 vs. 1.5 to 2	-6.007	-12.84 to 0.8275	No	ns	0.0931		0.5 to 1.0 vs. 1.5 to 2	-0.0001211	-0.03211 to 0.03187	No	ns	>0.9999		0.5 to 1.0 vs. 1.5 to 2	53.46	8.044 to 98.87	Yes	*	0.0195		0.5 to 1.0 vs. 1.5 to 2	17.99	0.9182 to 35.06	Yes	*	0.0377		0.5 to 1.0 vs. 1.5 to 2	4.05	-27.47 to 35.57	No	ns	0.9809
1.0 to 1.5 vs. 1.5 to 2	5.095	0.1485 to 10.04	Yes	*	0.0427		1.0 to 1.5 vs. 1.5 to 2	90.72	-2.708 to 184.1	No	ns	0.0582		1.0 to 1.5 vs. 1.5 to 2	0.1967	-6.210 to 6.603	No	ns	0.9997		1.0 to 1.5 vs. 1.5 to 2	0.01979	-0.04012 to 0.07970	No	ns	0.7686		1.0 to 1.5 vs. 1.5 to 2	17.01	-33.76 to 67.78	No	ns	0.7612		1.0 to 1.5 vs. 1.5 to 2	18.05	1.559 to 34.54	Yes	*	0.0303		1.0 to 1.5 vs. 1.5 to 2	19.44	-5.337 to 44.22	No	ns	0.1479
ID Region							ID Region							ID Region							ID Region							ID Region							ID Region							SD Connecting
Mixed-effects model (REML)	Matching: Stacked						Mixed-effects model (REML)	Matching: Stacked						Mixed-effects model (REML)	Matching: Stacked						Mixed-effects model (REML)	Matching: Stacked						Mixed-effects model (REML)	Matching: Stacked						Mixed-effects model (REML)	Matching: Stacked						Mixed-effects model (REML)	Matching: Stacked
Assume sphericity?	No						Assume sphericity?	No						Assume sphericity?	No						Assume sphericity?	No						Assume sphericity?	No						Assume sphericity?	No						Assume sphericity?	No
Alpha	0.05						Alpha	0.05						Alpha	0.05						Alpha	0.05						Alpha	0.05						Alpha	0.05						Alpha	0.05
Fixed effects (type III)	P value	P value summary	Statistically significant (P < 0.05)?	F (DFn, DFd)	Geisser-Greenhouse's epsilon		Fixed effects (type III)	P value	P value summary	Statistically significant (P < 0.05)?	F (DFn, DFd)	Geisser-Greenhouse's epsilon		Fixed effects (type III)	P value	P value summary	Statistically significant (P < 0.05)?	F (DFn, DFd)	Geisser-Greenhouse's epsilon		Fixed effects (type III)	P value	P value summary	Statistically significant (P < 0.05)?	F (DFn, DFd)	Geisser-Greenhouse's epsilon		Fixed effects (type III)	P value	P value summary	Statistically significant (P < 0.05)?	F (DFn, DFd)	Geisser-Greenhouse's epsilon		Fixed effects (type III)	P value	P value summary	Statistically significant (P < 0.05)?	F (DFn, DFd)	Geisser-Greenhouse's epsilon		Fixed effects (type III)	P value	P value summary	Statistically significant (P < 0.05)?	F (DFn, DFd)	Geisser-Greenhouse's epsilon
Eccentricity	0.2045	ns	No	F (2.876, 69.03) = 1.576	0.9588		Eccentricity	0.0031	**	Yes	F (2.626, 63.01) = 5.488	0.8752		Eccentricity	0.4964	ns	No	F (2.750, 65.99) = 0.7855	0.9166		Eccentricity	0.4188	ns	No	F (1.778, 42.66) = 0.8598	0.5925		Eccentricity	0.0019	**	Yes	F (2.861, 68.66) = 5.662	0.9535		Eccentricity	0.0113	*	Yes	F (1.870, 44.88) = 5.124	0.6234		Eccentricity	0.0003	***	Yes	F (2.655, 63.73) = 7.703	0.8852
Blood Glucose	0.6491	ns	No	F (1, 24) = 0.2123			Blood Glucose	0.3359	ns	No	F (1, 24) = 0.9644			Blood Glucose	0.978	ns	No	F (1, 24) = 0.0007775			Blood Glucose	0.8952	ns	No	F (1, 24) = 0.01772			Blood Glucose	0.7973	ns	No	F (1, 24) = 0.06744			Blood Glucose	0.9581	ns	No	F (1, 24) = 0.002813			Blood Glucose	0.4175	ns	No	F (1, 24) = 0.6808
Eccentricity x Blood Glucose	0.2361	ns	No	F (3, 72) = 1.448			Eccentricity x Blood Glucose	0.0133	*	Yes	F (3, 72) = 3.831			Eccentricity x Blood Glucose	0.0377	*	Yes	F (3, 72) = 2.965			Eccentricity x Blood Glucose	0.4055	ns	No	F (3, 72) = 0.9834			Eccentricity x Blood Glucose	0.7226	ns	No	F (3, 72) = 0.4436			Eccentricity x Blood Glucose	0.4821	ns	No	F (3, 72) = 0.8292			Eccentricity x Blood Glucose	0.104	ns	No	F (3, 72) = 2.129
Random effects	SD	Variance					Random effects	SD	Variance					Random effects	SD	Variance					Random effects	SD	Variance					Random effects	SD	Variance					Random effects	SD	Variance					Random effects	SD	Variance
Age	1.035	1.071					Retina	29.66	879.8					Retina	1.788	3.197					Retina	0.1378	0.01898					Retina	9.584	91.86					Retina	47.45	2252					Retina	4.709	22.17
Residual	1.847	3.413					Residual	44.62	1991					Residual	13.17	173.5					Residual	0.2836	0.08043					Residual	26.77	716.8					Residual	137.6	18934					Residual	12.44	154.8
Was the matching effective?							Was the matching effective?							Was the matching effective?							Was the matching effective?							Was the matching effective?							Was the matching effective?							Was the matching effective?
Chi-square, df	6.679, 1						Chi-square, df	10.70, 1						Chi-square, df	0.04603, 1						Chi-square, df	4.386, 1						Chi-square, df	1.644, 1						Chi-square, df	1.448, 1						Chi-square, df	1.980, 1
P value	0.0098						P value	0.0011						P value	0.8301						P value	0.0362						P value	0.1998						P value	0.2288						P value	0.1594
P value summary	**						P value summary	**						P value summary	ns						P value summary	*						P value summary	ns						P value summary	ns						P value summary	ns
Is there significant matching (P < 0.05)?	Yes						Is there significant matching (P < 0.05)?	Yes						Is there significant matching (P < 0.05)?	No						Is there significant matching (P < 0.05)?	Yes						Is there significant matching (P < 0.05)?	No						Is there significant matching (P < 0.05)?	No						Is there significant matching (P < 0.05)?	No
Difference between column means							Difference between column means							Difference between column means							Difference between column means							Difference between column means							Difference between column means							Difference between column means
Predicted mean of Euglycemic	6.988						Predicted mean of Euglycemic	165.7						Predicted mean of Euglycemic	57.53						Predicted mean of Euglycemic	1.608						Predicted mean of Euglycemic	58.18						Predicted mean of Euglycemic	222.4						Predicted mean of Euglycemic	14.07
Predicted mean of Hyperglycemic	6.736						Predicted mean of Hyperglycemic	180						Predicted mean of Hyperglycemic	57.6						Predicted mean of Hyperglycemic	1.618						Predicted mean of Hyperglycemic	56.5						Predicted mean of Hyperglycemic	220.7						Predicted mean of Hyperglycemic	16.6
Difference between predicted means	0.2514						Difference between predicted means	-14.34						Difference between predicted means	-0.07486						Difference between predicted means	-0.01035						Difference between predicted means	1.682						Difference between predicted means	1.744						Difference between predicted means	-2.532
SE of difference	0.5456						SE of difference	14.6						SE of difference	2.685						SE of difference	0.07778						SE of difference	6.477						SE of difference	32.88						SE of difference	3.069
95% CI of difference	-0.8747 to 1.378						95% CI of difference	-44.47 to 15.80						95% CI of difference	-5.616 to 5.466						95% CI of difference	-0.1709 to 0.1502						95% CI of difference	-11.69 to 15.05						95% CI of difference	-66.12 to 69.60						95% CI of difference	-8.867 to 3.802
Data summary							Data summary							Data summary							Data summary							Data summary							Data summary							Data summary
Number of columns (Blood Glucose)	2						Number of columns (Blood Glucose)	2						Number of columns (Blood Glucose)	2						Number of columns (Blood Glucose)	2						Number of columns (Blood Glucose)	2						Number of columns (Blood Glucose)	2						Number of columns (Blood Glucose)	2
Number of rows (Eccentricity)	4						Number of rows (Eccentricity)	4						Number of rows (Eccentricity)	4						Number of rows (Eccentricity)	4						Number of rows (Eccentricity)	4						Number of rows (Eccentricity)	4						Number of rows (Eccentricity)	4
Number of subjects (Age)	26						Number of subjects (Retina)	26						Number of subjects (Retina)	26						Number of subjects (Retina)	26						Number of subjects (Retina)	26						Number of subjects (Retina)	26						Number of subjects (Retina)	26
Number of missing values	0						Number of missing values	0						Number of missing values	0						Number of missing values	0						Number of missing values	0						Number of missing values	0						Number of missing values	0
Tukey's multiple comparisons test	Mean Diff.	95.00% CI of diff.	Below threshold?	Summary	Adjusted P Value		Tukey's multiple comparisons test	Mean Diff.	95.00% CI of diff.	Below threshold?	Summary	Adjusted P Value		Tukey's multiple comparisons test	Mean Diff.	95.00% CI of diff.	Below threshold?	Summary	Adjusted P Value		Tukey's multiple comparisons test	Mean Diff.	95.00% CI of diff.	Below threshold?	Summary	Adjusted P Value		Tukey's multiple comparisons test	Mean Diff.	95.00% CI of diff.	Below threshold?	Summary	Adjusted P Value		Tukey's multiple comparisons test	Mean Diff.	95.00% CI of diff.	Below threshold?	Summary	Adjusted P Value		Tukey's multiple comparisons test	Mean Diff.	95.00% CI of diff.	Below threshold?	Summary	Adjusted P Value
0 to 0.5							0 to 0.5							0 to 0.5							0 to 0.5							0 to 0.5							0 to 0.5							0 to 0.5
Euglycemic vs. Hyperglycemic	0.1842	-1.708 to 2.077	No	ns	0.841		Euglycemic vs. Hyperglycemic	-45.14	-91.42 to 1.141	No	ns	0.0555		Euglycemic vs. Hyperglycemic	6.422	-3.832 to 16.68	No	ns	0.2067		Euglycemic vs. Hyperglycemic	0.01319	-0.1462 to 0.1726	No	ns	0.8658		Euglycemic vs. Hyperglycemic	-7.341	-31.86 to 17.18	No	ns	0.5416		Euglycemic vs. Hyperglycemic	8.771	-110.0 to 127.6	No	ns	0.8801		Euglycemic vs. Hyperglycemic	1.371	-6.272 to 9.014	No	ns	0.7136
0.5 to 1.0							0.5 to 1.0							0.5 to 1.0							0.5 to 1.0							0.5 to 1.0							0.5 to 1.0							0.5 to 1.0
Euglycemic vs. Hyperglycemic	0.1939	-1.705 to 2.093	No	ns	0.834		Euglycemic vs. Hyperglycemic	-29.9	-82.63 to 22.83	No	ns	0.2469		Euglycemic vs. Hyperglycemic	8.266	-2.314 to 18.85	No	ns	0.1176		Euglycemic vs. Hyperglycemic	0.11	-0.1055 to 0.3255	No	ns	0.2975		Euglycemic vs. Hyperglycemic	0.81	-25.67 to 27.29	No	ns	0.9496		Euglycemic vs. Hyperglycemic	57.65	-146.6 to 261.9	No	ns	0.5508		Euglycemic vs. Hyperglycemic	2.565	-5.706 to 10.84	No	ns	0.5267
1.0 to 1.5							1.0 to 1.5							1.0 to 1.5							1.0 to 1.5							1.0 to 1.5							1.0 to 1.5							1.0 to 1.5
Euglycemic vs. Hyperglycemic	-0.7535	-2.379 to 0.8717	No	ns	0.3399		Euglycemic vs. Hyperglycemic	-16.4	-59.58 to 26.79	No	ns	0.4321		Euglycemic vs. Hyperglycemic	-10.41	-22.13 to 1.311	No	ns	0.0781		Euglycemic vs. Hyperglycemic	-0.007058	-0.2197 to 0.2055	No	ns	0.9458		Euglycemic vs. Hyperglycemic	9.502	-16.17 to 35.17	No	ns	0.4513		Euglycemic vs. Hyperglycemic	-62.38	-142.7 to 17.94	No	ns	0.122		Euglycemic vs. Hyperglycemic	-1.061	-12.81 to 10.69	No	ns	0.8535
1.5 to 2							1.5 to 2							1.5 to 2							1.5 to 2							1.5 to 2							1.5 to 2							1.5 to 2
Euglycemic vs. Hyperglycemic	1.381	-0.3994 to 3.162	No	ns	0.1201		Euglycemic vs. Hyperglycemic	34.09	-3.533 to 71.71	No	ns	0.0736		Euglycemic vs. Hyperglycemic	-4.579	-16.47 to 7.308	No	ns	0.434		Euglycemic vs. Hyperglycemic	-0.1576	-0.5311 to 0.2160	No	ns	0.3847		Euglycemic vs. Hyperglycemic	3.757	-11.85 to 19.36	No	ns	0.6237		Euglycemic vs. Hyperglycemic	2.935	-42.90 to 48.77	No	ns	0.896		Euglycemic vs. Hyperglycemic	-13	-26.64 to 0.6302	No	ns	0.0607
Euglycemic							Euglycemic							Euglycemic							Euglycemic							Euglycemic							Euglycemic							Euglycemic
0 to 0.5 vs. 0.5 to 1.0	0.002144	-1.995 to 1.999	No	ns	>0.9999		0 to 0.5 vs. 0.5 to 1.0	-50.07	-98.02 to -2.114	Yes	*	0.0401		0 to 0.5 vs. 0.5 to 1.0	1.631	-14.70 to 17.96	No	ns	0.99		0 to 0.5 vs. 0.5 to 1.0	-0.06236	-0.2574 to 0.1327	No	ns	0.7729		0 to 0.5 vs. 0.5 to 1.0	-11.39	-37.71 to 14.93	No	ns	0.58		0 to 0.5 vs. 0.5 to 1.0	-31.87	-314.2 to 250.4	No	ns	0.9858		0 to 0.5 vs. 0.5 to 1.0	-1.194	-11.24 to 8.849	No	ns	0.9835
0 to 0.5 vs. 1.0 to 1.5	0.7462	-2.030 to 3.523	No	ns	0.849		0 to 0.5 vs. 1.0 to 1.5	-57.91	-99.57 to -16.24	Yes	**	0.0071		0 to 0.5 vs. 1.0 to 1.5	14.03	-5.867 to 33.93	No	ns	0.2055		0 to 0.5 vs. 1.0 to 1.5	-0.08015	-0.2807 to 0.1204	No	ns	0.6379		0 to 0.5 vs. 1.0 to 1.5	-35.47	-66.83 to -4.112	Yes	*	0.0259		0 to 0.5 vs. 1.0 to 1.5	119.1	-37.43 to 275.6	No	ns	0.1596		0 to 0.5 vs. 1.0 to 1.5	-3.238	-11.73 to 5.258	No	ns	0.6699
0 to 0.5 vs. 1.5 to 2	0.3715	-2.443 to 3.186	No	ns	0.9777		0 to 0.5 vs. 1.5 to 2	-61.41	-108.3 to -14.49	Yes	*	0.0106		0 to 0.5 vs. 1.5 to 2	8.207	-7.998 to 24.41	No	ns	0.4567		0 to 0.5 vs. 1.5 to 2	-0.01574	-0.2937 to 0.2623	No	ns	0.9981		0 to 0.5 vs. 1.5 to 2	-27.3	-58.40 to 3.803	No	ns	0.0915		0 to 0.5 vs. 1.5 to 2	118.9	3.575 to 234.3	Yes	*	0.0428		0 to 0.5 vs. 1.5 to 2	-7.494	-20.48 to 5.488	No	ns	0.3514
0.5 to 1.0 vs. 1.0 to 1.5	0.7441	-1.556 to 3.044	No	ns	0.7669		0.5 to 1.0 vs. 1.0 to 1.5	-7.836	-78.44 to 62.76	No	ns	0.9865		0.5 to 1.0 vs. 1.0 to 1.5	12.4	-9.833 to 34.64	No	ns	0.3788		0.5 to 1.0 vs. 1.0 to 1.5	-0.01778	-0.1993 to 0.1637	No	ns	0.9906		0.5 to 1.0 vs. 1.0 to 1.5	-24.08	-59.53 to 11.37	No	ns	0.2303		0.5 to 1.0 vs. 1.0 to 1.5	151	-94.72 to 396.6	No	ns	0.3029		0.5 to 1.0 vs. 1.0 to 1.5	-2.044	-12.92 to 8.832	No	ns	0.9402
0.5 to 1.0 vs. 1.5 to 2	0.3693	-2.774 to 3.513	No	ns	0.984		0.5 to 1.0 vs. 1.5 to 2	-11.34	-88.88 to 66.20	No	ns	0.9702		0.5 to 1.0 vs. 1.5 to 2	6.576	-7.784 to 20.94	No	ns	0.5368		0.5 to 1.0 vs. 1.5 to 2	0.04663	-0.3204 to 0.4136	No	ns	0.98		0.5 to 1.0 vs. 1.5 to 2	-15.91	-50.56 to 18.74	No	ns	0.5349		0.5 to 1.0 vs. 1.5 to 2	150.8	-96.59 to 398.2	No	ns	0.309		0.5 to 1.0 vs. 1.5 to 2	-6.3	-20.87 to 8.275	No	ns	0.581
1.0 to 1.5 vs. 1.5 to 2	-0.3748	-3.413 to 2.663	No	ns	0.9816		1.0 to 1.5 vs. 1.5 to 2	-3.503	-57.04 to 50.03	No	ns	0.9971		1.0 to 1.5 vs. 1.5 to 2	-5.825	-23.03 to 11.38	No	ns	0.7422		1.0 to 1.5 vs. 1.5 to 2	0.06441	-0.2798 to 0.4086	No	ns	0.9409		1.0 to 1.5 vs. 1.5 to 2	8.174	-29.23 to 45.57	No	ns	0.9106		1.0 to 1.5 vs. 1.5 to 2	-0.1664	-92.35 to 92.01	No	ns	>0.9999		1.0 to 1.5 vs. 1.5 to 2	-4.256	-16.22 to 7.711	No	ns	0.7136
Hyperglycemic							Hyperglycemic							Hyperglycemic							Hyperglycemic							Hyperglycemic							Hyperglycemic							Hyperglycemic
0 to 0.5 vs. 0.5 to 1.0	0.01185	-1.957 to 1.981	No	ns	>0.9999		0 to 0.5 vs. 0.5 to 1.0	-34.83	-79.85 to 10.19	No	ns	0.1558		0 to 0.5 vs. 0.5 to 1.0	3.475	-5.651 to 12.60	No	ns	0.6855		0 to 0.5 vs. 0.5 to 1.0	0.03445	-0.1870 to 0.2559	No	ns	0.9672		0 to 0.5 vs. 0.5 to 1.0	-3.24	-35.49 to 29.01	No	ns	0.9907		0 to 0.5 vs. 0.5 to 1.0	17.01	-152.1 to 186.1	No	ns	0.9906		0 to 0.5 vs. 0.5 to 1.0	0	-12.09 to 12.09	No	ns	>0.9999
0 to 0.5 vs. 1.0 to 1.5	-0.1915	-1.806 to 1.423	No	ns	0.9849		0 to 0.5 vs. 1.0 to 1.5	-29.16	-73.94 to 15.62	No	ns	0.2705		0 to 0.5 vs. 1.0 to 1.5	-2.797	-11.48 to 5.888	No	ns	0.7815		0 to 0.5 vs. 1.0 to 1.5	-0.1004	-0.3227 to 0.1220	No	ns	0.5641		0 to 0.5 vs. 1.0 to 1.5	-18.63	-45.79 to 8.533	No	ns	0.2328		0 to 0.5 vs. 1.0 to 1.5	47.93	-88.17 to 184.0	No	ns	0.7335		0 to 0.5 vs. 1.0 to 1.5	-5.67	-19.95 to 8.610	No	ns	0.6578
0 to 0.5 vs. 1.5 to 2	1.568	0.3117 to 2.825	Yes	*	0.0133		0 to 0.5 vs. 1.5 to 2	17.82	-46.20 to 81.84	No	ns	0.8455		0 to 0.5 vs. 1.5 to 2	-2.794	-19.29 to 13.70	No	ns	0.9583		0 to 0.5 vs. 1.5 to 2	-0.1865	-0.6739 to 0.3009	No	ns	0.6825		0 to 0.5 vs. 1.5 to 2	-16.2	-41.53 to 9.132	No	ns	0.2842		0 to 0.5 vs. 1.5 to 2	113.1	6.232 to 219.9	Yes	*	0.0368		0 to 0.5 vs. 1.5 to 2	-21.87	-38.41 to -5.333	Yes	**	0.009
0.5 to 1.0 vs. 1.0 to 1.5	-0.2033	-2.095 to 1.689	No	ns	0.9886		0.5 to 1.0 vs. 1.0 to 1.5	5.67	-26.26 to 37.60	No	ns	0.9525		0.5 to 1.0 vs. 1.0 to 1.5	-6.273	-17.20 to 4.656	No	ns	0.3697		0.5 to 1.0 vs. 1.0 to 1.5	-0.1348	-0.3956 to 0.1259	No	ns	0.4552		0.5 to 1.0 vs. 1.0 to 1.5	-15.39	-49.15 to 18.37	No	ns	0.5566		0.5 to 1.0 vs. 1.0 to 1.5	30.92	-77.22 to 139.1	No	ns	0.835		0.5 to 1.0 vs. 1.0 to 1.5	-5.67	-23.03 to 11.69	No	ns	0.7744
0.5 to 1.0 vs. 1.5 to 2	1.557	-0.05637 to 3.169	No	ns	0.06		0.5 to 1.0 vs. 1.5 to 2	52.65	6.677 to 98.62	Yes	*	0.0232		0.5 to 1.0 vs. 1.5 to 2	-6.27	-21.57 to 9.027	No	ns	0.6357		0.5 to 1.0 vs. 1.5 to 2	-0.2209	-0.7051 to 0.2632	No	ns	0.5558		0.5 to 1.0 vs. 1.5 to 2	-12.96	-41.70 to 15.78	No	ns	0.5651		0.5 to 1.0 vs. 1.5 to 2	96.07	1.797 to 190.3	Yes	*	0.0452		0.5 to 1.0 vs. 1.5 to 2	-21.87	-38.41 to -5.333	Yes	**	0.009
1.0 to 1.5 vs. 1.5 to 2	1.76	0.3756 to 3.144	Yes	*	0.0118		1.0 to 1.5 vs. 1.5 to 2	46.98	2.181 to 91.78	Yes	*	0.0387		1.0 to 1.5 vs. 1.5 to 2	0.002976	-15.98 to 15.98	No	ns	>0.9999		1.0 to 1.5 vs. 1.5 to 2	-0.08609	-0.4776 to 0.3054	No	ns	0.9153		1.0 to 1.5 vs. 1.5 to 2	2.43	-27.62 to 32.48	No	ns	0.9951		1.0 to 1.5 vs. 1.5 to 2	65.15	-25.57 to 155.9	No	ns	0.2016		1.0 to 1.5 vs. 1.5 to 2	-16.2	-34.90 to 2.497	No	ns	0.0991
Deep							Deep							Deep							Deep							Deep							Deep							Inter-Plexus Branching
Mixed-effects model (REML)	Matching: Stacked						Mixed-effects model (REML)	Matching: Stacked						Mixed-effects model (REML)	Matching: Stacked						Mixed-effects model (REML)	Matching: Stacked						Mixed-effects model (REML)	Matching: Stacked						Mixed-effects model (REML)	Matching: Stacked						Mixed-effects model (REML)	Matching: Stacked
Assume sphericity?	No						Assume sphericity?	No						Assume sphericity?	No						Assume sphericity?	No						Assume sphericity?	No						Assume sphericity?	No						Assume sphericity?	No
Alpha	0.05						Alpha	0.05						Alpha	0.05						Alpha	0.05						Alpha	0.05						Alpha	0.05						Alpha	0.05
Fixed effects (type III)	P value	P value summary	Statistically significant (P < 0.05)?	F (DFn, DFd)	Geisser-Greenhouse's epsilon		Fixed effects (type III)	P value	P value summary	Statistically significant (P < 0.05)?	F (DFn, DFd)	Geisser-Greenhouse's epsilon		Fixed effects (type III)	P value	P value summary	Statistically significant (P < 0.05)?	F (DFn, DFd)	Geisser-Greenhouse's epsilon		Fixed effects (type III)	P value	P value summary	Statistically significant (P < 0.05)?	F (DFn, DFd)	Geisser-Greenhouse's epsilon		Fixed effects (type III)	P value	P value summary	Statistically significant (P < 0.05)?	F (DFn, DFd)	Geisser-Greenhouse's epsilon		Fixed effects (type III)	P value	P value summary	Statistically significant (P < 0.05)?	F (DFn, DFd)	Geisser-Greenhouse's epsilon		Fixed effects (type III)	P value	P value summary	Statistically significant (P < 0.05)?	F (DFn, DFd)	Geisser-Greenhouse's epsilon
Eccentricity	0.0001	***	Yes	F (2.253, 54.08) = 9.935	0.7511		Eccentricity	0.0003	***	Yes	F (2.624, 62.97) = 7.848	0.8746		Eccentricity	0.0062	**	Yes	F (2.737, 65.68) = 4.708	0.9123		Eccentricity	0.0007	***	Yes	F (2.414, 57.95) = 7.424	0.8048		Eccentricity	0.0005	***	Yes	F (2.339, 56.13) = 7.982	0.7796		Eccentricity	0.054	ns	No	F (1.670, 40.07) = 3.330	0.5566		Eccentricity	0.0056	**	Yes	F (2.273, 54.55) = 5.361	0.7576
Blood Glucose	0.0438	*	Yes	F (1, 24) = 4.528			Blood Glucose	0.3085	ns	No	F (1, 24) = 1.083			Blood Glucose	0.6879	ns	No	F (1, 24) = 0.1653			Blood Glucose	0.8425	ns	No	F (1, 24) = 0.04036			Blood Glucose	0.7821	ns	No	F (1, 24) = 0.07826			Blood Glucose	0.2631	ns	No	F (1, 24) = 1.313			Blood Glucose	0.5648	ns	No	F (1, 24) = 0.3409
Eccentricity x Blood Glucose	0.8449	ns	No	F (3, 72) = 0.2727			Eccentricity x Blood Glucose	0.6334	ns	No	F (3, 72) = 0.5749			Eccentricity x Blood Glucose	0.43	ns	No	F (3, 72) = 0.9315			Eccentricity x Blood Glucose	0.4434	ns	No	F (3, 72) = 0.9042			Eccentricity x Blood Glucose	0.7563	ns	No	F (3, 72) = 0.3959			Eccentricity x Blood Glucose	0.2209	ns	No	F (3, 72) = 1.504			Eccentricity x Blood Glucose	0.2198	ns	No	F (3, 72) = 1.508
Random effects	SD	Variance					Random effects	SD	Variance					Random effects	SD	Variance					Random effects	SD	Variance					Random effects	SD	Variance					Random effects	SD	Variance					Random effects	SD	Variance
Retina	3.239	10.49					Retina	106	11246					Retina	4.145	17.18					Retina	0.01464	0.0002143					Retina	42.31	1790					Retina	28.92	836.2					Retina	7.747	60.02
Residual	3.685	13.58					Residual	128.8	16586					Residual	6.841	46.8					Residual	0.02701	0.0007298					Residual	42.85	1836					Residual	29.56	873.9					Residual	11.75	138
Was the matching effective?							Was the matching effective?							Was the matching effective?							Was the matching effective?							Was the matching effective?							Was the matching effective?							Was the matching effective?
Chi-square, df	21.16, 1						Chi-square, df	18.21, 1						Chi-square, df	8.331, 1						Chi-square, df	6.071, 1						Chi-square, df	27.19, 1						Chi-square, df	26.66, 1						Chi-square, df	10.47, 1
P value	<0.0001						P value	<0.0001						P value	0.0039						P value	0.0137						P value	<0.0001						P value	<0.0001						P value	0.0012
P value summary	****						P value summary	****						P value summary	**						P value summary	*						P value summary	****						P value summary	****						P value summary	**
Is there significant matching (P < 0.05)?	Yes						Is there significant matching (P < 0.05)?	Yes						Is there significant matching (P < 0.05)?	Yes						Is there significant matching (P < 0.05)?	Yes						Is there significant matching (P < 0.05)?	Yes						Is there significant matching (P < 0.05)?	Yes						Is there significant matching (P < 0.05)?	Yes
Difference between column means							Difference between column means							Difference between column means							Difference between column means							Difference between column means							Difference between column means							Difference between column means
Predicted mean of Euglycemic	31.16						Predicted mean of Euglycemic	608.5						Predicted mean of Euglycemic	48.88						Predicted mean of Euglycemic	1.164						Predicted mean of Euglycemic	212						Predicted mean of Euglycemic	145.1						Predicted mean of Euglycemic	11.14
Predicted mean of Hyperglycemic	28.04						Predicted mean of Hyperglycemic	557.7						Predicted mean of Hyperglycemic	48.02						Predicted mean of Hyperglycemic	1.162						Predicted mean of Hyperglycemic	206.7						Predicted mean of Hyperglycemic	130.4						Predicted mean of Hyperglycemic	8.91
Difference between predicted means	3.12						Difference between predicted means	50.78						Difference between predicted means	0.8597						Difference between predicted means	0.001574						Difference between predicted means	5.219						Difference between predicted means	14.64						Difference between predicted means	2.233
SE of difference	1.466						SE of difference	48.81						SE of difference	2.114						SE of difference	0.007836						SE of difference	18.66						SE of difference	12.78						SE of difference	3.825
95% CI of difference	0.09380 to 6.145						95% CI of difference	-49.95 to 151.5						95% CI of difference	-3.504 to 5.223						95% CI of difference	-0.01460 to 0.01775						95% CI of difference	-33.29 to 43.72						95% CI of difference	-11.73 to 41.01						95% CI of difference	-5.661 to 10.13
Data summary							Data summary							Data summary							Data summary							Data summary							Data summary							Data summary
Number of columns (Blood Glucose)	2						Number of columns (Blood Glucose)	2						Number of columns (Blood Glucose)	2						Number of columns (Blood Glucose)	2						Number of columns (Blood Glucose)	2						Number of columns (Blood Glucose)	2						Number of columns (Blood Glucose)	2
Number of rows (Eccentricity)	4						Number of rows (Eccentricity)	4						Number of rows (Eccentricity)	4						Number of rows (Eccentricity)	4						Number of rows (Eccentricity)	4						Number of rows (Eccentricity)	4						Number of rows (Eccentricity)	4
Number of subjects (Retina)	26						Number of subjects (Retina)	26						Number of subjects (Retina)	26						Number of subjects (Retina)	26						Number of subjects (Retina)	26						Number of subjects (Retina)	26						Number of subjects (Retina)	26
Number of missing values	0						Number of missing values	0						Number of missing values	0						Number of missing values	0						Number of missing values	0						Number of missing values	0						Number of missing values	0
Tukey's multiple comparisons test	Mean Diff.	95.00% CI of diff.	Below threshold?	Summary	Adjusted P Value		Tukey's multiple comparisons test	Mean Diff.	95.00% CI of diff.	Below threshold?	Summary	Adjusted P Value		Tukey's multiple comparisons test	Mean Diff.	95.00% CI of diff.	Below threshold?	Summary	Adjusted P Value		Tukey's multiple comparisons test	Mean Diff.	95.00% CI of diff.	Below threshold?	Summary	Adjusted P Value		Tukey's multiple comparisons test	Mean Diff.	95.00% CI of diff.	Below threshold?	Summary	Adjusted P Value		Tukey's multiple comparisons test	Mean Diff.	95.00% CI of diff.	Below threshold?	Summary	Adjusted P Value		Tukey's multiple comparisons test	Mean Diff.	95.00% CI of diff.	Below threshold?	Summary	Adjusted P Value
0 to 0.5							0 to 0.5							0 to 0.5							0 to 0.5							0 to 0.5							0 to 0.5							0 to 0.5
Euglycemic vs. Hyperglycemic	2.122	-2.681 to 6.925	No	ns	0.3682		Euglycemic vs. Hyperglycemic	-3.523	-160.3 to 153.2	No	ns	0.9632		Euglycemic vs. Hyperglycemic	3.784	-3.310 to 10.88	No	ns	0.2779		Euglycemic vs. Hyperglycemic	0.0009906	-0.02463 to 0.02661	No	ns	0.9367		Euglycemic vs. Hyperglycemic	6.521	-41.86 to 54.91	No	ns	0.7833		Euglycemic vs. Hyperglycemic	-1.493	-17.59 to 14.60	No	ns	0.8498		Euglycemic vs. Hyperglycemic	-5.67	-19.23 to 7.888	No	ns	0.3966
0.5 to 1.0							0.5 to 1.0							0.5 to 1.0							0.5 to 1.0							0.5 to 1.0							0.5 to 1.0							0.5 to 1.0
Euglycemic vs. Hyperglycemic	3.927	0.008565 to 7.845	Yes	*	0.0495		Euglycemic vs. Hyperglycemic	82.69	-47.19 to 212.6	No	ns	0.2004		Euglycemic vs. Hyperglycemic	-2.497	-6.768 to 1.775	No	ns	0.2391		Euglycemic vs. Hyperglycemic	-0.01035	-0.03549 to 0.01479	No	ns	0.3984		Euglycemic vs. Hyperglycemic	-8.572	-62.98 to 45.84	No	ns	0.7435		Euglycemic vs. Hyperglycemic	28.74	-9.182 to 66.66	No	ns	0.1256		Euglycemic vs. Hyperglycemic	7.56	-8.889 to 24.01	No	ns	0.3443
1.0 to 1.5							1.0 to 1.5							1.0 to 1.5							1.0 to 1.5							1.0 to 1.5							1.0 to 1.5							1.0 to 1.5
Euglycemic vs. Hyperglycemic	3.052	-0.5255 to 6.629	No	ns	0.091		Euglycemic vs. Hyperglycemic	72.2	-63.73 to 208.1	No	ns	0.2836		Euglycemic vs. Hyperglycemic	1.482	-5.282 to 8.246	No	ns	0.6526		Euglycemic vs. Hyperglycemic	0.01437	-0.007887 to 0.03663	No	ns	0.1924		Euglycemic vs. Hyperglycemic	17.28	-26.85 to 61.41	No	ns	0.4269		Euglycemic vs. Hyperglycemic	7.031	-15.09 to 29.16	No	ns	0.518		Euglycemic vs. Hyperglycemic	2.407	-4.214 to 9.029	No	ns	0.4539
1.5 to 2							1.5 to 2							1.5 to 2							1.5 to 2							1.5 to 2							1.5 to 2							1.5 to 2
Euglycemic vs. Hyperglycemic	3.378	-0.3482 to 7.105	No	ns	0.0736		Euglycemic vs. Hyperglycemic	51.77	-68.98 to 172.5	No	ns	0.3849		Euglycemic vs. Hyperglycemic	0.6688	-7.427 to 8.764	No	ns	0.8648		Euglycemic vs. Hyperglycemic	0.001285	-0.02730 to 0.02988	No	ns	0.9268		Euglycemic vs. Hyperglycemic	5.647	-44.90 to 56.19	No	ns	0.8195		Euglycemic vs. Hyperglycemic	24.29	-32.96 to 81.54	No	ns	0.3751		Euglycemic vs. Hyperglycemic	4.635	-3.928 to 13.20	No	ns	0.2653
Euglycemic							Euglycemic							Euglycemic							Euglycemic							Euglycemic							Euglycemic							Euglycemic
0 to 0.5 vs. 0.5 to 1.0	-2.917	-6.547 to 0.7123	No	ns	0.1306		0 to 0.5 vs. 0.5 to 1.0	-117	-266.2 to 32.24	No	ns	0.1434		0 to 0.5 vs. 0.5 to 1.0	7.723	-0.9135 to 16.36	No	ns	0.0845		0 to 0.5 vs. 0.5 to 1.0	0.0253	-0.002055 to 0.05266	No	ns	0.0726		0 to 0.5 vs. 0.5 to 1.0	14.28	-43.34 to 71.91	No	ns	0.8765		0 to 0.5 vs. 0.5 to 1.0	-30.84	-72.11 to 10.43	No	ns	0.1699		0 to 0.5 vs. 0.5 to 1.0	-7.56	-21.86 to 6.737	No	ns	0.4218
0 to 0.5 vs. 1.0 to 1.5	-0.2367	-5.444 to 4.971	No	ns	0.999		0 to 0.5 vs. 1.0 to 1.5	-70.06	-200.7 to 60.55	No	ns	0.4102		0 to 0.5 vs. 1.0 to 1.5	5.048	-4.423 to 14.52	No	ns	0.4153		0 to 0.5 vs. 1.0 to 1.5	0.02624	-0.01916 to 0.07165	No	ns	0.3503		0 to 0.5 vs. 1.0 to 1.5	24.88	-9.910 to 59.67	No	ns	0.1966		0 to 0.5 vs. 1.0 to 1.5	-23.16	-37.33 to -8.997	Yes	**	0.0022		0 to 0.5 vs. 1.0 to 1.5	4.882	-7.533 to 17.30	No	ns	0.6489
0 to 0.5 vs. 1.5 to 2	2.876	-1.675 to 7.428	No	ns	0.2817		0 to 0.5 vs. 1.5 to 2	65.39	-70.00 to 200.8	No	ns	0.4948		0 to 0.5 vs. 1.5 to 2	0.164	-8.537 to 8.864	No	ns	>0.9999		0 to 0.5 vs. 1.5 to 2	0.02769	-0.01234 to 0.06772	No	ns	0.218		0 to 0.5 vs. 1.5 to 2	52.71	-0.8320 to 106.3	No	ns	0.054		0 to 0.5 vs. 1.5 to 2	-37.75	-101.4 to 25.87	No	ns	0.3297		0 to 0.5 vs. 1.5 to 2	3.465	-12.53 to 19.46	No	ns	0.9127
0.5 to 1.0 vs. 1.0 to 1.5	2.681	-1.889 to 7.250	No	ns	0.3387		0.5 to 1.0 vs. 1.0 to 1.5	46.93	-96.22 to 190.1	No	ns	0.7598		0.5 to 1.0 vs. 1.0 to 1.5	-2.675	-10.19 to 4.840	No	ns	0.7131		0.5 to 1.0 vs. 1.0 to 1.5	0.0009436	-0.04210 to 0.04399	No	ns	0.9999		0.5 to 1.0 vs. 1.0 to 1.5	10.6	-39.64 to 60.84	No	ns	0.9186		0.5 to 1.0 vs. 1.0 to 1.5	7.678	-29.87 to 45.22	No	ns	0.925		0.5 to 1.0 vs. 1.0 to 1.5	12.44	-4.382 to 29.27	No	ns	0.176
0.5 to 1.0 vs. 1.5 to 2	5.794	1.617 to 9.971	Yes	**	0.0072		0.5 to 1.0 vs. 1.5 to 2	182.4	21.64 to 343.1	Yes	*	0.0254		0.5 to 1.0 vs. 1.5 to 2	-7.559	-17.08 to 1.967	No	ns	0.1371		0.5 to 1.0 vs. 1.5 to 2	0.002391	-0.03870 to 0.04349	No	ns	0.998		0.5 to 1.0 vs. 1.5 to 2	38.43	-8.361 to 85.22	No	ns	0.1202		0.5 to 1.0 vs. 1.5 to 2	-6.908	-52.86 to 39.04	No	ns	0.9678		0.5 to 1.0 vs. 1.5 to 2	11.02	-14.75 to 36.80	No	ns	0.5887
1.0 to 1.5 vs. 1.5 to 2	3.113	0.005008 to 6.221	Yes	*	0.0496		1.0 to 1.5 vs. 1.5 to 2	135.5	11.85 to 259.1	Yes	*	0.0309		1.0 to 1.5 vs. 1.5 to 2	-4.884	-14.48 to 4.715	No	ns	0.4529		1.0 to 1.5 vs. 1.5 to 2	0.001448	-0.03087 to 0.03376	No	ns	0.9991		1.0 to 1.5 vs. 1.5 to 2	27.83	-8.924 to 64.59	No	ns	0.1623		1.0 to 1.5 vs. 1.5 to 2	-14.59	-76.74 to 47.56	No	ns	0.8925		1.0 to 1.5 vs. 1.5 to 2	-1.417	-17.03 to 14.19	No	ns	0.9925
Hyperglycemic							Hyperglycemic							Hyperglycemic							Hyperglycemic							Hyperglycemic							Hyperglycemic							Hyperglycemic
0 to 0.5 vs. 0.5 to 1.0	-1.112	-3.026 to 0.8013	No	ns	0.3595		0 to 0.5 vs. 0.5 to 1.0	-30.78	-126.8 to 65.24	No	ns	0.7839		0 to 0.5 vs. 0.5 to 1.0	1.442	-3.803 to 6.687	No	ns	0.8501		0 to 0.5 vs. 0.5 to 1.0	0.01396	-0.007515 to 0.03544	No	ns	0.2718		0 to 0.5 vs. 0.5 to 1.0	-0.81	-33.44 to 31.82	No	ns	0.9999		0 to 0.5 vs. 0.5 to 1.0	-0.6068	-17.52 to 16.31	No	ns	0.9996		0 to 0.5 vs. 0.5 to 1.0	5.67	-5.770 to 17.11	No	ns	0.4901
0 to 0.5 vs. 1.0 to 1.5	0.6934	-2.955 to 4.342	No	ns	0.9427		0 to 0.5 vs. 1.0 to 1.5	5.67	-167.4 to 178.7	No	ns	0.9997		0 to 0.5 vs. 1.0 to 1.5	2.746	-5.402 to 10.89	No	ns	0.7581		0 to 0.5 vs. 1.0 to 1.5	0.03962	0.01299 to 0.06626	Yes	**	0.0037		0 to 0.5 vs. 1.0 to 1.5	35.64	-5.917 to 77.20	No	ns	0.1036		0 to 0.5 vs. 1.0 to 1.5	-14.64	-31.39 to 2.112	No	ns	0.0955		0 to 0.5 vs. 1.0 to 1.5	12.96	1.463 to 24.46	Yes	*	0.0255
0 to 0.5 vs. 1.5 to 2	4.133	-1.510 to 9.777	No	ns	0.1889		0 to 0.5 vs. 1.5 to 2	120.7	-70.59 to 312.0	No	ns	0.2945		0 to 0.5 vs. 1.5 to 2	-2.952	-10.70 to 4.799	No	ns	0.6855		0 to 0.5 vs. 1.5 to 2	0.02799	-0.001676 to 0.05765	No	ns	0.067		0 to 0.5 vs. 1.5 to 2	51.84	-11.80 to 115.5	No	ns	0.128		0 to 0.5 vs. 1.5 to 2	-11.97	-34.56 to 10.63	No	ns	0.4358		0 to 0.5 vs. 1.5 to 2	13.77	1.104 to 26.44	Yes	*	0.0316
0.5 to 1.0 vs. 1.0 to 1.5	1.806	-1.129 to 4.740	No	ns	0.314		0.5 to 1.0 vs. 1.0 to 1.5	36.45	-89.99 to 162.9	No	ns	0.8317		0.5 to 1.0 vs. 1.0 to 1.5	1.304	-5.194 to 7.802	No	ns	0.9336		0.5 to 1.0 vs. 1.0 to 1.5	0.02566	0.008236 to 0.04309	Yes	**	0.004		0.5 to 1.0 vs. 1.0 to 1.5	36.45	-5.735 to 78.63	No	ns	0.1003		0.5 to 1.0 vs. 1.0 to 1.5	-14.03	-35.68 to 7.620	No	ns	0.2741		0.5 to 1.0 vs. 1.0 to 1.5	7.29	-2.946 to 17.53	No	ns	0.2071
0.5 to 1.0 vs. 1.5 to 2	5.246	-0.04023 to 10.53	No	ns	0.052		0.5 to 1.0 vs. 1.5 to 2	151.5	-12.32 to 315.3	No	ns	0.0738		0.5 to 1.0 vs. 1.5 to 2	-4.393	-12.08 to 3.293	No	ns	0.3731		0.5 to 1.0 vs. 1.5 to 2	0.01403	-0.01489 to 0.04294	No	ns	0.5074		0.5 to 1.0 vs. 1.5 to 2	52.65	7.614 to 97.68	Yes	*	0.0204		0.5 to 1.0 vs. 1.5 to 2	-11.36	-29.67 to 6.948	No	ns	0.3075		0.5 to 1.0 vs. 1.5 to 2	8.1	-0.7465 to 16.95	No	ns	0.0773
1.0 to 1.5 vs. 1.5 to 2	3.44	-1.512 to 8.391	No	ns	0.2239		1.0 to 1.5 vs. 1.5 to 2	115	-43.95 to 274.0	No	ns	0.1967		1.0 to 1.5 vs. 1.5 to 2	-5.697	-12.92 to 1.522	No	ns	0.1447		1.0 to 1.5 vs. 1.5 to 2	-0.01164	-0.03512 to 0.01185	No	ns	0.4903		1.0 to 1.5 vs. 1.5 to 2	16.2	-55.20 to 87.59	No	ns	0.908		1.0 to 1.5 vs. 1.5 to 2	2.672	-26.21 to 31.56	No	ns	0.9927		1.0 to 1.5 vs. 1.5 to 2	0.81	-4.667 to 6.287	No	ns	0.9715

## Sheet: Three-Way ANOVAs
Vessel Density All							Superficial							SI Region							Intermediate							ID Region							Deep
Mixed-effects model (REML)	Matching by factor: Eccentricity						Mixed-effects model (REML)	Matching by factor: Eccentricity						Mixed-effects model (REML)	Matching by factor: Eccentricity						Mixed-effects model (REML)	Matching by factor: Eccentricity						Mixed-effects model (REML)	Matching by factor: Eccentricity						Mixed-effects model (REML)	Matching by factor: Eccentricity
Assume sphericity?	No						Assume sphericity?	No						Assume sphericity?	No						Assume sphericity?	No						Assume sphericity?	No						Assume sphericity?	No
Alpha	0.05						Alpha	0.05						Alpha	0.05						Alpha	0.05						Alpha	0.05						Alpha	0.05
Fixed effects (type III)	P value	P value summary	Statistically significant (P < 0.05)?	F (DFn, DFd)	Geisser-Greenhouse's epsilon		Fixed effects (type III)	P value	P value summary	Statistically significant (P < 0.05)?	F (DFn, DFd)	Geisser-Greenhouse's epsilon		Fixed effects (type III)	P value	P value summary	Statistically significant (P < 0.05)?	F (DFn, DFd)	Geisser-Greenhouse's epsilon		Fixed effects (type III)	P value	P value summary	Statistically significant (P < 0.05)?	F (DFn, DFd)	Geisser-Greenhouse's epsilon		Fixed effects (type III)	P value	P value summary	Statistically significant (P < 0.05)?	F (DFn, DFd)	Geisser-Greenhouse's epsilon		Fixed effects (type III)	P value	P value summary	Statistically significant (P < 0.05)?	F (DFn, DFd)	Geisser-Greenhouse's epsilon
Eccentricity	0.0073	**	Yes	F (1.969, 43.31) = 5.572	0.6562		Eccentricity	<0.0001	****	Yes	F (2.387, 52.52) = 16.64	0.7957		Eccentricity	0.021	*	Yes	F (2.141, 47.10) = 4.082	0.7136		Eccentricity	0.0001	***	Yes	F (2.161, 47.55) = 10.20	0.7205		Eccentricity	0.2502	ns	No	F (2.836, 62.40) = 1.407	0.9454		Eccentricity	0.0002	***	Yes	F (2.351, 51.71) = 8.932	0.7836
Blood Glucose	0.9866	ns	No	F (1, 22) = 0.0002870			Blood Glucose	0.9457	ns	No	F (1, 22) = 0.004743			Blood Glucose	0.4341	ns	No	F (1, 22) = 0.6347			Blood Glucose	0.7907	ns	No	F (1, 22) = 0.07221			Blood Glucose	0.3277	ns	No	F (1, 22) = 1.002			Blood Glucose	0.7399	ns	No	F (1, 22) = 0.1130
Age	0.2684	ns	No	F (1, 22) = 1.289			Age	0.6527	ns	No	F (1, 22) = 0.2081			Age	0.4628	ns	No	F (1, 22) = 0.5585			Age	0.7647	ns	No	F (1, 22) = 0.09187			Age	0.4438	ns	No	F (1, 22) = 0.6081			Age	0.0185	*	Yes	F (1, 22) = 6.475
Eccentricity x Blood Glucose	0.3261	ns	No	F (3, 66) = 1.175			Eccentricity x Blood Glucose	0.7764	ns	No	F (3, 66) = 0.3678			Eccentricity x Blood Glucose	0.5949	ns	No	F (3, 66) = 0.6352			Eccentricity x Blood Glucose	0.6396	ns	No	F (3, 66) = 0.5656			Eccentricity x Blood Glucose	0.2164	ns	No	F (3, 66) = 1.524			Eccentricity x Blood Glucose	0.2141	ns	No	F (3, 66) = 1.533
Eccentricity x Age	0.6489	ns	No	F (3, 66) = 0.5515			Eccentricity x Age	0.1679	ns	No	F (3, 66) = 1.737			Eccentricity x Age	0.6127	ns	No	F (3, 66) = 0.6071			Eccentricity x Age	0.0707	ns	No	F (3, 66) = 2.456			Eccentricity x Age	0.2449	ns	No	F (3, 66) = 1.420			Eccentricity x Age	0.8934	ns	No	F (3, 66) = 0.2038
Blood Glucose x Age	0.0212	*	Yes	F (1, 22) = 6.161			Blood Glucose x Age	0.2654	ns	No	F (1, 22) = 1.306			Blood Glucose x Age	0.0105	*	Yes	F (1, 22) = 7.818			Blood Glucose x Age	0.1232	ns	No	F (1, 22) = 2.569			Blood Glucose x Age	0.0603	ns	No	F (1, 22) = 3.923			Blood Glucose x Age	0.0447	*	Yes	F (1, 22) = 4.534
Eccentricity x Blood Glucose x Age	0.5712	ns	No	F (3, 66) = 0.6738			Eccentricity x Blood Glucose x Age	0.0788	ns	No	F (3, 66) = 2.366			Eccentricity x Blood Glucose x Age	0.5441	ns	No	F (3, 66) = 0.7191			Eccentricity x Blood Glucose x Age	0.4967	ns	No	F (3, 66) = 0.8029			Eccentricity x Blood Glucose x Age	0.6242	ns	No	F (3, 66) = 0.5893			Eccentricity x Blood Glucose x Age	0.4189	ns	No	F (3, 66) = 0.9557
Random effects	SD	Variance					Random effects	SD	Variance					Random effects	SD	Variance					Random effects	SD	Variance					Random effects	SD	Variance					Random effects	SD	Variance
Retina	8.804	77.5					Retina	1.76	3.096					Retina	1.353	1.832					Retina	3.684	13.57					Retina	0.916	0.8391					Retina	3.04	9.243
Residual	8.143	66.3					Residual	2.241	5.022					Residual	2.019	4.075					Residual	4.333	18.78					Residual	1.848	3.414					Residual	3.637	13.22
Data summary							Data summary							Data summary							Data summary							Data summary							Data summary
Number of columns	2 x 2						Number of columns	2 x 2						Number of columns	2 x 2						Number of columns	2 x 2						Number of columns	2 x 2						Number of columns	2 x 2
Number of rows (Eccentricity)	4						Number of rows (Eccentricity)	4						Number of rows (Eccentricity)	4						Number of rows (Eccentricity)	4						Number of rows (Eccentricity)	4						Number of rows (Eccentricity)	4
Number of subjects (Retina)	26						Number of subjects (Retina)	26						Number of subjects (Retina)	26						Number of subjects (Retina)	26						Number of subjects (Retina)	26						Number of subjects (Retina)	26
Number of missing values	0						Number of missing values	0						Number of missing values	0						Number of missing values	0						Number of missing values	0						Number of missing values	0
Tukey's multiple comparisons test	Mean Diff.	95.00% CI of diff.	Below threshold?	Summary	Adjusted P Value		Tukey's multiple comparisons test	Mean Diff.	95.00% CI of diff.	Below threshold?	Summary	Adjusted P Value		Tukey's multiple comparisons test	Mean Diff.	95.00% CI of diff.	Below threshold?	Summary	Adjusted P Value		Tukey's multiple comparisons test	Mean Diff.	95.00% CI of diff.	Below threshold?	Summary	Adjusted P Value		Tukey's multiple comparisons test	Mean Diff.	95.00% CI of diff.	Below threshold?	Summary	Adjusted P Value		Tukey's multiple comparisons test	Mean Diff.	95.00% CI of diff.	Below threshold?	Summary	Adjusted P Value
0 - 0.5:Young Euglycemic vs. 0 - 0.5:Young Hyperglycemic	13.71	-37.76 to 65.18	No	ns	0.9774		0 - 0.5:Young Euglycemic vs. 0 - 0.5:Young Hyperglycemic	4.591	-7.595 to 16.78	No	ns	0.7625		0 - 0.5:Young Euglycemic vs. 0 - 0.5:Young Hyperglycemic	1.306	-5.714 to 8.326	No	ns	0.9996		0 - 0.5:Young Euglycemic vs. 0 - 0.5:Young Hyperglycemic	-0.1471	-23.71 to 23.41	No	ns	>0.9999		0 - 0.5:Young Euglycemic vs. 0 - 0.5:Young Hyperglycemic	0.942	-3.221 to 5.105	No	ns	0.9981		0 - 0.5:Young Euglycemic vs. 0 - 0.5:Young Hyperglycemic	7.016	-8.762 to 22.79	No	ns	0.7239
0 - 0.5:Young Euglycemic vs. 0 - 0.5:Mature Euglycemic	9.07	-42.15 to 60.29	No	ns	0.9993		0 - 0.5:Young Euglycemic vs. 0 - 0.5:Mature Euglycemic	3.558	-8.468 to 15.59	No	ns	0.9679		0 - 0.5:Young Euglycemic vs. 0 - 0.5:Mature Euglycemic	-0.06948	-8.312 to 8.173	No	ns	>0.9999		0 - 0.5:Young Euglycemic vs. 0 - 0.5:Mature Euglycemic	2.557	-21.55 to 26.66	No	ns	>0.9999		0 - 0.5:Young Euglycemic vs. 0 - 0.5:Mature Euglycemic	-0.4497	-6.871 to 5.972	No	ns	>0.9999		0 - 0.5:Young Euglycemic vs. 0 - 0.5:Mature Euglycemic	3.474	-13.29 to 20.24	No	ns	0.9994
0 - 0.5:Young Euglycemic vs. 0 - 0.5:Mature Hyperglycemic	0.1501	-52.20 to 52.50	No	ns	>0.9999		0 - 0.5:Young Euglycemic vs. 0 - 0.5:Mature Hyperglycemic	2.343	-9.724 to 14.41	No	ns	0.9967		0 - 0.5:Young Euglycemic vs. 0 - 0.5:Mature Hyperglycemic	-1.435	-8.266 to 5.395	No	ns	0.9984		0 - 0.5:Young Euglycemic vs. 0 - 0.5:Mature Hyperglycemic	-1.911	-26.45 to 22.63	No	ns	>0.9999		0 - 0.5:Young Euglycemic vs. 0 - 0.5:Mature Hyperglycemic	-0.8433	-4.822 to 3.136	No	ns	0.9994		0 - 0.5:Young Euglycemic vs. 0 - 0.5:Mature Hyperglycemic	1.997	-13.51 to 17.51	No	ns	>0.9999
0 - 0.5:Young Euglycemic vs. 0.5 - 1.0:Young Euglycemic	-1.91	-24.29 to 20.47	No	ns	>0.9999		0 - 0.5:Young Euglycemic vs. 0.5 - 1.0:Young Euglycemic	1.298	-7.922 to 10.52	No	ns	0.9985		0 - 0.5:Young Euglycemic vs. 0.5 - 1.0:Young Euglycemic	-2.015	-16.06 to 12.03	No	ns	0.9982		0 - 0.5:Young Euglycemic vs. 0.5 - 1.0:Young Euglycemic	0.5045	-9.131 to 10.14	No	ns	>0.9999		0 - 0.5:Young Euglycemic vs. 0.5 - 1.0:Young Euglycemic	0.2172	-7.071 to 7.506	No	ns	>0.9999		0 - 0.5:Young Euglycemic vs. 0.5 - 1.0:Young Euglycemic	-1.914	-7.335 to 3.508	No	ns	0.6893
0 - 0.5:Young Euglycemic vs. 0.5 - 1.0:Young Hyperglycemic	10.74	-43.11 to 64.59	No	ns	0.9875		0 - 0.5:Young Euglycemic vs. 0.5 - 1.0:Young Hyperglycemic	2.868	-9.573 to 15.31	No	ns	0.9726		0 - 0.5:Young Euglycemic vs. 0.5 - 1.0:Young Hyperglycemic	0.4382	-6.699 to 7.575	No	ns	>0.9999		0 - 0.5:Young Euglycemic vs. 0.5 - 1.0:Young Hyperglycemic	1.152	-23.11 to 25.42	No	ns	>0.9999		0 - 0.5:Young Euglycemic vs. 0.5 - 1.0:Young Hyperglycemic	0.8852	-2.911 to 4.681	No	ns	0.9841		0 - 0.5:Young Euglycemic vs. 0.5 - 1.0:Young Hyperglycemic	5.396	-10.23 to 21.02	No	ns	0.8801
0 - 0.5:Young Euglycemic vs. 0.5 - 1.0:Mature Euglycemic	2.941	-48.51 to 54.39	No	ns	>0.9999		0 - 0.5:Young Euglycemic vs. 0.5 - 1.0:Mature Euglycemic	2.047	-10.12 to 14.21	No	ns	0.9999		0 - 0.5:Young Euglycemic vs. 0.5 - 1.0:Mature Euglycemic	0.835	-6.171 to 7.841	No	ns	>0.9999		0 - 0.5:Young Euglycemic vs. 0.5 - 1.0:Mature Euglycemic	0.8204	-22.68 to 24.33	No	ns	>0.9999		0 - 0.5:Young Euglycemic vs. 0.5 - 1.0:Mature Euglycemic	-0.6012	-4.858 to 3.656	No	ns	>0.9999		0 - 0.5:Young Euglycemic vs. 0.5 - 1.0:Mature Euglycemic	-0.1601	-16.02 to 15.70	No	ns	>0.9999
0 - 0.5:Young Euglycemic vs. 0.5 - 1.0:Mature Hyperglycemic	-1.471	-54.18 to 51.24	No	ns	>0.9999		0 - 0.5:Young Euglycemic vs. 0.5 - 1.0:Mature Hyperglycemic	1.89	-10.11 to 13.89	No	ns	0.9997		0 - 0.5:Young Euglycemic vs. 0.5 - 1.0:Mature Hyperglycemic	-2.467	-9.697 to 4.763	No	ns	0.9573		0 - 0.5:Young Euglycemic vs. 0.5 - 1.0:Mature Hyperglycemic	-1.38	-25.13 to 22.37	No	ns	>0.9999		0 - 0.5:Young Euglycemic vs. 0.5 - 1.0:Mature Hyperglycemic	-0.7799	-5.464 to 3.904	No	ns	>0.9999		0 - 0.5:Young Euglycemic vs. 0.5 - 1.0:Mature Hyperglycemic	1.266	-14.37 to 16.90	No	ns	>0.9999
0 - 0.5:Young Euglycemic vs. 1.0 - 1.5:Young Euglycemic	-1.782	-27.06 to 23.50	No	ns	>0.9999		0 - 0.5:Young Euglycemic vs. 1.0 - 1.5:Young Euglycemic	-0.1744	-10.76 to 10.42	No	ns	>0.9999		0 - 0.5:Young Euglycemic vs. 1.0 - 1.5:Young Euglycemic	1.059	-5.187 to 7.305	No	ns	0.9929		0 - 0.5:Young Euglycemic vs. 1.0 - 1.5:Young Euglycemic	-0.7026	-12.05 to 10.64	No	ns	>0.9999		0 - 0.5:Young Euglycemic vs. 1.0 - 1.5:Young Euglycemic	-0.8515	-2.454 to 0.7511	No	ns	0.3271		0 - 0.5:Young Euglycemic vs. 1.0 - 1.5:Young Euglycemic	-1.112	-9.820 to 7.595	No	ns	0.9994
0 - 0.5:Young Euglycemic vs. 1.0 - 1.5:Young Hyperglycemic	13.58	-39.04 to 66.19	No	ns	0.9553		0 - 0.5:Young Euglycemic vs. 1.0 - 1.5:Young Hyperglycemic	0.315	-12.33 to 12.96	No	ns	>0.9999		0 - 0.5:Young Euglycemic vs. 1.0 - 1.5:Young Hyperglycemic	1.29	-5.851 to 8.431	No	ns	0.9947		0 - 0.5:Young Euglycemic vs. 1.0 - 1.5:Young Hyperglycemic	5.455	-18.25 to 29.16	No	ns	0.9949		0 - 0.5:Young Euglycemic vs. 1.0 - 1.5:Young Hyperglycemic	0.1896	-3.863 to 4.242	No	ns	>0.9999		0 - 0.5:Young Euglycemic vs. 1.0 - 1.5:Young Hyperglycemic	6.327	-9.298 to 21.95	No	ns	0.7636
0 - 0.5:Young Euglycemic vs. 1.0 - 1.5:Mature Euglycemic	12.1	-39.23 to 63.44	No	ns	0.9885		0 - 0.5:Young Euglycemic vs. 1.0 - 1.5:Mature Euglycemic	-0.5544	-12.59 to 11.48	No	ns	>0.9999		0 - 0.5:Young Euglycemic vs. 1.0 - 1.5:Mature Euglycemic	2.619	-4.199 to 9.438	No	ns	0.8235		0 - 0.5:Young Euglycemic vs. 1.0 - 1.5:Mature Euglycemic	4.737	-19.11 to 28.58	No	ns	0.9993		0 - 0.5:Young Euglycemic vs. 1.0 - 1.5:Mature Euglycemic	1.438	-3.828 to 6.703	No	ns	0.992		0 - 0.5:Young Euglycemic vs. 1.0 - 1.5:Mature Euglycemic	3.863	-11.75 to 19.47	No	ns	0.982
0 - 0.5:Young Euglycemic vs. 1.0 - 1.5:Mature Hyperglycemic	3.13	-50.66 to 56.92	No	ns	>0.9999		0 - 0.5:Young Euglycemic vs. 1.0 - 1.5:Mature Hyperglycemic	-0.5127	-12.91 to 11.88	No	ns	>0.9999		0 - 0.5:Young Euglycemic vs. 1.0 - 1.5:Mature Hyperglycemic	-0.4296	-7.286 to 6.427	No	ns	>0.9999		0 - 0.5:Young Euglycemic vs. 1.0 - 1.5:Mature Hyperglycemic	0.9588	-23.16 to 25.08	No	ns	>0.9999		0 - 0.5:Young Euglycemic vs. 1.0 - 1.5:Mature Hyperglycemic	-0.614	-4.365 to 3.137	No	ns	0.9996		0 - 0.5:Young Euglycemic vs. 1.0 - 1.5:Mature Hyperglycemic	3.728	-11.78 to 19.24	No	ns	0.9931
0 - 0.5:Young Euglycemic vs. 1.5 - 2.0:Young Euglycemic	2.735	-35.79 to 41.26	No	ns	>0.9999		0 - 0.5:Young Euglycemic vs. 1.5 - 2.0:Young Euglycemic	-0.6914	-10.98 to 9.600	No	ns	>0.9999		0 - 0.5:Young Euglycemic vs. 1.5 - 2.0:Young Euglycemic	-0.6605	-12.22 to 10.90	No	ns	>0.9999		0 - 0.5:Young Euglycemic vs. 1.5 - 2.0:Young Euglycemic	1.828	-5.468 to 9.124	No	ns	0.9158		0 - 0.5:Young Euglycemic vs. 1.5 - 2.0:Young Euglycemic	-0.4796	-9.076 to 8.117	No	ns	>0.9999		0 - 0.5:Young Euglycemic vs. 1.5 - 2.0:Young Euglycemic	2.738	-10.51 to 15.99	No	ns	0.9713
0 - 0.5:Young Euglycemic vs. 1.5 - 2.0:Young Hyperglycemic	16.92	-35.03 to 68.87	No	ns	0.8774		0 - 0.5:Young Euglycemic vs. 1.5 - 2.0:Young Hyperglycemic	-2.028	-14.06 to 10.00	No	ns	0.9995		0 - 0.5:Young Euglycemic vs. 1.5 - 2.0:Young Hyperglycemic	0.8591	-6.001 to 7.719	No	ns	>0.9999		0 - 0.5:Young Euglycemic vs. 1.5 - 2.0:Young Hyperglycemic	8.148	-15.90 to 32.20	No	ns	0.8277		0 - 0.5:Young Euglycemic vs. 1.5 - 2.0:Young Hyperglycemic	2.591	-1.175 to 6.357	No	ns	0.2257		0 - 0.5:Young Euglycemic vs. 1.5 - 2.0:Young Hyperglycemic	7.35	-8.348 to 23.05	No	ns	0.6567
0 - 0.5:Young Euglycemic vs. 1.5 - 2.0:Mature Euglycemic	13.02	-39.49 to 65.54	No	ns	0.966		0 - 0.5:Young Euglycemic vs. 1.5 - 2.0:Mature Euglycemic	-0.5918	-12.68 to 11.49	No	ns	>0.9999		0 - 0.5:Young Euglycemic vs. 1.5 - 2.0:Mature Euglycemic	0.3758	-6.609 to 7.361	No	ns	>0.9999		0 - 0.5:Young Euglycemic vs. 1.5 - 2.0:Mature Euglycemic	6.259	-17.80 to 30.32	No	ns	0.9536		0 - 0.5:Young Euglycemic vs. 1.5 - 2.0:Mature Euglycemic	0.5296	-5.310 to 6.369	No	ns	>0.9999		0 - 0.5:Young Euglycemic vs. 1.5 - 2.0:Mature Euglycemic	6.449	-9.101 to 22.00	No	ns	0.7622
0 - 0.5:Young Euglycemic vs. 1.5 - 2.0:Mature Hyperglycemic	14.52	-37.49 to 66.52	No	ns	0.9419		0 - 0.5:Young Euglycemic vs. 1.5 - 2.0:Mature Hyperglycemic	-1.543	-13.51 to 10.43	No	ns	>0.9999		0 - 0.5:Young Euglycemic vs. 1.5 - 2.0:Mature Hyperglycemic	-1.438	-8.263 to 5.387	No	ns	0.9983		0 - 0.5:Young Euglycemic vs. 1.5 - 2.0:Mature Hyperglycemic	7.856	-15.82 to 31.54	No	ns	0.8709		0 - 0.5:Young Euglycemic vs. 1.5 - 2.0:Mature Hyperglycemic	0.6649	-3.090 to 4.420	No	ns	0.9997		0 - 0.5:Young Euglycemic vs. 1.5 - 2.0:Mature Hyperglycemic	8.98	-6.725 to 24.68	No	ns	0.4768
0 - 0.5:Young Hyperglycemic vs. 0 - 0.5:Mature Euglycemic	-4.638	-36.03 to 26.75	No	ns	>0.9999		0 - 0.5:Young Hyperglycemic vs. 0 - 0.5:Mature Euglycemic	-1.033	-8.367 to 6.301	No	ns	>0.9999		0 - 0.5:Young Hyperglycemic vs. 0 - 0.5:Mature Euglycemic	-1.376	-8.922 to 6.171	No	ns	0.9999		0 - 0.5:Young Hyperglycemic vs. 0 - 0.5:Mature Euglycemic	2.704	-9.587 to 14.99	No	ns	0.9985		0 - 0.5:Young Hyperglycemic vs. 0 - 0.5:Mature Euglycemic	-1.392	-7.771 to 4.988	No	ns	0.9987		0 - 0.5:Young Hyperglycemic vs. 0 - 0.5:Mature Euglycemic	-3.542	-17.47 to 10.38	No	ns	0.9967
0 - 0.5:Young Hyperglycemic vs. 0 - 0.5:Mature Hyperglycemic	-13.56	-41.68 to 14.56	No	ns	0.7002		0 - 0.5:Young Hyperglycemic vs. 0 - 0.5:Mature Hyperglycemic	-2.248	-7.680 to 3.184	No	ns	0.897		0 - 0.5:Young Hyperglycemic vs. 0 - 0.5:Mature Hyperglycemic	-2.741	-8.022 to 2.539	No	ns	0.678		0 - 0.5:Young Hyperglycemic vs. 0 - 0.5:Mature Hyperglycemic	-1.764	-13.86 to 10.34	No	ns	>0.9999		0 - 0.5:Young Hyperglycemic vs. 0 - 0.5:Mature Hyperglycemic	-1.785	-5.598 to 2.028	No	ns	0.7947		0 - 0.5:Young Hyperglycemic vs. 0 - 0.5:Mature Hyperglycemic	-5.019	-15.49 to 5.447	No	ns	0.7474
0 - 0.5:Young Hyperglycemic vs. 0.5 - 1.0:Young Euglycemic	-15.62	-68.74 to 37.51	No	ns	0.9532		0 - 0.5:Young Hyperglycemic vs. 0.5 - 1.0:Young Euglycemic	-3.293	-8.415 to 1.829	No	ns	0.3572		0 - 0.5:Young Hyperglycemic vs. 0.5 - 1.0:Young Euglycemic	-3.322	-15.02 to 8.377	No	ns	0.9431		0 - 0.5:Young Hyperglycemic vs. 0.5 - 1.0:Young Euglycemic	0.6515	-22.12 to 23.43	No	ns	>0.9999		0 - 0.5:Young Hyperglycemic vs. 0.5 - 1.0:Young Euglycemic	-0.7248	-9.635 to 8.186	No	ns	>0.9999		0 - 0.5:Young Hyperglycemic vs. 0.5 - 1.0:Young Euglycemic	-8.93	-23.08 to 5.217	No	ns	0.353
0 - 0.5:Young Hyperglycemic vs. 0.5 - 1.0:Young Hyperglycemic	-2.969	-21.69 to 15.75	No	ns	0.999		0 - 0.5:Young Hyperglycemic vs. 0.5 - 1.0:Young Hyperglycemic	-1.723	-6.389 to 2.943	No	ns	0.7518		0 - 0.5:Young Hyperglycemic vs. 0.5 - 1.0:Young Hyperglycemic	-0.8678	-5.191 to 3.456	No	ns	0.9919		0 - 0.5:Young Hyperglycemic vs. 0.5 - 1.0:Young Hyperglycemic	1.299	-5.530 to 8.128	No	ns	0.9947		0 - 0.5:Young Hyperglycemic vs. 0.5 - 1.0:Young Hyperglycemic	-0.05677	-4.058 to 3.944	No	ns	>0.9999		0 - 0.5:Young Hyperglycemic vs. 0.5 - 1.0:Young Hyperglycemic	-1.62	-5.740 to 2.499	No	ns	0.6954
0 - 0.5:Young Hyperglycemic vs. 0.5 - 1.0:Mature Euglycemic	-10.77	-45.10 to 23.56	No	ns	0.9822		0 - 0.5:Young Hyperglycemic vs. 0.5 - 1.0:Mature Euglycemic	-2.544	-10.59 to 5.507	No	ns	0.9707		0 - 0.5:Young Hyperglycemic vs. 0.5 - 1.0:Mature Euglycemic	-0.4711	-6.144 to 5.201	No	ns	>0.9999		0 - 0.5:Young Hyperglycemic vs. 0.5 - 1.0:Mature Euglycemic	0.9675	-12.51 to 14.45	No	ns	>0.9999		0 - 0.5:Young Hyperglycemic vs. 0.5 - 1.0:Mature Euglycemic	-1.543	-5.664 to 2.578	No	ns	0.9364		0 - 0.5:Young Hyperglycemic vs. 0.5 - 1.0:Mature Euglycemic	-7.176	-19.26 to 4.908	No	ns	0.5012
0 - 0.5:Young Hyperglycemic vs. 0.5 - 1.0:Mature Hyperglycemic	-15.18	-43.10 to 12.74	No	ns	0.5405		0 - 0.5:Young Hyperglycemic vs. 0.5 - 1.0:Mature Hyperglycemic	-2.701	-8.423 to 3.020	No	ns	0.7957		0 - 0.5:Young Hyperglycemic vs. 0.5 - 1.0:Mature Hyperglycemic	-3.773	-9.885 to 2.339	No	ns	0.4698		0 - 0.5:Young Hyperglycemic vs. 0.5 - 1.0:Mature Hyperglycemic	-1.233	-13.80 to 11.34	No	ns	>0.9999		0 - 0.5:Young Hyperglycemic vs. 0.5 - 1.0:Mature Hyperglycemic	-1.722	-6.311 to 2.867	No	ns	0.9432		0 - 0.5:Young Hyperglycemic vs. 0.5 - 1.0:Mature Hyperglycemic	-5.751	-15.90 to 4.403	No	ns	0.5186
0 - 0.5:Young Hyperglycemic vs. 1.0 - 1.5:Young Euglycemic	-15.49	-52.33 to 21.35	No	ns	0.8147		0 - 0.5:Young Hyperglycemic vs. 1.0 - 1.5:Young Euglycemic	-4.766	-10.23 to 0.6963	No	ns	0.1029		0 - 0.5:Young Hyperglycemic vs. 1.0 - 1.5:Young Euglycemic	-0.2471	-6.126 to 5.632	No	ns	>0.9999		0 - 0.5:Young Hyperglycemic vs. 1.0 - 1.5:Young Euglycemic	-0.5555	-16.76 to 15.65	No	ns	>0.9999		0 - 0.5:Young Hyperglycemic vs. 1.0 - 1.5:Young Euglycemic	-1.793	-5.681 to 2.094	No	ns	0.7475		0 - 0.5:Young Hyperglycemic vs. 1.0 - 1.5:Young Euglycemic	-8.129	-19.22 to 2.964	No	ns	0.2241
0 - 0.5:Young Hyperglycemic vs. 1.0 - 1.5:Young Hyperglycemic	-0.1321	-12.94 to 12.68	No	ns	>0.9999		0 - 0.5:Young Hyperglycemic vs. 1.0 - 1.5:Young Hyperglycemic	-4.276	-9.386 to 0.8337	No	ns	0.0992		0 - 0.5:Young Hyperglycemic vs. 1.0 - 1.5:Young Hyperglycemic	-0.01605	-4.890 to 4.858	No	ns	>0.9999		0 - 0.5:Young Hyperglycemic vs. 1.0 - 1.5:Young Hyperglycemic	5.602	-1.994 to 13.20	No	ns	0.1546		0 - 0.5:Young Hyperglycemic vs. 1.0 - 1.5:Young Hyperglycemic	-0.7524	-6.553 to 5.048	No	ns	0.9999		0 - 0.5:Young Hyperglycemic vs. 1.0 - 1.5:Young Hyperglycemic	-0.6896	-9.462 to 8.083	No	ns	>0.9999
0 - 0.5:Young Hyperglycemic vs. 1.0 - 1.5:Mature Euglycemic	-1.606	-31.99 to 28.78	No	ns	>0.9999		0 - 0.5:Young Hyperglycemic vs. 1.0 - 1.5:Mature Euglycemic	-5.146	-10.91 to 0.6174	No	ns	0.0968		0 - 0.5:Young Hyperglycemic vs. 1.0 - 1.5:Mature Euglycemic	1.313	-3.752 to 6.379	No	ns	0.9952		0 - 0.5:Young Hyperglycemic vs. 1.0 - 1.5:Mature Euglycemic	4.884	-11.79 to 21.56	No	ns	0.9887		0 - 0.5:Young Hyperglycemic vs. 1.0 - 1.5:Mature Euglycemic	0.4957	-4.697 to 5.688	No	ns	>0.9999		0 - 0.5:Young Hyperglycemic vs. 1.0 - 1.5:Mature Euglycemic	-3.153	-13.48 to 7.176	No	ns	0.9793
0 - 0.5:Young Hyperglycemic vs. 1.0 - 1.5:Mature Hyperglycemic	-10.58	-38.39 to 17.23	No	ns	0.8431		0 - 0.5:Young Hyperglycemic vs. 1.0 - 1.5:Mature Hyperglycemic	-5.104	-9.892 to -0.3163	Yes	*	0.0337		0 - 0.5:Young Hyperglycemic vs. 1.0 - 1.5:Mature Hyperglycemic	-1.736	-6.610 to 3.138	No	ns	0.926		0 - 0.5:Young Hyperglycemic vs. 1.0 - 1.5:Mature Hyperglycemic	1.106	-11.11 to 13.32	No	ns	>0.9999		0 - 0.5:Young Hyperglycemic vs. 1.0 - 1.5:Mature Hyperglycemic	-1.556	-4.985 to 1.873	No	ns	0.7139		0 - 0.5:Young Hyperglycemic vs. 1.0 - 1.5:Mature Hyperglycemic	-3.289	-14.27 to 7.692	No	ns	0.9889
0 - 0.5:Young Hyperglycemic vs. 1.5 - 2.0:Young Euglycemic	-10.97	-44.18 to 22.24	No	ns	0.957		0 - 0.5:Young Hyperglycemic vs. 1.5 - 2.0:Young Euglycemic	-5.283	-13.75 to 3.188	No	ns	0.3219		0 - 0.5:Young Hyperglycemic vs. 1.5 - 2.0:Young Euglycemic	-1.967	-8.254 to 4.321	No	ns	0.9672		0 - 0.5:Young Hyperglycemic vs. 1.5 - 2.0:Young Euglycemic	1.975	-16.96 to 20.91	No	ns	>0.9999		0 - 0.5:Young Hyperglycemic vs. 1.5 - 2.0:Young Euglycemic	-1.422	-6.754 to 3.911	No	ns	0.9852		0 - 0.5:Young Hyperglycemic vs. 1.5 - 2.0:Young Euglycemic	-4.278	-14.62 to 6.067	No	ns	0.8254
0 - 0.5:Young Hyperglycemic vs. 1.5 - 2.0:Young Hyperglycemic	3.212	-20.76 to 27.18	No	ns	0.9998		0 - 0.5:Young Hyperglycemic vs. 1.5 - 2.0:Young Hyperglycemic	-6.619	-11.74 to -1.501	Yes	*	0.0169		0 - 0.5:Young Hyperglycemic vs. 1.5 - 2.0:Young Hyperglycemic	-0.447	-6.918 to 6.024	No	ns	>0.9999		0 - 0.5:Young Hyperglycemic vs. 1.5 - 2.0:Young Hyperglycemic	8.295	-4.361 to 20.95	No	ns	0.2255		0 - 0.5:Young Hyperglycemic vs. 1.5 - 2.0:Young Hyperglycemic	1.649	-1.883 to 5.181	No	ns	0.526		0 - 0.5:Young Hyperglycemic vs. 1.5 - 2.0:Young Hyperglycemic	0.3341	-5.183 to 5.851	No	ns	>0.9999
0 - 0.5:Young Hyperglycemic vs. 1.5 - 2.0:Mature Euglycemic	-0.6863	-28.85 to 27.48	No	ns	>0.9999		0 - 0.5:Young Hyperglycemic vs. 1.5 - 2.0:Mature Euglycemic	-5.183	-10.71 to 0.3422	No	ns	0.0734		0 - 0.5:Young Hyperglycemic vs. 1.5 - 2.0:Mature Euglycemic	-0.9302	-5.777 to 3.917	No	ns	0.9992		0 - 0.5:Young Hyperglycemic vs. 1.5 - 2.0:Mature Euglycemic	6.406	-5.920 to 18.73	No	ns	0.6107		0 - 0.5:Young Hyperglycemic vs. 1.5 - 2.0:Mature Euglycemic	-0.4124	-6.197 to 5.373	No	ns	>0.9999		0 - 0.5:Young Hyperglycemic vs. 1.5 - 2.0:Mature Euglycemic	-0.5671	-11.35 to 10.22	No	ns	>0.9999
0 - 0.5:Young Hyperglycemic vs. 1.5 - 2.0:Mature Hyperglycemic	0.8103	-27.61 to 29.23	No	ns	>0.9999		0 - 0.5:Young Hyperglycemic vs. 1.5 - 2.0:Mature Hyperglycemic	-6.134	-12.01 to -0.2616	Yes	*	0.0375		0 - 0.5:Young Hyperglycemic vs. 1.5 - 2.0:Mature Hyperglycemic	-2.744	-8.005 to 2.516	No	ns	0.6709		0 - 0.5:Young Hyperglycemic vs. 1.5 - 2.0:Mature Hyperglycemic	8.003	-4.673 to 20.68	No	ns	0.4099		0 - 0.5:Young Hyperglycemic vs. 1.5 - 2.0:Mature Hyperglycemic	-0.2771	-3.792 to 3.238	No	ns	>0.9999		0 - 0.5:Young Hyperglycemic vs. 1.5 - 2.0:Mature Hyperglycemic	1.963	-9.809 to 13.74	No	ns	>0.9999
0 - 0.5:Mature Euglycemic vs. 0 - 0.5:Mature Hyperglycemic	-8.92	-35.28 to 17.44	No	ns	0.9667		0 - 0.5:Mature Euglycemic vs. 0 - 0.5:Mature Hyperglycemic	-1.215	-8.573 to 6.142	No	ns	>0.9999		0 - 0.5:Mature Euglycemic vs. 0 - 0.5:Mature Hyperglycemic	-1.366	-8.761 to 6.029	No	ns	0.9998		0 - 0.5:Mature Euglycemic vs. 0 - 0.5:Mature Hyperglycemic	-4.468	-12.29 to 3.356	No	ns	0.5682		0 - 0.5:Mature Euglycemic vs. 0 - 0.5:Mature Hyperglycemic	-0.3935	-6.725 to 5.938	No	ns	>0.9999		0 - 0.5:Mature Euglycemic vs. 0 - 0.5:Mature Hyperglycemic	-1.477	-14.74 to 11.79	No	ns	>0.9999
0 - 0.5:Mature Euglycemic vs. 0.5 - 1.0:Young Euglycemic	-10.98	-63.89 to 41.93	No	ns	0.9966		0 - 0.5:Mature Euglycemic vs. 0.5 - 1.0:Young Euglycemic	-2.26	-9.505 to 4.985	No	ns	0.9696		0 - 0.5:Mature Euglycemic vs. 0.5 - 1.0:Young Euglycemic	-1.946	-13.62 to 9.727	No	ns	0.9999		0 - 0.5:Mature Euglycemic vs. 0.5 - 1.0:Young Euglycemic	-2.052	-25.29 to 21.19	No	ns	>0.9999		0 - 0.5:Mature Euglycemic vs. 0.5 - 1.0:Young Euglycemic	0.667	-8.373 to 9.707	No	ns	>0.9999		0 - 0.5:Mature Euglycemic vs. 0.5 - 1.0:Young Euglycemic	-5.388	-20.94 to 10.17	No	ns	0.9529
0 - 0.5:Mature Euglycemic vs. 0.5 - 1.0:Young Hyperglycemic	1.669	-23.99 to 27.33	No	ns	>0.9999		0 - 0.5:Mature Euglycemic vs. 0.5 - 1.0:Young Hyperglycemic	-0.6901	-7.849 to 6.469	No	ns	>0.9999		0 - 0.5:Mature Euglycemic vs. 0.5 - 1.0:Young Hyperglycemic	0.5077	-6.854 to 7.869	No	ns	>0.9999		0 - 0.5:Mature Euglycemic vs. 0.5 - 1.0:Young Hyperglycemic	-1.405	-9.951 to 7.141	No	ns	>0.9999		0 - 0.5:Mature Euglycemic vs. 0.5 - 1.0:Young Hyperglycemic	1.335	-5.026 to 7.696	No	ns	0.9969		0 - 0.5:Mature Euglycemic vs. 0.5 - 1.0:Young Hyperglycemic	1.922	-11.45 to 15.29	No	ns	>0.9999
0 - 0.5:Mature Euglycemic vs. 0.5 - 1.0:Mature Euglycemic	-6.129	-22.35 to 10.10	No	ns	0.8014		0 - 0.5:Mature Euglycemic vs. 0.5 - 1.0:Mature Euglycemic	-1.511	-6.181 to 3.159	No	ns	0.9026		0 - 0.5:Mature Euglycemic vs. 0.5 - 1.0:Mature Euglycemic	0.9044	-2.667 to 4.475	No	ns	0.9783		0 - 0.5:Mature Euglycemic vs. 0.5 - 1.0:Mature Euglycemic	-1.737	-13.84 to 10.36	No	ns	0.9999		0 - 0.5:Mature Euglycemic vs. 0.5 - 1.0:Mature Euglycemic	-0.1515	-4.498 to 4.195	No	ns	>0.9999		0 - 0.5:Mature Euglycemic vs. 0.5 - 1.0:Mature Euglycemic	-3.634	-13.88 to 6.615	No	ns	0.8484
0 - 0.5:Mature Euglycemic vs. 0.5 - 1.0:Mature Hyperglycemic	-10.54	-36.58 to 15.50	No	ns	0.8839		0 - 0.5:Mature Euglycemic vs. 0.5 - 1.0:Mature Hyperglycemic	-1.668	-9.162 to 5.825	No	ns	0.9994		0 - 0.5:Mature Euglycemic vs. 0.5 - 1.0:Mature Hyperglycemic	-2.397	-10.18 to 5.381	No	ns	0.987		0 - 0.5:Mature Euglycemic vs. 0.5 - 1.0:Mature Hyperglycemic	-3.937	-13.43 to 5.557	No	ns	0.9064		0 - 0.5:Mature Euglycemic vs. 0.5 - 1.0:Mature Hyperglycemic	-0.3302	-6.887 to 6.227	No	ns	>0.9999		0 - 0.5:Mature Euglycemic vs. 0.5 - 1.0:Mature Hyperglycemic	-2.208	-15.34 to 10.92	No	ns	>0.9999
0 - 0.5:Mature Euglycemic vs. 1.0 - 1.5:Young Euglycemic	-10.85	-46.91 to 25.20	No	ns	0.9763		0 - 0.5:Mature Euglycemic vs. 1.0 - 1.5:Young Euglycemic	-3.733	-11.10 to 3.635	No	ns	0.6538		0 - 0.5:Mature Euglycemic vs. 1.0 - 1.5:Young Euglycemic	1.128	-6.516 to 8.772	No	ns	>0.9999		0 - 0.5:Mature Euglycemic vs. 1.0 - 1.5:Young Euglycemic	-3.26	-18.64 to 12.12	No	ns	0.9958		0 - 0.5:Mature Euglycemic vs. 1.0 - 1.5:Young Euglycemic	-0.4018	-6.766 to 5.962	No	ns	>0.9999		0 - 0.5:Mature Euglycemic vs. 1.0 - 1.5:Young Euglycemic	-4.586	-18.18 to 9.006	No	ns	0.9558
0 - 0.5:Mature Euglycemic vs. 1.0 - 1.5:Young Hyperglycemic	4.506	-22.00 to 31.01	No	ns	>0.9999		0 - 0.5:Mature Euglycemic vs. 1.0 - 1.5:Young Hyperglycemic	-3.243	-10.38 to 3.896	No	ns	0.7053		0 - 0.5:Mature Euglycemic vs. 1.0 - 1.5:Young Hyperglycemic	1.36	-6.003 to 8.722	No	ns	0.9991		0 - 0.5:Mature Euglycemic vs. 1.0 - 1.5:Young Hyperglycemic	2.898	-11.63 to 17.43	No	ns	0.999		0 - 0.5:Mature Euglycemic vs. 1.0 - 1.5:Young Hyperglycemic	0.6393	-5.715 to 6.994	No	ns	>0.9999		0 - 0.5:Mature Euglycemic vs. 1.0 - 1.5:Young Hyperglycemic	2.853	-10.54 to 16.24	No	ns	0.9992
0 - 0.5:Mature Euglycemic vs. 1.0 - 1.5:Mature Euglycemic	3.032	-24.03 to 30.10	No	ns	>0.9999		0 - 0.5:Mature Euglycemic vs. 1.0 - 1.5:Mature Euglycemic	-4.113	-9.400 to 1.175	No	ns	0.1423		0 - 0.5:Mature Euglycemic vs. 1.0 - 1.5:Mature Euglycemic	2.689	-2.382 to 7.760	No	ns	0.4612		0 - 0.5:Mature Euglycemic vs. 1.0 - 1.5:Mature Euglycemic	2.18	-15.57 to 19.93	No	ns	>0.9999		0 - 0.5:Mature Euglycemic vs. 1.0 - 1.5:Mature Euglycemic	1.887	-5.575 to 9.350	No	ns	0.9785		0 - 0.5:Mature Euglycemic vs. 1.0 - 1.5:Mature Euglycemic	0.3888	-14.38 to 15.16	No	ns	>0.9999
0 - 0.5:Mature Euglycemic vs. 1.0 - 1.5:Mature Hyperglycemic	-5.94	-31.50 to 19.62	No	ns	0.9971		0 - 0.5:Mature Euglycemic vs. 1.0 - 1.5:Mature Hyperglycemic	-4.071	-11.21 to 3.065	No	ns	0.4891		0 - 0.5:Mature Euglycemic vs. 1.0 - 1.5:Mature Hyperglycemic	-0.3601	-7.660 to 6.940	No	ns	>0.9999		0 - 0.5:Mature Euglycemic vs. 1.0 - 1.5:Mature Hyperglycemic	-1.598	-10.13 to 6.931	No	ns	>0.9999		0 - 0.5:Mature Euglycemic vs. 1.0 - 1.5:Mature Hyperglycemic	-0.1643	-6.508 to 6.179	No	ns	>0.9999		0 - 0.5:Mature Euglycemic vs. 1.0 - 1.5:Mature Hyperglycemic	0.2536	-13.29 to 13.79	No	ns	>0.9999
0 - 0.5:Mature Euglycemic vs. 1.5 - 2.0:Young Euglycemic	-6.336	-38.49 to 25.82	No	ns	0.9997		0 - 0.5:Mature Euglycemic vs. 1.5 - 2.0:Young Euglycemic	-4.25	-13.35 to 4.850	No	ns	0.748		0 - 0.5:Mature Euglycemic vs. 1.5 - 2.0:Young Euglycemic	-0.591	-8.432 to 7.250	No	ns	>0.9999		0 - 0.5:Mature Euglycemic vs. 1.5 - 2.0:Young Euglycemic	-0.729	-19.56 to 18.10	No	ns	>0.9999		0 - 0.5:Mature Euglycemic vs. 1.5 - 2.0:Young Euglycemic	-0.02985	-6.866 to 6.806	No	ns	>0.9999		0 - 0.5:Mature Euglycemic vs. 1.5 - 2.0:Young Euglycemic	-0.736	-13.96 to 12.49	No	ns	>0.9999
0 - 0.5:Mature Euglycemic vs. 1.5 - 2.0:Young Hyperglycemic	7.85	-19.84 to 35.54	No	ns	0.9919		0 - 0.5:Mature Euglycemic vs. 1.5 - 2.0:Young Hyperglycemic	-5.586	-13.43 to 2.255	No	ns	0.2766		0 - 0.5:Mature Euglycemic vs. 1.5 - 2.0:Young Hyperglycemic	0.9286	-6.440 to 8.297	No	ns	>0.9999		0 - 0.5:Mature Euglycemic vs. 1.5 - 2.0:Young Hyperglycemic	5.591	-3.531 to 14.71	No	ns	0.456		0 - 0.5:Mature Euglycemic vs. 1.5 - 2.0:Young Hyperglycemic	3.04	-3.301 to 9.382	No	ns	0.6224		0 - 0.5:Mature Euglycemic vs. 1.5 - 2.0:Young Hyperglycemic	3.876	-9.864 to 17.62	No	ns	0.9911
0 - 0.5:Mature Euglycemic vs. 1.5 - 2.0:Mature Euglycemic	3.952	-25.83 to 33.73	No	ns	>0.9999		0 - 0.5:Mature Euglycemic vs. 1.5 - 2.0:Mature Euglycemic	-4.15	-12.85 to 4.545	No	ns	0.5745		0 - 0.5:Mature Euglycemic vs. 1.5 - 2.0:Mature Euglycemic	0.4453	-8.076 to 8.967	No	ns	>0.9999		0 - 0.5:Mature Euglycemic vs. 1.5 - 2.0:Mature Euglycemic	3.702	-8.667 to 16.07	No	ns	0.9364		0 - 0.5:Mature Euglycemic vs. 1.5 - 2.0:Mature Euglycemic	0.9793	-5.680 to 7.639	No	ns	0.9998		0 - 0.5:Mature Euglycemic vs. 1.5 - 2.0:Mature Euglycemic	2.975	-8.503 to 14.45	No	ns	0.9745
0 - 0.5:Mature Euglycemic vs. 1.5 - 2.0:Mature Hyperglycemic	5.449	-21.34 to 32.24	No	ns	0.9998		0 - 0.5:Mature Euglycemic vs. 1.5 - 2.0:Mature Hyperglycemic	-5.102	-12.67 to 2.469	No	ns	0.3523		0 - 0.5:Mature Euglycemic vs. 1.5 - 2.0:Mature Hyperglycemic	-1.369	-8.757 to 6.019	No	ns	0.9998		0 - 0.5:Mature Euglycemic vs. 1.5 - 2.0:Mature Hyperglycemic	5.299	-4.423 to 15.02	No	ns	0.6487		0 - 0.5:Mature Euglycemic vs. 1.5 - 2.0:Mature Hyperglycemic	1.115	-5.197 to 7.426	No	ns	0.9997		0 - 0.5:Mature Euglycemic vs. 1.5 - 2.0:Mature Hyperglycemic	5.505	-8.515 to 19.53	No	ns	0.9247
0 - 0.5:Mature Hyperglycemic vs. 0.5 - 1.0:Young Euglycemic	-2.06	-56.24 to 52.12	No	ns	>0.9999		0 - 0.5:Mature Hyperglycemic vs. 0.5 - 1.0:Young Euglycemic	-1.045	-6.209 to 4.119	No	ns	0.9997		0 - 0.5:Mature Hyperglycemic vs. 0.5 - 1.0:Young Euglycemic	-0.5802	-12.31 to 11.15	No	ns	>0.9999		0 - 0.5:Mature Hyperglycemic vs. 0.5 - 1.0:Young Euglycemic	2.416	-21.26 to 26.09	No	ns	>0.9999		0 - 0.5:Mature Hyperglycemic vs. 0.5 - 1.0:Young Euglycemic	1.06	-7.848 to 9.969	No	ns	>0.9999		0 - 0.5:Mature Hyperglycemic vs. 0.5 - 1.0:Young Euglycemic	-3.911	-17.53 to 9.709	No	ns	0.9708
0 - 0.5:Mature Hyperglycemic vs. 0.5 - 1.0:Young Hyperglycemic	10.59	-6.900 to 28.08	No	ns	0.4868		0 - 0.5:Mature Hyperglycemic vs. 0.5 - 1.0:Young Hyperglycemic	0.5252	-4.368 to 5.419	No	ns	>0.9999		0 - 0.5:Mature Hyperglycemic vs. 0.5 - 1.0:Young Hyperglycemic	1.874	-2.168 to 5.915	No	ns	0.7449		0 - 0.5:Mature Hyperglycemic vs. 0.5 - 1.0:Young Hyperglycemic	3.063	-4.545 to 10.67	No	ns	0.8964		0 - 0.5:Mature Hyperglycemic vs. 0.5 - 1.0:Young Hyperglycemic	1.728	-1.306 to 4.763	No	ns	0.5243		0 - 0.5:Mature Hyperglycemic vs. 0.5 - 1.0:Young Hyperglycemic	3.399	-5.625 to 12.42	No	ns	0.9407
0 - 0.5:Mature Hyperglycemic vs. 0.5 - 1.0:Mature Euglycemic	2.791	-27.94 to 33.53	No	ns	>0.9999		0 - 0.5:Mature Hyperglycemic vs. 0.5 - 1.0:Mature Euglycemic	-0.2957	-8.357 to 7.766	No	ns	>0.9999		0 - 0.5:Mature Hyperglycemic vs. 0.5 - 1.0:Mature Euglycemic	2.27	-3.047 to 7.587	No	ns	0.8837		0 - 0.5:Mature Hyperglycemic vs. 0.5 - 1.0:Mature Euglycemic	2.732	-8.091 to 13.55	No	ns	0.9954		0 - 0.5:Mature Hyperglycemic vs. 0.5 - 1.0:Mature Euglycemic	0.242	-3.711 to 4.195	No	ns	>0.9999		0 - 0.5:Mature Hyperglycemic vs. 0.5 - 1.0:Mature Euglycemic	-2.157	-13.20 to 8.881	No	ns	0.9998
0 - 0.5:Mature Hyperglycemic vs. 0.5 - 1.0:Mature Hyperglycemic	-1.621	-8.391 to 5.149	No	ns	0.9921		0 - 0.5:Mature Hyperglycemic vs. 0.5 - 1.0:Mature Hyperglycemic	-0.453	-6.091 to 5.185	No	ns	>0.9999		0 - 0.5:Mature Hyperglycemic vs. 0.5 - 1.0:Mature Hyperglycemic	-1.032	-3.754 to 1.691	No	ns	0.846		0 - 0.5:Mature Hyperglycemic vs. 0.5 - 1.0:Mature Hyperglycemic	0.5311	-3.458 to 4.520	No	ns	>0.9999		0 - 0.5:Mature Hyperglycemic vs. 0.5 - 1.0:Mature Hyperglycemic	0.06333	-5.203 to 5.330	No	ns	>0.9999		0 - 0.5:Mature Hyperglycemic vs. 0.5 - 1.0:Mature Hyperglycemic	-0.7312	-5.663 to 4.201	No	ns	>0.9999
0 - 0.5:Mature Hyperglycemic vs. 1.0 - 1.5:Young Euglycemic	-1.932	-36.65 to 32.78	No	ns	>0.9999		0 - 0.5:Mature Hyperglycemic vs. 1.0 - 1.5:Young Euglycemic	-2.517	-8.012 to 2.977	No	ns	0.799		0 - 0.5:Mature Hyperglycemic vs. 1.0 - 1.5:Young Euglycemic	2.494	-3.043 to 8.032	No	ns	0.7865		0 - 0.5:Mature Hyperglycemic vs. 1.0 - 1.5:Young Euglycemic	1.209	-14.38 to 16.79	No	ns	>0.9999		0 - 0.5:Mature Hyperglycemic vs. 1.0 - 1.5:Young Euglycemic	-0.008249	-3.671 to 3.655	No	ns	>0.9999		0 - 0.5:Mature Hyperglycemic vs. 1.0 - 1.5:Young Euglycemic	-3.109	-12.76 to 6.539	No	ns	0.9717
0 - 0.5:Mature Hyperglycemic vs. 1.0 - 1.5:Young Hyperglycemic	13.43	-6.514 to 33.37	No	ns	0.355		0 - 0.5:Mature Hyperglycemic vs. 1.0 - 1.5:Young Hyperglycemic	-2.028	-6.711 to 2.655	No	ns	0.8386		0 - 0.5:Mature Hyperglycemic vs. 1.0 - 1.5:Young Hyperglycemic	2.725	-1.315 to 6.766	No	ns	0.306		0 - 0.5:Mature Hyperglycemic vs. 1.0 - 1.5:Young Hyperglycemic	7.366	-7.153 to 21.89	No	ns	0.5486		0 - 0.5:Mature Hyperglycemic vs. 1.0 - 1.5:Young Hyperglycemic	1.033	-2.634 to 4.699	No	ns	0.9941		0 - 0.5:Mature Hyperglycemic vs. 1.0 - 1.5:Young Hyperglycemic	4.33	-4.753 to 13.41	No	ns	0.7798
0 - 0.5:Mature Hyperglycemic vs. 1.0 - 1.5:Mature Euglycemic	11.95	-12.71 to 36.62	No	ns	0.7564		0 - 0.5:Mature Hyperglycemic vs. 1.0 - 1.5:Mature Euglycemic	-2.897	-8.723 to 2.928	No	ns	0.7556		0 - 0.5:Mature Hyperglycemic vs. 1.0 - 1.5:Mature Euglycemic	4.055	-0.4821 to 8.591	No	ns	0.1004		0 - 0.5:Mature Hyperglycemic vs. 1.0 - 1.5:Mature Euglycemic	6.648	-8.954 to 22.25	No	ns	0.7737		0 - 0.5:Mature Hyperglycemic vs. 1.0 - 1.5:Mature Euglycemic	2.281	-2.824 to 7.386	No	ns	0.8121		0 - 0.5:Mature Hyperglycemic vs. 1.0 - 1.5:Mature Euglycemic	1.866	-6.603 to 10.33	No	ns	0.9996
0 - 0.5:Mature Hyperglycemic vs. 1.0 - 1.5:Mature Hyperglycemic	2.98	-15.84 to 21.80	No	ns	0.9999		0 - 0.5:Mature Hyperglycemic vs. 1.0 - 1.5:Mature Hyperglycemic	-2.856	-7.332 to 1.621	No	ns	0.3127		0 - 0.5:Mature Hyperglycemic vs. 1.0 - 1.5:Mature Hyperglycemic	1.006	-2.089 to 4.100	No	ns	0.9311		0 - 0.5:Mature Hyperglycemic vs. 1.0 - 1.5:Mature Hyperglycemic	2.87	-7.669 to 13.41	No	ns	0.9784		0 - 0.5:Mature Hyperglycemic vs. 1.0 - 1.5:Mature Hyperglycemic	0.2293	-2.579 to 3.038	No	ns	>0.9999		0 - 0.5:Mature Hyperglycemic vs. 1.0 - 1.5:Mature Hyperglycemic	1.731	-7.095 to 10.56	No	ns	0.9987
0 - 0.5:Mature Hyperglycemic vs. 1.5 - 2.0:Young Euglycemic	2.584	-26.88 to 32.05	No	ns	>0.9999		0 - 0.5:Mature Hyperglycemic vs. 1.5 - 2.0:Young Euglycemic	-3.034	-11.44 to 5.370	No	ns	0.8876		0 - 0.5:Mature Hyperglycemic vs. 1.5 - 2.0:Young Euglycemic	0.7748	-5.237 to 6.786	No	ns	>0.9999		0 - 0.5:Mature Hyperglycemic vs. 1.5 - 2.0:Young Euglycemic	3.739	-15.44 to 22.92	No	ns	0.9934		0 - 0.5:Mature Hyperglycemic vs. 1.5 - 2.0:Young Euglycemic	0.3637	-4.878 to 5.606	No	ns	>0.9999		0 - 0.5:Mature Hyperglycemic vs. 1.5 - 2.0:Young Euglycemic	0.7412	-7.645 to 9.127	No	ns	>0.9999
0 - 0.5:Mature Hyperglycemic vs. 1.5 - 2.0:Young Hyperglycemic	16.77	-5.541 to 39.08	No	ns	0.2234		0 - 0.5:Mature Hyperglycemic vs. 1.5 - 2.0:Young Hyperglycemic	-4.371	-10.81 to 2.068	No	ns	0.3275		0 - 0.5:Mature Hyperglycemic vs. 1.5 - 2.0:Young Hyperglycemic	2.294	-2.375 to 6.964	No	ns	0.7554		0 - 0.5:Mature Hyperglycemic vs. 1.5 - 2.0:Young Hyperglycemic	10.06	1.683 to 18.44	Yes	*	0.0155		0 - 0.5:Mature Hyperglycemic vs. 1.5 - 2.0:Young Hyperglycemic	3.434	0.3440 to 6.524	Yes	*	0.0253		0 - 0.5:Mature Hyperglycemic vs. 1.5 - 2.0:Young Hyperglycemic	5.353	-4.686 to 15.39	No	ns	0.635
0 - 0.5:Mature Hyperglycemic vs. 1.5 - 2.0:Mature Euglycemic	12.87	-6.811 to 32.56	No	ns	0.4091		0 - 0.5:Mature Hyperglycemic vs. 1.5 - 2.0:Mature Euglycemic	-2.935	-8.529 to 2.659	No	ns	0.6987		0 - 0.5:Mature Hyperglycemic vs. 1.5 - 2.0:Mature Euglycemic	1.811	-2.292 to 5.914	No	ns	0.8281		0 - 0.5:Mature Hyperglycemic vs. 1.5 - 2.0:Mature Euglycemic	8.171	0.1981 to 16.14	Yes	*	0.0427		0 - 0.5:Mature Hyperglycemic vs. 1.5 - 2.0:Mature Euglycemic	1.373	-4.348 to 7.093	No	ns	0.9974		0 - 0.5:Mature Hyperglycemic vs. 1.5 - 2.0:Mature Euglycemic	4.452	-4.783 to 13.69	No	ns	0.7877
0 - 0.5:Mature Hyperglycemic vs. 1.5 - 2.0:Mature Hyperglycemic	14.37	-10.82 to 39.56	No	ns	0.4298		0 - 0.5:Mature Hyperglycemic vs. 1.5 - 2.0:Mature Hyperglycemic	-3.886	-9.337 to 1.564	No	ns	0.2151		0 - 0.5:Mature Hyperglycemic vs. 1.5 - 2.0:Mature Hyperglycemic	-0.002973	-5.486 to 5.480	No	ns	>0.9999		0 - 0.5:Mature Hyperglycemic vs. 1.5 - 2.0:Mature Hyperglycemic	9.767	-0.7807 to 20.32	No	ns	0.0724		0 - 0.5:Mature Hyperglycemic vs. 1.5 - 2.0:Mature Hyperglycemic	1.508	-1.464 to 4.481	No	ns	0.5625		0 - 0.5:Mature Hyperglycemic vs. 1.5 - 2.0:Mature Hyperglycemic	6.983	-7.371 to 21.34	No	ns	0.6099
0.5 - 1.0:Young Euglycemic vs. 0.5 - 1.0:Young Hyperglycemic	12.65	-43.04 to 68.34	No	ns	0.9687		0.5 - 1.0:Young Euglycemic vs. 0.5 - 1.0:Young Hyperglycemic	1.57	-2.911 to 6.051	No	ns	0.9307		0.5 - 1.0:Young Euglycemic vs. 0.5 - 1.0:Young Hyperglycemic	2.454	-9.937 to 14.84	No	ns	0.9831		0.5 - 1.0:Young Euglycemic vs. 0.5 - 1.0:Young Hyperglycemic	0.6474	-22.75 to 24.05	No	ns	>0.9999		0.5 - 1.0:Young Euglycemic vs. 0.5 - 1.0:Young Hyperglycemic	0.668	-8.682 to 10.02	No	ns	>0.9999		0.5 - 1.0:Young Euglycemic vs. 0.5 - 1.0:Young Hyperglycemic	7.31	-6.454 to 21.07	No	ns	0.5062
0.5 - 1.0:Young Euglycemic vs. 0.5 - 1.0:Mature Euglycemic	4.851	-48.16 to 57.86	No	ns	>0.9999		0.5 - 1.0:Young Euglycemic vs. 0.5 - 1.0:Mature Euglycemic	0.7492	-7.247 to 8.745	No	ns	>0.9999		0.5 - 1.0:Young Euglycemic vs. 0.5 - 1.0:Mature Euglycemic	2.85	-8.787 to 14.49	No	ns	0.9806		0.5 - 1.0:Young Euglycemic vs. 0.5 - 1.0:Mature Euglycemic	0.316	-22.38 to 23.01	No	ns	>0.9999		0.5 - 1.0:Young Euglycemic vs. 0.5 - 1.0:Mature Euglycemic	-0.8184	-9.656 to 8.019	No	ns	>0.9999		0.5 - 1.0:Young Euglycemic vs. 0.5 - 1.0:Mature Euglycemic	1.754	-12.58 to 16.09	No	ns	>0.9999
0.5 - 1.0:Young Euglycemic vs. 0.5 - 1.0:Mature Hyperglycemic	0.4384	-54.11 to 54.99	No	ns	>0.9999		0.5 - 1.0:Young Euglycemic vs. 0.5 - 1.0:Mature Hyperglycemic	0.5919	-4.898 to 6.081	No	ns	>0.9999		0.5 - 1.0:Young Euglycemic vs. 0.5 - 1.0:Mature Hyperglycemic	-0.4513	-11.97 to 11.07	No	ns	>0.9999		0.5 - 1.0:Young Euglycemic vs. 0.5 - 1.0:Mature Hyperglycemic	-1.885	-24.78 to 21.01	No	ns	>0.9999		0.5 - 1.0:Young Euglycemic vs. 0.5 - 1.0:Mature Hyperglycemic	-0.9972	-9.732 to 7.738	No	ns	>0.9999		0.5 - 1.0:Young Euglycemic vs. 0.5 - 1.0:Mature Hyperglycemic	3.18	-10.47 to 16.83	No	ns	0.9906
0.5 - 1.0:Young Euglycemic vs. 1.0 - 1.5:Young Euglycemic	0.1275	-19.86 to 20.12	No	ns	>0.9999		0.5 - 1.0:Young Euglycemic vs. 1.0 - 1.5:Young Euglycemic	-1.473	-3.786 to 0.8413	No	ns	0.2059		0.5 - 1.0:Young Euglycemic vs. 1.0 - 1.5:Young Euglycemic	3.074	-5.350 to 11.50	No	ns	0.66		0.5 - 1.0:Young Euglycemic vs. 1.0 - 1.5:Young Euglycemic	-1.207	-9.796 to 7.382	No	ns	0.9985		0.5 - 1.0:Young Euglycemic vs. 1.0 - 1.5:Young Euglycemic	-1.069	-8.638 to 6.501	No	ns	0.9985		0.5 - 1.0:Young Euglycemic vs. 1.0 - 1.5:Young Euglycemic	0.8015	-5.790 to 7.393	No	ns	0.9996
0.5 - 1.0:Young Euglycemic vs. 1.0 - 1.5:Young Hyperglycemic	15.49	-38.96 to 69.93	No	ns	0.9194		0.5 - 1.0:Young Euglycemic vs. 1.0 - 1.5:Young Hyperglycemic	-0.9832	-5.240 to 3.273	No	ns	0.9951		0.5 - 1.0:Young Euglycemic vs. 1.0 - 1.5:Young Hyperglycemic	3.305	-9.089 to 15.70	No	ns	0.9033		0.5 - 1.0:Young Euglycemic vs. 1.0 - 1.5:Young Hyperglycemic	4.951	-18.04 to 27.94	No	ns	0.9975		0.5 - 1.0:Young Euglycemic vs. 1.0 - 1.5:Young Hyperglycemic	-0.02766	-8.981 to 8.925	No	ns	>0.9999		0.5 - 1.0:Young Euglycemic vs. 1.0 - 1.5:Young Hyperglycemic	8.241	-5.532 to 22.01	No	ns	0.3767
0.5 - 1.0:Young Euglycemic vs. 1.0 - 1.5:Mature Euglycemic	14.01	-39.06 to 67.08	No	ns	0.9717		0.5 - 1.0:Young Euglycemic vs. 1.0 - 1.5:Mature Euglycemic	-1.853	-7.400 to 3.695	No	ns	0.9633		0.5 - 1.0:Young Euglycemic vs. 1.0 - 1.5:Mature Euglycemic	4.635	-7.267 to 16.54	No	ns	0.7021		0.5 - 1.0:Young Euglycemic vs. 1.0 - 1.5:Mature Euglycemic	4.233	-18.95 to 27.41	No	ns	0.9997		0.5 - 1.0:Young Euglycemic vs. 1.0 - 1.5:Mature Euglycemic	1.22	-7.561 to 10.00	No	ns	>0.9999		0.5 - 1.0:Young Euglycemic vs. 1.0 - 1.5:Mature Euglycemic	5.777	-7.889 to 19.44	No	ns	0.7349
0.5 - 1.0:Young Euglycemic vs. 1.0 - 1.5:Mature Hyperglycemic	5.04	-50.60 to 60.68	No	ns	>0.9999		0.5 - 1.0:Young Euglycemic vs. 1.0 - 1.5:Mature Hyperglycemic	-1.811	-6.220 to 2.599	No	ns	0.8643		0.5 - 1.0:Young Euglycemic vs. 1.0 - 1.5:Mature Hyperglycemic	1.586	-10.50 to 13.67	No	ns	0.9997		0.5 - 1.0:Young Euglycemic vs. 1.0 - 1.5:Mature Hyperglycemic	0.4544	-22.80 to 23.71	No	ns	>0.9999		0.5 - 1.0:Young Euglycemic vs. 1.0 - 1.5:Mature Hyperglycemic	-0.8312	-10.13 to 8.465	No	ns	>0.9999		0.5 - 1.0:Young Euglycemic vs. 1.0 - 1.5:Mature Hyperglycemic	5.642	-8.114 to 19.40	No	ns	0.8269
0.5 - 1.0:Young Euglycemic vs. 1.5 - 2.0:Young Euglycemic	4.644	-27.63 to 36.92	No	ns	0.9982		0.5 - 1.0:Young Euglycemic vs. 1.5 - 2.0:Young Euglycemic	-1.99	-9.189 to 5.210	No	ns	0.8681		0.5 - 1.0:Young Euglycemic vs. 1.5 - 2.0:Young Euglycemic	1.355	-12.80 to 15.51	No	ns	>0.9999		0.5 - 1.0:Young Euglycemic vs. 1.5 - 2.0:Young Euglycemic	1.324	-9.307 to 11.95	No	ns	0.9995		0.5 - 1.0:Young Euglycemic vs. 1.5 - 2.0:Young Euglycemic	-0.6968	-12.47 to 11.08	No	ns	>0.9999		0.5 - 1.0:Young Euglycemic vs. 1.5 - 2.0:Young Euglycemic	4.652	-6.103 to 15.41	No	ns	0.5037
0.5 - 1.0:Young Euglycemic vs. 1.5 - 2.0:Young Hyperglycemic	18.83	-34.91 to 72.57	No	ns	0.8244		0.5 - 1.0:Young Euglycemic vs. 1.5 - 2.0:Young Hyperglycemic	-3.326	-9.611 to 2.959	No	ns	0.5658		0.5 - 1.0:Young Euglycemic vs. 1.5 - 2.0:Young Hyperglycemic	2.875	-9.006 to 14.76	No	ns	0.9696		0.5 - 1.0:Young Euglycemic vs. 1.5 - 2.0:Young Hyperglycemic	7.643	-15.55 to 30.83	No	ns	0.8514		0.5 - 1.0:Young Euglycemic vs. 1.5 - 2.0:Young Hyperglycemic	2.374	-6.901 to 11.65	No	ns	0.9326		0.5 - 1.0:Young Euglycemic vs. 1.5 - 2.0:Young Hyperglycemic	9.264	-4.736 to 23.26	No	ns	0.297
0.5 - 1.0:Young Euglycemic vs. 1.5 - 2.0:Mature Euglycemic	14.93	-39.41 to 69.28	No	ns	0.9344		0.5 - 1.0:Young Euglycemic vs. 1.5 - 2.0:Mature Euglycemic	-1.89	-7.170 to 3.390	No	ns	0.9428		0.5 - 1.0:Young Euglycemic vs. 1.5 - 2.0:Mature Euglycemic	2.391	-9.858 to 14.64	No	ns	0.9875		0.5 - 1.0:Young Euglycemic vs. 1.5 - 2.0:Mature Euglycemic	5.755	-17.44 to 28.95	No	ns	0.9672		0.5 - 1.0:Young Euglycemic vs. 1.5 - 2.0:Mature Euglycemic	0.3124	-8.565 to 9.190	No	ns	>0.9999		0.5 - 1.0:Young Euglycemic vs. 1.5 - 2.0:Mature Euglycemic	8.363	-5.370 to 22.10	No	ns	0.3754
0.5 - 1.0:Young Euglycemic vs. 1.5 - 2.0:Mature Hyperglycemic	16.43	-37.39 to 70.25	No	ns	0.9016		0.5 - 1.0:Young Euglycemic vs. 1.5 - 2.0:Mature Hyperglycemic	-2.841	-8.498 to 2.816	No	ns	0.7077		0.5 - 1.0:Young Euglycemic vs. 1.5 - 2.0:Mature Hyperglycemic	0.5772	-11.16 to 12.32	No	ns	>0.9999		0.5 - 1.0:Young Euglycemic vs. 1.5 - 2.0:Mature Hyperglycemic	7.351	-15.48 to 30.19	No	ns	0.8933		0.5 - 1.0:Young Euglycemic vs. 1.5 - 2.0:Mature Hyperglycemic	0.4476	-8.667 to 9.563	No	ns	>0.9999		0.5 - 1.0:Young Euglycemic vs. 1.5 - 2.0:Mature Hyperglycemic	10.89	-3.236 to 25.02	No	ns	0.1846
0.5 - 1.0:Young Hyperglycemic vs. 0.5 - 1.0:Mature Euglycemic	-7.798	-38.27 to 22.67	No	ns	0.9903		0.5 - 1.0:Young Hyperglycemic vs. 0.5 - 1.0:Mature Euglycemic	-0.8209	-8.762 to 7.120	No	ns	>0.9999		0.5 - 1.0:Young Hyperglycemic vs. 0.5 - 1.0:Mature Euglycemic	0.3967	-4.427 to 5.221	No	ns	>0.9999		0.5 - 1.0:Young Hyperglycemic vs. 0.5 - 1.0:Mature Euglycemic	-0.3315	-11.46 to 10.80	No	ns	>0.9999		0.5 - 1.0:Young Hyperglycemic vs. 0.5 - 1.0:Mature Euglycemic	-1.486	-5.070 to 2.097	No	ns	0.8101		0.5 - 1.0:Young Hyperglycemic vs. 0.5 - 1.0:Mature Euglycemic	-5.556	-16.76 to 5.643	No	ns	0.7108
0.5 - 1.0:Young Hyperglycemic vs. 0.5 - 1.0:Mature Hyperglycemic	-12.21	-28.63 to 4.209	No	ns	0.2425		0.5 - 1.0:Young Hyperglycemic vs. 0.5 - 1.0:Mature Hyperglycemic	-0.9782	-6.242 to 4.286	No	ns	>0.9999		0.5 - 1.0:Young Hyperglycemic vs. 0.5 - 1.0:Mature Hyperglycemic	-2.905	-8.337 to 2.527	No	ns	0.5517		0.5 - 1.0:Young Hyperglycemic vs. 0.5 - 1.0:Mature Hyperglycemic	-2.532	-11.88 to 6.815	No	ns	0.996		0.5 - 1.0:Young Hyperglycemic vs. 0.5 - 1.0:Mature Hyperglycemic	-1.665	-5.870 to 2.540	No	ns	0.8632		0.5 - 1.0:Young Hyperglycemic vs. 0.5 - 1.0:Mature Hyperglycemic	-4.13	-12.63 to 4.370	No	ns	0.743
0.5 - 1.0:Young Hyperglycemic vs. 1.0 - 1.5:Young Euglycemic	-12.52	-48.17 to 23.13	No	ns	0.8042		0.5 - 1.0:Young Hyperglycemic vs. 1.0 - 1.5:Young Euglycemic	-3.043	-8.017 to 1.931	No	ns	0.3842		0.5 - 1.0:Young Hyperglycemic vs. 1.0 - 1.5:Young Euglycemic	0.6207	-4.824 to 6.066	No	ns	>0.9999		0.5 - 1.0:Young Hyperglycemic vs. 1.0 - 1.5:Young Euglycemic	-1.854	-17.33 to 13.62	No	ns	>0.9999		0.5 - 1.0:Young Hyperglycemic vs. 1.0 - 1.5:Young Euglycemic	-1.737	-5.031 to 1.558	No	ns	0.4685		0.5 - 1.0:Young Hyperglycemic vs. 1.0 - 1.5:Young Euglycemic	-6.508	-16.43 to 3.416	No	ns	0.33
0.5 - 1.0:Young Hyperglycemic vs. 1.0 - 1.5:Young Hyperglycemic	2.837	-7.694 to 13.37	No	ns	0.9403		0.5 - 1.0:Young Hyperglycemic vs. 1.0 - 1.5:Young Hyperglycemic	-2.553	-5.881 to 0.7743	No	ns	0.1351		0.5 - 1.0:Young Hyperglycemic vs. 1.0 - 1.5:Young Hyperglycemic	0.8518	-2.045 to 3.749	No	ns	0.9048		0.5 - 1.0:Young Hyperglycemic vs. 1.0 - 1.5:Young Hyperglycemic	4.303	-4.501 to 13.11	No	ns	0.4796		0.5 - 1.0:Young Hyperglycemic vs. 1.0 - 1.5:Young Hyperglycemic	-0.6956	-3.509 to 2.117	No	ns	0.9642		0.5 - 1.0:Young Hyperglycemic vs. 1.0 - 1.5:Young Hyperglycemic	0.9307	-7.935 to 9.796	No	ns	>0.9999
0.5 - 1.0:Young Hyperglycemic vs. 1.0 - 1.5:Mature Euglycemic	1.363	-22.36 to 25.08	No	ns	>0.9999		0.5 - 1.0:Young Hyperglycemic vs. 1.0 - 1.5:Mature Euglycemic	-3.423	-8.752 to 1.907	No	ns	0.3782		0.5 - 1.0:Young Hyperglycemic vs. 1.0 - 1.5:Mature Euglycemic	2.181	-1.369 to 5.731	No	ns	0.3965		0.5 - 1.0:Young Hyperglycemic vs. 1.0 - 1.5:Mature Euglycemic	3.585	-12.07 to 19.24	No	ns	0.997		0.5 - 1.0:Young Hyperglycemic vs. 1.0 - 1.5:Mature Euglycemic	0.5525	-4.462 to 5.567	No	ns	>0.9999		0.5 - 1.0:Young Hyperglycemic vs. 1.0 - 1.5:Mature Euglycemic	-1.533	-10.33 to 7.259	No	ns	>0.9999
0.5 - 1.0:Young Hyperglycemic vs. 1.0 - 1.5:Mature Hyperglycemic	-7.609	-21.56 to 6.338	No	ns	0.6267		0.5 - 1.0:Young Hyperglycemic vs. 1.0 - 1.5:Mature Hyperglycemic	-3.381	-7.328 to 0.5661	No	ns	0.1238		0.5 - 1.0:Young Hyperglycemic vs. 1.0 - 1.5:Mature Hyperglycemic	-0.8678	-3.680 to 1.944	No	ns	0.984		0.5 - 1.0:Young Hyperglycemic vs. 1.0 - 1.5:Mature Hyperglycemic	-0.1931	-8.535 to 8.149	No	ns	>0.9999		0.5 - 1.0:Young Hyperglycemic vs. 1.0 - 1.5:Mature Hyperglycemic	-1.499	-3.365 to 0.3663	No	ns	0.1718		0.5 - 1.0:Young Hyperglycemic vs. 1.0 - 1.5:Mature Hyperglycemic	-1.668	-11.43 to 8.097	No	ns	>0.9999
0.5 - 1.0:Young Hyperglycemic vs. 1.5 - 2.0:Young Euglycemic	-8.005	-37.91 to 21.90	No	ns	0.9599		0.5 - 1.0:Young Hyperglycemic vs. 1.5 - 2.0:Young Euglycemic	-3.56	-12.11 to 4.987	No	ns	0.6826		0.5 - 1.0:Young Hyperglycemic vs. 1.5 - 2.0:Young Euglycemic	-1.099	-7.202 to 5.005	No	ns	0.996		0.5 - 1.0:Young Hyperglycemic vs. 1.5 - 2.0:Young Euglycemic	0.6761	-18.29 to 19.64	No	ns	>0.9999		0.5 - 1.0:Young Hyperglycemic vs. 1.5 - 2.0:Young Euglycemic	-1.365	-6.805 to 4.076	No	ns	0.955		0.5 - 1.0:Young Hyperglycemic vs. 1.5 - 2.0:Young Euglycemic	-2.658	-11.43 to 6.114	No	ns	0.977
0.5 - 1.0:Young Hyperglycemic vs. 1.5 - 2.0:Young Hyperglycemic	6.181	-9.398 to 21.76	No	ns	0.6873		0.5 - 1.0:Young Hyperglycemic vs. 1.5 - 2.0:Young Hyperglycemic	-4.896	-11.38 to 1.589	No	ns	0.1428		0.5 - 1.0:Young Hyperglycemic vs. 1.5 - 2.0:Young Hyperglycemic	0.4209	-4.530 to 5.372	No	ns	>0.9999		0.5 - 1.0:Young Hyperglycemic vs. 1.5 - 2.0:Young Hyperglycemic	6.996	-2.887 to 16.88	No	ns	0.177		0.5 - 1.0:Young Hyperglycemic vs. 1.5 - 2.0:Young Hyperglycemic	1.706	-0.4814 to 3.892	No	ns	0.1276		0.5 - 1.0:Young Hyperglycemic vs. 1.5 - 2.0:Young Hyperglycemic	1.954	-3.133 to 7.042	No	ns	0.717
0.5 - 1.0:Young Hyperglycemic vs. 1.5 - 2.0:Mature Euglycemic	2.283	-15.26 to 19.83	No	ns	>0.9999		0.5 - 1.0:Young Hyperglycemic vs. 1.5 - 2.0:Mature Euglycemic	-3.46	-8.485 to 1.565	No	ns	0.3044		0.5 - 1.0:Young Hyperglycemic vs. 1.5 - 2.0:Mature Euglycemic	-0.06239	-2.467 to 2.342	No	ns	>0.9999		0.5 - 1.0:Young Hyperglycemic vs. 1.5 - 2.0:Mature Euglycemic	5.107	-3.556 to 13.77	No	ns	0.5108		0.5 - 1.0:Young Hyperglycemic vs. 1.5 - 2.0:Mature Euglycemic	-0.3556	-6.058 to 5.347	No	ns	>0.9999		0.5 - 1.0:Young Hyperglycemic vs. 1.5 - 2.0:Mature Euglycemic	1.053	-8.433 to 10.54	No	ns	>0.9999
0.5 - 1.0:Young Hyperglycemic vs. 1.5 - 2.0:Mature Hyperglycemic	3.779	-14.89 to 22.45	No	ns	0.9998		0.5 - 1.0:Young Hyperglycemic vs. 1.5 - 2.0:Mature Hyperglycemic	-4.411	-9.862 to 1.039	No	ns	0.1599		0.5 - 1.0:Young Hyperglycemic vs. 1.5 - 2.0:Mature Hyperglycemic	-1.876	-5.877 to 2.124	No	ns	0.7339		0.5 - 1.0:Young Hyperglycemic vs. 1.5 - 2.0:Mature Hyperglycemic	6.704	-2.879 to 16.29	No	ns	0.3093		0.5 - 1.0:Young Hyperglycemic vs. 1.5 - 2.0:Mature Hyperglycemic	-0.2203	-2.559 to 2.119	No	ns	>0.9999		0.5 - 1.0:Young Hyperglycemic vs. 1.5 - 2.0:Mature Hyperglycemic	3.584	-7.214 to 14.38	No	ns	0.9764
0.5 - 1.0:Mature Euglycemic vs. 0.5 - 1.0:Mature Hyperglycemic	-4.413	-34.97 to 26.15	No	ns	>0.9999		0.5 - 1.0:Mature Euglycemic vs. 0.5 - 1.0:Mature Hyperglycemic	-0.1573	-8.321 to 8.006	No	ns	>0.9999		0.5 - 1.0:Mature Euglycemic vs. 0.5 - 1.0:Mature Hyperglycemic	-3.302	-9.447 to 2.844	No	ns	0.6695		0.5 - 1.0:Mature Euglycemic vs. 0.5 - 1.0:Mature Hyperglycemic	-2.201	-13.84 to 9.434	No	ns	>0.9999		0.5 - 1.0:Mature Euglycemic vs. 0.5 - 1.0:Mature Hyperglycemic	-0.1787	-4.862 to 4.505	No	ns	>0.9999		0.5 - 1.0:Mature Euglycemic vs. 0.5 - 1.0:Mature Hyperglycemic	1.426	-9.324 to 12.18	No	ns	>0.9999
0.5 - 1.0:Mature Euglycemic vs. 1.0 - 1.5:Young Euglycemic	-4.723	-42.78 to 33.33	No	ns	>0.9999		0.5 - 1.0:Mature Euglycemic vs. 1.0 - 1.5:Young Euglycemic	-2.222	-10.30 to 5.859	No	ns	0.989		0.5 - 1.0:Mature Euglycemic vs. 1.0 - 1.5:Young Euglycemic	0.224	-5.660 to 6.108	No	ns	>0.9999		0.5 - 1.0:Mature Euglycemic vs. 1.0 - 1.5:Young Euglycemic	-1.523	-17.29 to 14.24	No	ns	>0.9999		0.5 - 1.0:Mature Euglycemic vs. 1.0 - 1.5:Young Euglycemic	-0.2503	-4.254 to 3.754	No	ns	>0.9999		0.5 - 1.0:Mature Euglycemic vs. 1.0 - 1.5:Young Euglycemic	-0.9524	-12.51 to 10.60	No	ns	>0.9999
0.5 - 1.0:Mature Euglycemic vs. 1.0 - 1.5:Young Hyperglycemic	10.64	-20.22 to 41.49	No	ns	0.9456		0.5 - 1.0:Mature Euglycemic vs. 1.0 - 1.5:Young Hyperglycemic	-1.732	-9.678 to 6.213	No	ns	0.9969		0.5 - 1.0:Mature Euglycemic vs. 1.0 - 1.5:Young Hyperglycemic	0.4551	-4.369 to 5.279	No	ns	>0.9999		0.5 - 1.0:Mature Euglycemic vs. 1.0 - 1.5:Young Hyperglycemic	4.635	-10.59 to 19.86	No	ns	0.9819		0.5 - 1.0:Mature Euglycemic vs. 1.0 - 1.5:Young Hyperglycemic	0.7908	-3.213 to 4.795	No	ns	0.9998		0.5 - 1.0:Mature Euglycemic vs. 1.0 - 1.5:Young Hyperglycemic	6.487	-4.745 to 17.72	No	ns	0.5256
0.5 - 1.0:Mature Euglycemic vs. 1.0 - 1.5:Mature Euglycemic	9.161	-25.31 to 43.63	No	ns	0.9698		0.5 - 1.0:Mature Euglycemic vs. 1.0 - 1.5:Mature Euglycemic	-2.602	-11.25 to 6.047	No	ns	0.9346		0.5 - 1.0:Mature Euglycemic vs. 1.0 - 1.5:Mature Euglycemic	1.784	-0.5134 to 4.082	No	ns	0.1431		0.5 - 1.0:Mature Euglycemic vs. 1.0 - 1.5:Mature Euglycemic	3.917	-19.47 to 27.30	No	ns	0.9994		0.5 - 1.0:Mature Euglycemic vs. 1.0 - 1.5:Mature Euglycemic	2.039	-1.432 to 5.510	No	ns	0.3564		0.5 - 1.0:Mature Euglycemic vs. 1.0 - 1.5:Mature Euglycemic	4.023	-8.512 to 16.56	No	ns	0.9066
0.5 - 1.0:Mature Euglycemic vs. 1.0 - 1.5:Mature Hyperglycemic	0.1887	-30.21 to 30.59	No	ns	>0.9999		0.5 - 1.0:Mature Euglycemic vs. 1.0 - 1.5:Mature Hyperglycemic	-2.56	-10.48 to 5.360	No	ns	0.954		0.5 - 1.0:Mature Euglycemic vs. 1.0 - 1.5:Mature Hyperglycemic	-1.265	-6.149 to 3.620	No	ns	0.9953		0.5 - 1.0:Mature Euglycemic vs. 1.0 - 1.5:Mature Hyperglycemic	0.1384	-10.97 to 11.25	No	ns	>0.9999		0.5 - 1.0:Mature Euglycemic vs. 1.0 - 1.5:Mature Hyperglycemic	-0.01279	-3.593 to 3.567	No	ns	>0.9999		0.5 - 1.0:Mature Euglycemic vs. 1.0 - 1.5:Mature Hyperglycemic	3.888	-7.617 to 15.39	No	ns	0.9751
0.5 - 1.0:Mature Euglycemic vs. 1.5 - 2.0:Young Euglycemic	-0.2069	-35.11 to 34.70	No	ns	>0.9999		0.5 - 1.0:Mature Euglycemic vs. 1.5 - 2.0:Young Euglycemic	-2.739	-12.25 to 6.768	No	ns	0.988		0.5 - 1.0:Mature Euglycemic vs. 1.5 - 2.0:Young Euglycemic	-1.495	-7.781 to 4.790	No	ns	0.9974		0.5 - 1.0:Mature Euglycemic vs. 1.5 - 2.0:Young Euglycemic	1.008	-17.68 to 19.69	No	ns	>0.9999		0.5 - 1.0:Mature Euglycemic vs. 1.5 - 2.0:Young Euglycemic	0.1216	-5.233 to 5.476	No	ns	>0.9999		0.5 - 1.0:Mature Euglycemic vs. 1.5 - 2.0:Young Euglycemic	2.898	-7.992 to 13.79	No	ns	0.9926
0.5 - 1.0:Mature Euglycemic vs. 1.5 - 2.0:Young Hyperglycemic	13.98	-17.63 to 45.58	No	ns	0.8143		0.5 - 1.0:Mature Euglycemic vs. 1.5 - 2.0:Young Hyperglycemic	-4.075	-12.52 to 4.368	No	ns	0.7423		0.5 - 1.0:Mature Euglycemic vs. 1.5 - 2.0:Young Hyperglycemic	0.02413	-5.168 to 5.216	No	ns	>0.9999		0.5 - 1.0:Mature Euglycemic vs. 1.5 - 2.0:Young Hyperglycemic	7.327	-4.090 to 18.74	No	ns	0.3906		0.5 - 1.0:Mature Euglycemic vs. 1.5 - 2.0:Young Hyperglycemic	3.192	-0.4128 to 6.797	No	ns	0.0948		0.5 - 1.0:Mature Euglycemic vs. 1.5 - 2.0:Young Hyperglycemic	7.51	-4.295 to 19.32	No	ns	0.4112
0.5 - 1.0:Mature Euglycemic vs. 1.5 - 2.0:Mature Euglycemic	10.08	-27.30 to 47.46	No	ns	0.9667		0.5 - 1.0:Mature Euglycemic vs. 1.5 - 2.0:Mature Euglycemic	-2.639	-12.63 to 7.356	No	ns	0.9711		0.5 - 1.0:Mature Euglycemic vs. 1.5 - 2.0:Mature Euglycemic	-0.4591	-6.108 to 5.189	No	ns	>0.9999		0.5 - 1.0:Mature Euglycemic vs. 1.5 - 2.0:Mature Euglycemic	5.439	-10.38 to 21.26	No	ns	0.8686		0.5 - 1.0:Mature Euglycemic vs. 1.5 - 2.0:Mature Euglycemic	1.131	-5.117 to 7.379	No	ns	0.9987		0.5 - 1.0:Mature Euglycemic vs. 1.5 - 2.0:Mature Euglycemic	6.609	-4.091 to 17.31	No	ns	0.3091
0.5 - 1.0:Mature Euglycemic vs. 1.5 - 2.0:Mature Hyperglycemic	11.58	-19.41 to 42.57	No	ns	0.927		0.5 - 1.0:Mature Euglycemic vs. 1.5 - 2.0:Mature Hyperglycemic	-3.591	-11.81 to 4.632	No	ns	0.8451		0.5 - 1.0:Mature Euglycemic vs. 1.5 - 2.0:Mature Hyperglycemic	-2.273	-7.570 to 3.024	No	ns	0.8796		0.5 - 1.0:Mature Euglycemic vs. 1.5 - 2.0:Mature Hyperglycemic	7.035	-4.738 to 18.81	No	ns	0.5192		0.5 - 1.0:Mature Euglycemic vs. 1.5 - 2.0:Mature Hyperglycemic	1.266	-2.407 to 4.940	No	ns	0.9605		0.5 - 1.0:Mature Euglycemic vs. 1.5 - 2.0:Mature Hyperglycemic	9.14	-3.089 to 21.37	No	ns	0.2469
0.5 - 1.0:Mature Hyperglycemic vs. 1.0 - 1.5:Young Euglycemic	-0.3109	-35.15 to 34.52	No	ns	>0.9999		0.5 - 1.0:Mature Hyperglycemic vs. 1.0 - 1.5:Young Euglycemic	-2.064	-7.838 to 3.709	No	ns	0.9528		0.5 - 1.0:Mature Hyperglycemic vs. 1.0 - 1.5:Young Euglycemic	3.526	-2.748 to 9.800	No	ns	0.5714		0.5 - 1.0:Mature Hyperglycemic vs. 1.0 - 1.5:Young Euglycemic	0.6776	-14.65 to 16.01	No	ns	>0.9999		0.5 - 1.0:Mature Hyperglycemic vs. 1.0 - 1.5:Young Euglycemic	-0.07158	-4.567 to 4.424	No	ns	>0.9999		0.5 - 1.0:Mature Hyperglycemic vs. 1.0 - 1.5:Young Euglycemic	-2.378	-11.64 to 6.884	No	ns	0.9936
0.5 - 1.0:Mature Hyperglycemic vs. 1.0 - 1.5:Young Hyperglycemic	15.05	-4.160 to 34.25	No	ns	0.1901		0.5 - 1.0:Mature Hyperglycemic vs. 1.0 - 1.5:Young Hyperglycemic	-1.575	-6.672 to 3.522	No	ns	0.9793		0.5 - 1.0:Mature Hyperglycemic vs. 1.0 - 1.5:Young Hyperglycemic	3.757	-1.675 to 9.189	No	ns	0.2638		0.5 - 1.0:Mature Hyperglycemic vs. 1.0 - 1.5:Young Hyperglycemic	6.835	-7.805 to 21.48	No	ns	0.7322		0.5 - 1.0:Mature Hyperglycemic vs. 1.0 - 1.5:Young Hyperglycemic	0.9695	-3.532 to 5.471	No	ns	0.9996		0.5 - 1.0:Mature Hyperglycemic vs. 1.0 - 1.5:Young Hyperglycemic	5.061	-3.509 to 13.63	No	ns	0.5032
0.5 - 1.0:Mature Hyperglycemic vs. 1.0 - 1.5:Mature Euglycemic	13.57	-10.68 to 37.83	No	ns	0.5717		0.5 - 1.0:Mature Hyperglycemic vs. 1.0 - 1.5:Mature Euglycemic	-2.444	-8.519 to 3.630	No	ns	0.9231		0.5 - 1.0:Mature Hyperglycemic vs. 1.0 - 1.5:Mature Euglycemic	5.086	-0.5625 to 10.73	No	ns	0.0935		0.5 - 1.0:Mature Hyperglycemic vs. 1.0 - 1.5:Mature Euglycemic	6.117	-9.656 to 21.89	No	ns	0.9003		0.5 - 1.0:Mature Hyperglycemic vs. 1.0 - 1.5:Mature Euglycemic	2.218	-3.310 to 7.745	No	ns	0.92		0.5 - 1.0:Mature Hyperglycemic vs. 1.0 - 1.5:Mature Euglycemic	2.597	-5.224 to 10.42	No	ns	0.98
0.5 - 1.0:Mature Hyperglycemic vs. 1.0 - 1.5:Mature Hyperglycemic	4.601	-12.63 to 21.83	No	ns	0.9813		0.5 - 1.0:Mature Hyperglycemic vs. 1.0 - 1.5:Mature Hyperglycemic	-2.403	-7.425 to 2.620	No	ns	0.6285		0.5 - 1.0:Mature Hyperglycemic vs. 1.0 - 1.5:Mature Hyperglycemic	2.037	-1.301 to 5.375	No	ns	0.3573		0.5 - 1.0:Mature Hyperglycemic vs. 1.0 - 1.5:Mature Hyperglycemic	2.339	-10.43 to 15.11	No	ns	0.9993		0.5 - 1.0:Mature Hyperglycemic vs. 1.0 - 1.5:Mature Hyperglycemic	0.1659	-5.067 to 5.399	No	ns	>0.9999		0.5 - 1.0:Mature Hyperglycemic vs. 1.0 - 1.5:Mature Hyperglycemic	2.462	-3.913 to 8.837	No	ns	0.832
0.5 - 1.0:Mature Hyperglycemic vs. 1.5 - 2.0:Young Euglycemic	4.206	-25.21 to 33.62	No	ns	>0.9999		0.5 - 1.0:Mature Hyperglycemic vs. 1.5 - 2.0:Young Euglycemic	-2.581	-11.03 to 5.868	No	ns	0.9657		0.5 - 1.0:Mature Hyperglycemic vs. 1.5 - 2.0:Young Euglycemic	1.806	-4.803 to 8.416	No	ns	0.9939		0.5 - 1.0:Mature Hyperglycemic vs. 1.5 - 2.0:Young Euglycemic	3.208	-15.40 to 21.81	No	ns	0.9994		0.5 - 1.0:Mature Hyperglycemic vs. 1.5 - 2.0:Young Euglycemic	0.3004	-5.271 to 5.872	No	ns	>0.9999		0.5 - 1.0:Mature Hyperglycemic vs. 1.5 - 2.0:Young Euglycemic	1.472	-6.269 to 9.213	No	ns	0.9998
0.5 - 1.0:Mature Hyperglycemic vs. 1.5 - 2.0:Young Hyperglycemic	18.39	-3.399 to 40.18	No	ns	0.1277		0.5 - 1.0:Mature Hyperglycemic vs. 1.5 - 2.0:Young Hyperglycemic	-3.918	-10.54 to 2.708	No	ns	0.5119		0.5 - 1.0:Mature Hyperglycemic vs. 1.5 - 2.0:Young Hyperglycemic	3.326	-2.398 to 9.050	No	ns	0.5364		0.5 - 1.0:Mature Hyperglycemic vs. 1.5 - 2.0:Young Hyperglycemic	9.528	-0.2855 to 19.34	No	ns	0.0603		0.5 - 1.0:Mature Hyperglycemic vs. 1.5 - 2.0:Young Hyperglycemic	3.371	-0.8486 to 7.590	No	ns	0.1571		0.5 - 1.0:Mature Hyperglycemic vs. 1.5 - 2.0:Young Hyperglycemic	6.085	-3.589 to 15.76	No	ns	0.3992
0.5 - 1.0:Mature Hyperglycemic vs. 1.5 - 2.0:Mature Euglycemic	14.49	-4.416 to 33.40	No	ns	0.2201		0.5 - 1.0:Mature Hyperglycemic vs. 1.5 - 2.0:Mature Euglycemic	-2.482	-8.348 to 3.385	No	ns	0.8961		0.5 - 1.0:Mature Hyperglycemic vs. 1.5 - 2.0:Mature Euglycemic	2.843	-2.600 to 8.285	No	ns	0.612		0.5 - 1.0:Mature Hyperglycemic vs. 1.5 - 2.0:Mature Euglycemic	7.639	-1.946 to 17.23	No	ns	0.1844		0.5 - 1.0:Mature Hyperglycemic vs. 1.5 - 2.0:Mature Euglycemic	1.31	-4.722 to 7.342	No	ns	0.9996		0.5 - 1.0:Mature Hyperglycemic vs. 1.5 - 2.0:Mature Euglycemic	5.183	-3.547 to 13.91	No	ns	0.5196
0.5 - 1.0:Mature Hyperglycemic vs. 1.5 - 2.0:Mature Hyperglycemic	15.99	-9.305 to 41.29	No	ns	0.3217		0.5 - 1.0:Mature Hyperglycemic vs. 1.5 - 2.0:Mature Hyperglycemic	-3.433	-10.58 to 3.714	No	ns	0.6239		0.5 - 1.0:Mature Hyperglycemic vs. 1.5 - 2.0:Mature Hyperglycemic	1.029	-5.089 to 7.147	No	ns	0.9997		0.5 - 1.0:Mature Hyperglycemic vs. 1.5 - 2.0:Mature Hyperglycemic	9.236	-2.515 to 20.99	No	ns	0.1481		0.5 - 1.0:Mature Hyperglycemic vs. 1.5 - 2.0:Mature Hyperglycemic	1.445	-3.135 to 6.025	No	ns	0.9423		0.5 - 1.0:Mature Hyperglycemic vs. 1.5 - 2.0:Mature Hyperglycemic	7.714	-6.038 to 21.47	No	ns	0.4485
1.0 - 1.5:Young Euglycemic vs. 1.0 - 1.5:Young Hyperglycemic	15.36	-19.63 to 50.35	No	ns	0.6765		1.0 - 1.5:Young Euglycemic vs. 1.0 - 1.5:Young Hyperglycemic	0.4894	-4.363 to 5.342	No	ns	>0.9999		1.0 - 1.5:Young Euglycemic vs. 1.0 - 1.5:Young Hyperglycemic	0.2311	-5.218 to 5.680	No	ns	>0.9999		1.0 - 1.5:Young Euglycemic vs. 1.0 - 1.5:Young Hyperglycemic	6.158	-11.14 to 23.45	No	ns	0.9306		1.0 - 1.5:Young Euglycemic vs. 1.0 - 1.5:Young Hyperglycemic	1.041	-2.708 to 4.790	No	ns	0.9885		1.0 - 1.5:Young Euglycemic vs. 1.0 - 1.5:Young Hyperglycemic	7.439	-2.530 to 17.41	No	ns	0.206
1.0 - 1.5:Young Euglycemic vs. 1.0 - 1.5:Mature Euglycemic	13.88	-21.60 to 49.37	No	ns	0.8631		1.0 - 1.5:Young Euglycemic vs. 1.0 - 1.5:Mature Euglycemic	-0.38	-6.202 to 5.442	No	ns	>0.9999		1.0 - 1.5:Young Euglycemic vs. 1.0 - 1.5:Mature Euglycemic	1.56	-3.825 to 6.946	No	ns	0.9784		1.0 - 1.5:Young Euglycemic vs. 1.0 - 1.5:Mature Euglycemic	5.44	-12.58 to 23.46	No	ns	0.9833		1.0 - 1.5:Young Euglycemic vs. 1.0 - 1.5:Mature Euglycemic	2.289	-2.850 to 7.428	No	ns	0.7859		1.0 - 1.5:Young Euglycemic vs. 1.0 - 1.5:Mature Euglycemic	4.975	-4.515 to 14.47	No	ns	0.6006
1.0 - 1.5:Young Euglycemic vs. 1.0 - 1.5:Mature Hyperglycemic	4.912	-30.63 to 40.46	No	ns	0.9998		1.0 - 1.5:Young Euglycemic vs. 1.0 - 1.5:Mature Hyperglycemic	-0.3383	-5.248 to 4.572	No	ns	>0.9999		1.0 - 1.5:Young Euglycemic vs. 1.0 - 1.5:Mature Hyperglycemic	-1.489	-6.763 to 3.786	No	ns	0.9716		1.0 - 1.5:Young Euglycemic vs. 1.0 - 1.5:Mature Hyperglycemic	1.661	-13.69 to 17.01	No	ns	>0.9999		1.0 - 1.5:Young Euglycemic vs. 1.0 - 1.5:Mature Hyperglycemic	0.2375	-3.024 to 3.499	No	ns	>0.9999		1.0 - 1.5:Young Euglycemic vs. 1.0 - 1.5:Mature Hyperglycemic	4.84	-5.425 to 15.10	No	ns	0.7702
1.0 - 1.5:Young Euglycemic vs. 1.5 - 2.0:Young Euglycemic	4.517	-12.28 to 21.31	No	ns	0.8828		1.0 - 1.5:Young Euglycemic vs. 1.5 - 2.0:Young Euglycemic	-0.517	-9.116 to 8.082	No	ns	>0.9999		1.0 - 1.5:Young Euglycemic vs. 1.5 - 2.0:Young Euglycemic	-1.719	-11.70 to 8.266	No	ns	0.992		1.0 - 1.5:Young Euglycemic vs. 1.5 - 2.0:Young Euglycemic	2.531	-6.067 to 11.13	No	ns	0.8297		1.0 - 1.5:Young Euglycemic vs. 1.5 - 2.0:Young Euglycemic	0.3719	-6.870 to 7.614	No	ns	>0.9999		1.0 - 1.5:Young Euglycemic vs. 1.5 - 2.0:Young Euglycemic	3.851	-3.964 to 11.67	No	ns	0.3881
1.0 - 1.5:Young Euglycemic vs. 1.5 - 2.0:Young Hyperglycemic	18.7	-16.41 to 53.81	No	ns	0.5084		1.0 - 1.5:Young Euglycemic vs. 1.5 - 2.0:Young Hyperglycemic	-1.853	-8.323 to 4.616	No	ns	0.9838		1.0 - 1.5:Young Euglycemic vs. 1.5 - 2.0:Young Hyperglycemic	-0.1999	-5.679 to 5.279	No	ns	>0.9999		1.0 - 1.5:Young Euglycemic vs. 1.5 - 2.0:Young Hyperglycemic	8.85	-6.592 to 24.29	No	ns	0.4018		1.0 - 1.5:Young Euglycemic vs. 1.5 - 2.0:Young Hyperglycemic	3.442	0.1490 to 6.736	Yes	*	0.0402		1.0 - 1.5:Young Euglycemic vs. 1.5 - 2.0:Young Hyperglycemic	8.463	-2.269 to 19.20	No	ns	0.1654
1.0 - 1.5:Young Euglycemic vs. 1.5 - 2.0:Mature Euglycemic	14.8	-20.04 to 49.65	No	ns	0.7156		1.0 - 1.5:Young Euglycemic vs. 1.5 - 2.0:Mature Euglycemic	-0.4174	-6.010 to 5.175	No	ns	>0.9999		1.0 - 1.5:Young Euglycemic vs. 1.5 - 2.0:Mature Euglycemic	-0.6831	-6.011 to 4.645	No	ns	>0.9999		1.0 - 1.5:Young Euglycemic vs. 1.5 - 2.0:Mature Euglycemic	6.962	-8.413 to 22.34	No	ns	0.6582		1.0 - 1.5:Young Euglycemic vs. 1.5 - 2.0:Mature Euglycemic	1.381	-4.372 to 7.134	No	ns	0.9963		1.0 - 1.5:Young Euglycemic vs. 1.5 - 2.0:Mature Euglycemic	7.562	-2.482 to 17.61	No	ns	0.2089
1.0 - 1.5:Young Euglycemic vs. 1.5 - 2.0:Mature Hyperglycemic	16.3	-18.38 to 50.98	No	ns	0.645		1.0 - 1.5:Young Euglycemic vs. 1.5 - 2.0:Mature Hyperglycemic	-1.369	-7.289 to 4.551	No	ns	0.9989		1.0 - 1.5:Young Euglycemic vs. 1.5 - 2.0:Mature Hyperglycemic	-2.497	-8.019 to 3.024	No	ns	0.7808		1.0 - 1.5:Young Euglycemic vs. 1.5 - 2.0:Mature Hyperglycemic	8.558	-6.800 to 23.92	No	ns	0.4799		1.0 - 1.5:Young Euglycemic vs. 1.5 - 2.0:Mature Hyperglycemic	1.516	-1.822 to 4.855	No	ns	0.7561		1.0 - 1.5:Young Euglycemic vs. 1.5 - 2.0:Mature Hyperglycemic	10.09	-1.089 to 21.27	No	ns	0.0913
1.0 - 1.5:Young Hyperglycemic vs. 1.0 - 1.5:Mature Euglycemic	-1.474	-26.29 to 23.35	No	ns	>0.9999		1.0 - 1.5:Young Hyperglycemic vs. 1.0 - 1.5:Mature Euglycemic	-0.8694	-6.059 to 4.320	No	ns	>0.9999		1.0 - 1.5:Young Hyperglycemic vs. 1.0 - 1.5:Mature Euglycemic	1.329	-2.219 to 4.878	No	ns	0.8966		1.0 - 1.5:Young Hyperglycemic vs. 1.0 - 1.5:Mature Euglycemic	-0.7182	-18.45 to 17.01	No	ns	>0.9999		1.0 - 1.5:Young Hyperglycemic vs. 1.0 - 1.5:Mature Euglycemic	1.248	-3.887 to 6.383	No	ns	0.9972		1.0 - 1.5:Young Hyperglycemic vs. 1.0 - 1.5:Mature Euglycemic	-2.464	-11.32 to 6.391	No	ns	0.9929
1.0 - 1.5:Young Hyperglycemic vs. 1.0 - 1.5:Mature Hyperglycemic	-10.45	-28.22 to 7.331	No	ns	0.4819		1.0 - 1.5:Young Hyperglycemic vs. 1.0 - 1.5:Mature Hyperglycemic	-0.8276	-4.366 to 2.711	No	ns	0.9991		1.0 - 1.5:Young Hyperglycemic vs. 1.0 - 1.5:Mature Hyperglycemic	-1.72	-4.528 to 1.088	No	ns	0.4578		1.0 - 1.5:Young Hyperglycemic vs. 1.0 - 1.5:Mature Hyperglycemic	-4.496	-18.98 to 9.990	No	ns	0.96		1.0 - 1.5:Young Hyperglycemic vs. 1.0 - 1.5:Mature Hyperglycemic	-0.8036	-4.009 to 2.402	No	ns	0.9928		1.0 - 1.5:Young Hyperglycemic vs. 1.0 - 1.5:Mature Hyperglycemic	-2.599	-12.41 to 7.214	No	ns	0.9968
1.0 - 1.5:Young Hyperglycemic vs. 1.5 - 2.0:Young Euglycemic	-10.84	-40.59 to 18.91	No	ns	0.8703		1.0 - 1.5:Young Hyperglycemic vs. 1.5 - 2.0:Young Euglycemic	-1.006	-9.710 to 7.697	No	ns	>0.9999		1.0 - 1.5:Young Hyperglycemic vs. 1.5 - 2.0:Young Euglycemic	-1.95	-8.058 to 4.157	No	ns	0.847		1.0 - 1.5:Young Hyperglycemic vs. 1.5 - 2.0:Young Euglycemic	-3.627	-23.20 to 15.95	No	ns	0.9997		1.0 - 1.5:Young Hyperglycemic vs. 1.5 - 2.0:Young Euglycemic	-0.6691	-5.966 to 4.628	No	ns	>0.9999		1.0 - 1.5:Young Hyperglycemic vs. 1.5 - 2.0:Young Euglycemic	-3.589	-12.43 to 5.248	No	ns	0.8561
1.0 - 1.5:Young Hyperglycemic vs. 1.5 - 2.0:Young Hyperglycemic	3.344	-16.95 to 23.63	No	ns	0.9985		1.0 - 1.5:Young Hyperglycemic vs. 1.5 - 2.0:Young Hyperglycemic	-2.343	-7.154 to 2.468	No	ns	0.4834		1.0 - 1.5:Young Hyperglycemic vs. 1.5 - 2.0:Young Hyperglycemic	-0.4309	-4.699 to 3.838	No	ns	>0.9999		1.0 - 1.5:Young Hyperglycemic vs. 1.5 - 2.0:Young Hyperglycemic	2.693	-13.94 to 19.33	No	ns	0.9987		1.0 - 1.5:Young Hyperglycemic vs. 1.5 - 2.0:Young Hyperglycemic	2.401	-2.320 to 7.122	No	ns	0.4403		1.0 - 1.5:Young Hyperglycemic vs. 1.5 - 2.0:Young Hyperglycemic	1.024	-9.889 to 11.94	No	ns	>0.9999
1.0 - 1.5:Young Hyperglycemic vs. 1.5 - 2.0:Mature Euglycemic	-0.5543	-20.51 to 19.40	No	ns	>0.9999		1.0 - 1.5:Young Hyperglycemic vs. 1.5 - 2.0:Mature Euglycemic	-0.9067	-5.755 to 3.942	No	ns	0.9997		1.0 - 1.5:Young Hyperglycemic vs. 1.5 - 2.0:Mature Euglycemic	-0.9142	-3.312 to 1.484	No	ns	0.9236		1.0 - 1.5:Young Hyperglycemic vs. 1.5 - 2.0:Mature Euglycemic	0.8041	-13.74 to 15.35	No	ns	>0.9999		1.0 - 1.5:Young Hyperglycemic vs. 1.5 - 2.0:Mature Euglycemic	0.34	-5.406 to 6.086	No	ns	>0.9999		1.0 - 1.5:Young Hyperglycemic vs. 1.5 - 2.0:Mature Euglycemic	0.1225	-9.415 to 9.660	No	ns	>0.9999
1.0 - 1.5:Young Hyperglycemic vs. 1.5 - 2.0:Mature Hyperglycemic	0.9424	-19.86 to 21.75	No	ns	>0.9999		1.0 - 1.5:Young Hyperglycemic vs. 1.5 - 2.0:Mature Hyperglycemic	-1.858	-7.161 to 3.444	No	ns	0.9468		1.0 - 1.5:Young Hyperglycemic vs. 1.5 - 2.0:Mature Hyperglycemic	-2.728	-6.727 to 1.271	No	ns	0.2947		1.0 - 1.5:Young Hyperglycemic vs. 1.5 - 2.0:Mature Hyperglycemic	2.401	-12.30 to 17.10	No	ns	>0.9999		1.0 - 1.5:Young Hyperglycemic vs. 1.5 - 2.0:Mature Hyperglycemic	0.4753	-2.848 to 3.799	No	ns	>0.9999		1.0 - 1.5:Young Hyperglycemic vs. 1.5 - 2.0:Mature Hyperglycemic	2.653	-8.181 to 13.49	No	ns	0.9985
1.0 - 1.5:Mature Euglycemic vs. 1.0 - 1.5:Mature Hyperglycemic	-8.972	-32.58 to 14.63	No	ns	0.8981		1.0 - 1.5:Mature Euglycemic vs. 1.0 - 1.5:Mature Hyperglycemic	0.04176	-5.256 to 5.339	No	ns	>0.9999		1.0 - 1.5:Mature Euglycemic vs. 1.0 - 1.5:Mature Hyperglycemic	-3.049	-6.841 to 0.7433	No	ns	0.1714		1.0 - 1.5:Mature Euglycemic vs. 1.0 - 1.5:Mature Hyperglycemic	-3.778	-19.40 to 11.84	No	ns	0.9959		1.0 - 1.5:Mature Euglycemic vs. 1.0 - 1.5:Mature Hyperglycemic	-2.052	-7.051 to 2.947	No	ns	0.7971		1.0 - 1.5:Mature Euglycemic vs. 1.0 - 1.5:Mature Hyperglycemic	-0.1352	-9.461 to 9.191	No	ns	>0.9999
1.0 - 1.5:Mature Euglycemic vs. 1.5 - 2.0:Young Euglycemic	-9.368	-40.63 to 21.89	No	ns	0.9801		1.0 - 1.5:Mature Euglycemic vs. 1.5 - 2.0:Young Euglycemic	-0.137	-8.623 to 8.349	No	ns	>0.9999		1.0 - 1.5:Mature Euglycemic vs. 1.5 - 2.0:Young Euglycemic	-3.28	-9.200 to 2.640	No	ns	0.4828		1.0 - 1.5:Mature Euglycemic vs. 1.5 - 2.0:Young Euglycemic	-2.909	-22.96 to 17.14	No	ns	>0.9999		1.0 - 1.5:Mature Euglycemic vs. 1.5 - 2.0:Young Euglycemic	-1.917	-7.870 to 4.035	No	ns	0.9717		1.0 - 1.5:Mature Euglycemic vs. 1.5 - 2.0:Young Euglycemic	-1.125	-9.241 to 6.992	No	ns	>0.9999
1.0 - 1.5:Mature Euglycemic vs. 1.5 - 2.0:Young Hyperglycemic	4.818	-21.41 to 31.05	No	ns	>0.9999		1.0 - 1.5:Mature Euglycemic vs. 1.5 - 2.0:Young Hyperglycemic	-1.473	-8.127 to 5.181	No	ns	0.9992		1.0 - 1.5:Mature Euglycemic vs. 1.5 - 2.0:Young Hyperglycemic	-1.76	-6.110 to 2.590	No	ns	0.8953		1.0 - 1.5:Mature Euglycemic vs. 1.5 - 2.0:Young Hyperglycemic	3.411	-12.32 to 19.14	No	ns	0.9986		1.0 - 1.5:Mature Euglycemic vs. 1.5 - 2.0:Young Hyperglycemic	1.153	-3.851 to 6.157	No	ns	0.9956		1.0 - 1.5:Mature Euglycemic vs. 1.5 - 2.0:Young Hyperglycemic	3.488	-6.391 to 13.37	No	ns	0.9462
1.0 - 1.5:Mature Euglycemic vs. 1.5 - 2.0:Mature Euglycemic	0.9198	-24.47 to 26.31	No	ns	>0.9999		1.0 - 1.5:Mature Euglycemic vs. 1.5 - 2.0:Mature Euglycemic	-0.03733	-6.788 to 6.713	No	ns	>0.9999		1.0 - 1.5:Mature Euglycemic vs. 1.5 - 2.0:Mature Euglycemic	-2.243	-6.989 to 2.502	No	ns	0.5848		1.0 - 1.5:Mature Euglycemic vs. 1.5 - 2.0:Mature Euglycemic	1.522	-10.88 to 13.92	No	ns	>0.9999		1.0 - 1.5:Mature Euglycemic vs. 1.5 - 2.0:Mature Euglycemic	-0.9081	-8.914 to 7.098	No	ns	>0.9999		1.0 - 1.5:Mature Euglycemic vs. 1.5 - 2.0:Mature Euglycemic	2.586	-5.494 to 10.67	No	ns	0.908
1.0 - 1.5:Mature Euglycemic vs. 1.5 - 2.0:Mature Hyperglycemic	2.416	-22.76 to 27.59	No	ns	>0.9999		1.0 - 1.5:Mature Euglycemic vs. 1.5 - 2.0:Mature Hyperglycemic	-0.9887	-7.194 to 5.217	No	ns	>0.9999		1.0 - 1.5:Mature Euglycemic vs. 1.5 - 2.0:Mature Hyperglycemic	-4.058	-8.564 to 0.4492	No	ns	0.0963		1.0 - 1.5:Mature Euglycemic vs. 1.5 - 2.0:Mature Hyperglycemic	3.119	-12.71 to 18.95	No	ns	0.9997		1.0 - 1.5:Mature Euglycemic vs. 1.5 - 2.0:Mature Hyperglycemic	-0.7729	-5.773 to 4.227	No	ns	>0.9999		1.0 - 1.5:Mature Euglycemic vs. 1.5 - 2.0:Mature Hyperglycemic	5.117	-5.350 to 15.58	No	ns	0.7582
1.0 - 1.5:Mature Hyperglycemic vs. 1.5 - 2.0:Young Euglycemic	-0.3956	-30.17 to 29.38	No	ns	>0.9999		1.0 - 1.5:Mature Hyperglycemic vs. 1.5 - 2.0:Young Euglycemic	-0.1787	-8.674 to 8.316	No	ns	>0.9999		1.0 - 1.5:Mature Hyperglycemic vs. 1.5 - 2.0:Young Euglycemic	-0.2309	-6.108 to 5.646	No	ns	>0.9999		1.0 - 1.5:Mature Hyperglycemic vs. 1.5 - 2.0:Young Euglycemic	0.8692	-17.95 to 19.69	No	ns	>0.9999		1.0 - 1.5:Mature Hyperglycemic vs. 1.5 - 2.0:Young Euglycemic	0.1344	-5.246 to 5.515	No	ns	>0.9999		1.0 - 1.5:Mature Hyperglycemic vs. 1.5 - 2.0:Young Euglycemic	-0.9896	-10.25 to 8.266	No	ns	>0.9999
1.0 - 1.5:Mature Hyperglycemic vs. 1.5 - 2.0:Young Hyperglycemic	13.79	-7.140 to 34.72	No	ns	0.3177		1.0 - 1.5:Mature Hyperglycemic vs. 1.5 - 2.0:Young Hyperglycemic	-1.515	-7.624 to 4.594	No	ns	0.9944		1.0 - 1.5:Mature Hyperglycemic vs. 1.5 - 2.0:Young Hyperglycemic	1.289	-2.726 to 5.303	No	ns	0.9745		1.0 - 1.5:Mature Hyperglycemic vs. 1.5 - 2.0:Young Hyperglycemic	7.189	-1.763 to 16.14	No	ns	0.1689		1.0 - 1.5:Mature Hyperglycemic vs. 1.5 - 2.0:Young Hyperglycemic	3.205	1.146 to 5.264	Yes	**	0.0017		1.0 - 1.5:Mature Hyperglycemic vs. 1.5 - 2.0:Young Hyperglycemic	3.623	-6.991 to 14.24	No	ns	0.9701
1.0 - 1.5:Mature Hyperglycemic vs. 1.5 - 2.0:Mature Euglycemic	9.892	-7.428 to 27.21	No	ns	0.5552		1.0 - 1.5:Mature Hyperglycemic vs. 1.5 - 2.0:Mature Euglycemic	-0.07909	-5.069 to 4.911	No	ns	>0.9999		1.0 - 1.5:Mature Hyperglycemic vs. 1.5 - 2.0:Mature Euglycemic	0.8054	-2.186 to 3.797	No	ns	0.9969		1.0 - 1.5:Mature Hyperglycemic vs. 1.5 - 2.0:Mature Euglycemic	5.301	-3.347 to 13.95	No	ns	0.494		1.0 - 1.5:Mature Hyperglycemic vs. 1.5 - 2.0:Mature Euglycemic	1.144	-4.542 to 6.829	No	ns	0.9984		1.0 - 1.5:Mature Hyperglycemic vs. 1.5 - 2.0:Mature Euglycemic	2.722	-7.225 to 12.67	No	ns	0.9966
1.0 - 1.5:Mature Hyperglycemic vs. 1.5 - 2.0:Mature Hyperglycemic	11.39	-3.798 to 26.58	No	ns	0.1782		1.0 - 1.5:Mature Hyperglycemic vs. 1.5 - 2.0:Mature Hyperglycemic	-1.03	-4.212 to 2.151	No	ns	0.9325		1.0 - 1.5:Mature Hyperglycemic vs. 1.5 - 2.0:Mature Hyperglycemic	-1.009	-5.950 to 3.932	No	ns	0.9981		1.0 - 1.5:Mature Hyperglycemic vs. 1.5 - 2.0:Mature Hyperglycemic	6.897	-1.920 to 15.71	No	ns	0.151		1.0 - 1.5:Mature Hyperglycemic vs. 1.5 - 2.0:Mature Hyperglycemic	1.279	-1.173 to 3.730	No	ns	0.5308		1.0 - 1.5:Mature Hyperglycemic vs. 1.5 - 2.0:Mature Hyperglycemic	5.252	-6.687 to 17.19	No	ns	0.7171
1.5 - 2.0:Young Euglycemic vs. 1.5 - 2.0:Young Hyperglycemic	14.19	-16.18 to 44.55	No	ns	0.6931		1.5 - 2.0:Young Euglycemic vs. 1.5 - 2.0:Young Hyperglycemic	-1.336	-10.04 to 7.369	No	ns	>0.9999		1.5 - 2.0:Young Euglycemic vs. 1.5 - 2.0:Young Hyperglycemic	1.52	-4.471 to 7.510	No	ns	0.9901		1.5 - 2.0:Young Euglycemic vs. 1.5 - 2.0:Young Hyperglycemic	6.32	-12.50 to 25.14	No	ns	0.8702		1.5 - 2.0:Young Euglycemic vs. 1.5 - 2.0:Young Hyperglycemic	3.07	-2.298 to 8.439	No	ns	0.3406		1.5 - 2.0:Young Euglycemic vs. 1.5 - 2.0:Young Hyperglycemic	4.612	-5.271 to 14.50	No	ns	0.7198
1.5 - 2.0:Young Euglycemic vs. 1.5 - 2.0:Mature Euglycemic	10.29	-19.29 to 39.86	No	ns	0.9034		1.5 - 2.0:Young Euglycemic vs. 1.5 - 2.0:Mature Euglycemic	0.09964	-8.345 to 8.544	No	ns	>0.9999		1.5 - 2.0:Young Euglycemic vs. 1.5 - 2.0:Mature Euglycemic	1.036	-4.931 to 7.003	No	ns	0.9986		1.5 - 2.0:Young Euglycemic vs. 1.5 - 2.0:Mature Euglycemic	4.431	-14.37 to 23.23	No	ns	0.9843		1.5 - 2.0:Young Euglycemic vs. 1.5 - 2.0:Mature Euglycemic	1.009	-5.365 to 7.383	No	ns	>0.9999		1.5 - 2.0:Young Euglycemic vs. 1.5 - 2.0:Mature Euglycemic	3.711	-5.240 to 12.66	No	ns	0.8645
1.5 - 2.0:Young Euglycemic vs. 1.5 - 2.0:Mature Hyperglycemic	11.78	-17.85 to 41.42	No	ns	0.8441		1.5 - 2.0:Young Euglycemic vs. 1.5 - 2.0:Mature Hyperglycemic	-0.8517	-9.337 to 7.633	No	ns	>0.9999		1.5 - 2.0:Young Euglycemic vs. 1.5 - 2.0:Mature Hyperglycemic	-0.7778	-6.778 to 5.222	No	ns	>0.9999		1.5 - 2.0:Young Euglycemic vs. 1.5 - 2.0:Mature Hyperglycemic	6.028	-12.55 to 24.61	No	ns	0.9189		1.5 - 2.0:Young Euglycemic vs. 1.5 - 2.0:Mature Hyperglycemic	1.144	-4.108 to 6.397	No	ns	0.9935		1.5 - 2.0:Young Euglycemic vs. 1.5 - 2.0:Mature Hyperglycemic	6.241	-4.175 to 16.66	No	ns	0.4796
1.5 - 2.0:Young Hyperglycemic vs. 1.5 - 2.0:Mature Euglycemic	-3.898	-26.23 to 18.43	No	ns	>0.9999		1.5 - 2.0:Young Hyperglycemic vs. 1.5 - 2.0:Mature Euglycemic	1.436	-5.064 to 7.935	No	ns	0.9991		1.5 - 2.0:Young Hyperglycemic vs. 1.5 - 2.0:Mature Euglycemic	-0.4833	-4.385 to 3.419	No	ns	>0.9999		1.5 - 2.0:Young Hyperglycemic vs. 1.5 - 2.0:Mature Euglycemic	-1.888	-11.11 to 7.332	No	ns	0.9997		1.5 - 2.0:Young Hyperglycemic vs. 1.5 - 2.0:Mature Euglycemic	-2.061	-7.747 to 3.625	No	ns	0.8804		1.5 - 2.0:Young Hyperglycemic vs. 1.5 - 2.0:Mature Euglycemic	-0.9012	-11.29 to 9.492	No	ns	>0.9999
1.5 - 2.0:Young Hyperglycemic vs. 1.5 - 2.0:Mature Hyperglycemic	-2.401	-25.36 to 20.56	No	ns	>0.9999		1.5 - 2.0:Young Hyperglycemic vs. 1.5 - 2.0:Mature Hyperglycemic	0.4846	-6.245 to 7.214	No	ns	>0.9999		1.5 - 2.0:Young Hyperglycemic vs. 1.5 - 2.0:Mature Hyperglycemic	-2.297	-6.939 to 2.345	No	ns	0.7475		1.5 - 2.0:Young Hyperglycemic vs. 1.5 - 2.0:Mature Hyperglycemic	-0.2919	-10.31 to 9.730	No	ns	>0.9999		1.5 - 2.0:Young Hyperglycemic vs. 1.5 - 2.0:Mature Hyperglycemic	-1.926	-4.379 to 0.5277	No	ns	0.1914		1.5 - 2.0:Young Hyperglycemic vs. 1.5 - 2.0:Mature Hyperglycemic	1.629	-9.842 to 13.10	No	ns	>0.9999
1.5 - 2.0:Mature Euglycemic vs. 1.5 - 2.0:Mature Hyperglycemic	1.497	-19.08 to 22.08	No	ns	>0.9999		1.5 - 2.0:Mature Euglycemic vs. 1.5 - 2.0:Mature Hyperglycemic	-0.9514	-6.961 to 5.058	No	ns	>0.9999		1.5 - 2.0:Mature Euglycemic vs. 1.5 - 2.0:Mature Hyperglycemic	-1.814	-5.878 to 2.249	No	ns	0.8198		1.5 - 2.0:Mature Euglycemic vs. 1.5 - 2.0:Mature Hyperglycemic	1.597	-8.212 to 11.40	No	ns	>0.9999		1.5 - 2.0:Mature Euglycemic vs. 1.5 - 2.0:Mature Hyperglycemic	0.1353	-5.530 to 5.801	No	ns	>0.9999		1.5 - 2.0:Mature Euglycemic vs. 1.5 - 2.0:Mature Hyperglycemic	2.53	-8.412 to 13.47	No	ns	0.9993
Vessel Branching All							Superficial							SI Region							Intermediate							ID Region							Deep
Mixed-effects model (REML)	Matching by factor: Eccentricity						Mixed-effects model (REML)	Matching by factor: Eccentricity						Mixed-effects model (REML)	Matching by factor: Eccentricity						Mixed-effects model (REML)	Matching by factor: Eccentricity						Mixed-effects model (REML)	Matching by factor: Eccentricity						Mixed-effects model (REML)	Matching by factor: Eccentricity
Assume sphericity?	No						Assume sphericity?	No						Assume sphericity?	No						Assume sphericity?	No						Assume sphericity?	No						Assume sphericity?	No
Alpha	0.05						Alpha	0.05						Alpha	0.05						Alpha	0.05						Alpha	0.05						Alpha	0.05
Fixed effects (type III)	P value	P value summary	Statistically significant (P < 0.05)?	F (DFn, DFd)	Geisser-Greenhouse's epsilon		Fixed effects (type III)	P value	P value summary	Statistically significant (P < 0.05)?	F (DFn, DFd)	Geisser-Greenhouse's epsilon		Fixed effects (type III)	P value	P value summary	Statistically significant (P < 0.05)?	F (DFn, DFd)	Geisser-Greenhouse's epsilon		Fixed effects (type III)	P value	P value summary	Statistically significant (P < 0.05)?	F (DFn, DFd)	Geisser-Greenhouse's epsilon		Fixed effects (type III)	P value	P value summary	Statistically significant (P < 0.05)?	F (DFn, DFd)	Geisser-Greenhouse's epsilon		Fixed effects (type III)	P value	P value summary	Statistically significant (P < 0.05)?	F (DFn, DFd)	Geisser-Greenhouse's epsilon
Eccentricity	0.0014	**	Yes	F (2.269, 49.92) = 7.003	0.7563		Eccentricity	<0.0001	****	Yes	F (2.664, 58.61) = 16.56	0.8881		Eccentricity	0.0174	*	Yes	F (2.569, 56.52) = 3.911	0.8563		Eccentricity	<0.0001	****	Yes	F (2.467, 54.26) = 21.28	0.8222		Eccentricity	0.0045	**	Yes	F (2.658, 58.47) = 5.141	0.8859		Eccentricity	0.0007	***	Yes	F (2.645, 58.19) = 6.954	0.8816
Blood Glucose	0.9374	ns	No	F (1, 22) = 0.006320			Blood Glucose	0.9384	ns	No	F (1, 22) = 0.006109			Blood Glucose	0.6426	ns	No	F (1, 22) = 0.2214			Blood Glucose	0.5388	ns	No	F (1, 22) = 0.3899			Blood Glucose	0.4166	ns	No	F (1, 22) = 0.6855			Blood Glucose	0.8933	ns	No	F (1, 22) = 0.01840
Age	0.3748	ns	No	F (1, 22) = 0.8208			Age	0.3563	ns	No	F (1, 22) = 0.8879			Age	0.4425	ns	No	F (1, 22) = 0.6115			Age	0.3206	ns	No	F (1, 22) = 1.033			Age	0.4394	ns	No	F (1, 22) = 0.6201			Age	0.1498	ns	No	F (1, 22) = 2.227
Eccentricity x Blood Glucose	0.3393	ns	No	F (3, 66) = 1.141			Eccentricity x Blood Glucose	0.9637	ns	No	F (3, 66) = 0.09287			Eccentricity x Blood Glucose	0.6727	ns	No	F (3, 66) = 0.5160			Eccentricity x Blood Glucose	0.6813	ns	No	F (3, 66) = 0.5033			Eccentricity x Blood Glucose	0.5789	ns	No	F (3, 66) = 0.6611			Eccentricity x Blood Glucose	0.2158	ns	No	F (3, 66) = 1.526
Eccentricity x Age	0.6587	ns	No	F (3, 66) = 0.5369			Eccentricity x Age	0.1708	ns	No	F (3, 66) = 1.723			Eccentricity x Age	0.4021	ns	No	F (3, 66) = 0.9920			Eccentricity x Age	0.4902	ns	No	F (3, 66) = 0.8150			Eccentricity x Age	0.0217	*	Yes	F (3, 66) = 3.440			Eccentricity x Age	0.755	ns	No	F (3, 66) = 0.3979
Blood Glucose x Age	0.0284	*	Yes	F (1, 22) = 5.505			Blood Glucose x Age	0.2162	ns	No	F (1, 22) = 1.622			Blood Glucose x Age	0.1521	ns	No	F (1, 22) = 2.201			Blood Glucose x Age	0.0601	ns	No	F (1, 22) = 3.928			Blood Glucose x Age	0.1986	ns	No	F (1, 22) = 1.757			Blood Glucose x Age	0.0224	*	Yes	F (1, 22) = 6.030
Eccentricity x Blood Glucose x Age	0.5853	ns	No	F (3, 66) = 0.6507			Eccentricity x Blood Glucose x Age	0.0872	ns	No	F (3, 66) = 2.282			Eccentricity x Blood Glucose x Age	0.4219	ns	No	F (3, 66) = 0.9495			Eccentricity x Blood Glucose x Age	0.1459	ns	No	F (3, 66) = 1.855			Eccentricity x Blood Glucose x Age	0.9409	ns	No	F (3, 66) = 0.1316			Eccentricity x Blood Glucose x Age	0.3928	ns	No	F (3, 66) = 1.013
Random effects	SD	Variance					Random effects	SD	Variance					Random effects	SD	Variance					Random effects	SD	Variance					Random effects	SD	Variance					Random effects	SD	Variance
Retina	234.5	54971					Retina	41.93	1758					Retina	36.12	1305					Retina	68.32	4667					Retina	28.61	818.5					Retina	95.57	9133
Residual	244	59514					Residual	48.3	2333					Residual	44.76	2003					Residual	95.14	9051					Residual	45.75	2094					Residual	127.2	16178
Data summary							Data summary							Data summary							Data summary							Data summary							Data summary
Number of columns	2 x 2						Number of columns	2 x 2						Number of columns	2 x 2						Number of columns	2 x 2						Number of columns	2 x 2						Number of columns	2 x 2
Number of rows (Eccentricity)	4						Number of rows (Eccentricity)	4						Number of rows (Eccentricity)	4						Number of rows (Eccentricity)	4						Number of rows (Eccentricity)	4						Number of rows (Eccentricity)	4
Number of subjects (Retina)	26						Number of subjects (Retina)	26						Number of subjects (Retina)	26						Number of subjects (Retina)	26						Number of subjects (Retina)	26						Number of subjects (Retina)	26
Number of missing values	0						Number of missing values	0						Number of missing values	0						Number of missing values	0						Number of missing values	0						Number of missing values	0
Tukey's multiple comparisons test	Mean Diff.	95.00% CI of diff.	Below threshold?	Summary	Adjusted P Value		Tukey's multiple comparisons test	Mean Diff.	95.00% CI of diff.	Below threshold?	Summary	Adjusted P Value		Tukey's multiple comparisons test	Mean Diff.	95.00% CI of diff.	Below threshold?	Summary	Adjusted P Value		Tukey's multiple comparisons test	Mean Diff.	95.00% CI of diff.	Below threshold?	Summary	Adjusted P Value		Tukey's multiple comparisons test	Mean Diff.	95.00% CI of diff.	Below threshold?	Summary	Adjusted P Value		Tukey's multiple comparisons test	Mean Diff.	95.00% CI of diff.	Below threshold?	Summary	Adjusted P Value
0 - 0.5:Young Euglycemic vs. 0 - 0.5:Young Hyperglycemic	321.9	-1124 to 1768	No	ns	0.9952		0 - 0.5:Young Euglycemic vs. 0 - 0.5:Young Hyperglycemic	100.9	-204.8 to 406.6	No	ns	0.8042		0 - 0.5:Young Euglycemic vs. 0 - 0.5:Young Hyperglycemic	-6.17	-184.9 to 172.6	No	ns	>0.9999		0 - 0.5:Young Euglycemic vs. 0 - 0.5:Young Hyperglycemic	27.93	-515.4 to 571.3	No	ns	>0.9999		0 - 0.5:Young Euglycemic vs. 0 - 0.5:Young Hyperglycemic	-11.68	-174.7 to 151.4	No	ns	>0.9999		0 - 0.5:Young Euglycemic vs. 0 - 0.5:Young Hyperglycemic	211	-372.8 to 794.8	No	ns	0.8614
0 - 0.5:Young Euglycemic vs. 0 - 0.5:Mature Euglycemic	333	-1118 to 1784	No	ns	0.9868		0 - 0.5:Young Euglycemic vs. 0 - 0.5:Mature Euglycemic	58.48	-234.2 to 351.2	No	ns	0.9989		0 - 0.5:Young Euglycemic vs. 0 - 0.5:Mature Euglycemic	0.3094	-164.3 to 164.9	No	ns	>0.9999		0 - 0.5:Young Euglycemic vs. 0 - 0.5:Mature Euglycemic	81.93	-498.7 to 662.6	No	ns	0.9989		0 - 0.5:Young Euglycemic vs. 0 - 0.5:Mature Euglycemic	8.298	-154.3 to 170.9	No	ns	>0.9999		0 - 0.5:Young Euglycemic vs. 0 - 0.5:Mature Euglycemic	184	-397.0 to 765.0	No	ns	0.9381
0 - 0.5:Young Euglycemic vs. 0 - 0.5:Mature Hyperglycemic	9.626	-1466 to 1486	No	ns	>0.9999		0 - 0.5:Young Euglycemic vs. 0 - 0.5:Mature Hyperglycemic	46.53	-255.1 to 348.2	No	ns	0.999		0 - 0.5:Young Euglycemic vs. 0 - 0.5:Mature Hyperglycemic	-50.11	-207.7 to 107.5	No	ns	0.9454		0 - 0.5:Young Euglycemic vs. 0 - 0.5:Mature Hyperglycemic	51.55	-507.6 to 610.7	No	ns	>0.9999		0 - 0.5:Young Euglycemic vs. 0 - 0.5:Mature Hyperglycemic	-61.77	-224.5 to 101.0	No	ns	0.8873		0 - 0.5:Young Euglycemic vs. 0 - 0.5:Mature Hyperglycemic	23.42	-556.6 to 603.4	No	ns	>0.9999
0 - 0.5:Young Euglycemic vs. 0.5 - 1.0:Young Euglycemic	-130.1	-590.7 to 330.4	No	ns	0.8553		0 - 0.5:Young Euglycemic vs. 0.5 - 1.0:Young Euglycemic	-26.89	-290.8 to 237.0	No	ns	>0.9999		0 - 0.5:Young Euglycemic vs. 0.5 - 1.0:Young Euglycemic	-69.67	-331.1 to 191.8	No	ns	0.8874		0 - 0.5:Young Euglycemic vs. 0.5 - 1.0:Young Euglycemic	26.04	-137.8 to 189.9	No	ns	0.9958		0 - 0.5:Young Euglycemic vs. 0.5 - 1.0:Young Euglycemic	-38.52	-204.5 to 127.5	No	ns	0.9435		0 - 0.5:Young Euglycemic vs. 0.5 - 1.0:Young Euglycemic	-21.09	-392.4 to 350.2	No	ns	>0.9999
0 - 0.5:Young Euglycemic vs. 0.5 - 1.0:Young Hyperglycemic	214.2	-1262 to 1690	No	ns	0.9996		0 - 0.5:Young Euglycemic vs. 0.5 - 1.0:Young Hyperglycemic	46.06	-255.7 to 347.8	No	ns	0.9991		0 - 0.5:Young Euglycemic vs. 0.5 - 1.0:Young Hyperglycemic	-25.07	-185.0 to 134.8	No	ns	0.9996		0 - 0.5:Young Euglycemic vs. 0.5 - 1.0:Young Hyperglycemic	73.29	-476.2 to 622.8	No	ns	0.9999		0 - 0.5:Young Euglycemic vs. 0.5 - 1.0:Young Hyperglycemic	-49.48	-211.3 to 112.3	No	ns	0.9438		0 - 0.5:Young Euglycemic vs. 0.5 - 1.0:Young Hyperglycemic	169.4	-414.8 to 753.6	No	ns	0.9509
0 - 0.5:Young Euglycemic vs. 0.5 - 1.0:Mature Euglycemic	-22.57	-1499 to 1454	No	ns	>0.9999		0 - 0.5:Young Euglycemic vs. 0.5 - 1.0:Mature Euglycemic	5.83	-287.2 to 298.9	No	ns	>0.9999		0 - 0.5:Young Euglycemic vs. 0.5 - 1.0:Mature Euglycemic	-28.85	-190.2 to 132.5	No	ns	0.9998		0 - 0.5:Young Euglycemic vs. 0.5 - 1.0:Mature Euglycemic	51.96	-490.6 to 594.6	No	ns	>0.9999		0 - 0.5:Young Euglycemic vs. 0.5 - 1.0:Mature Euglycemic	-50.02	-241.8 to 141.7	No	ns	0.9952		0 - 0.5:Young Euglycemic vs. 0.5 - 1.0:Mature Euglycemic	-1.489	-586.4 to 583.4	No	ns	>0.9999
0 - 0.5:Young Euglycemic vs. 0.5 - 1.0:Mature Hyperglycemic	-147.7	-1616 to 1321	No	ns	>0.9999		0 - 0.5:Young Euglycemic vs. 0.5 - 1.0:Mature Hyperglycemic	-0.2452	-291.4 to 290.9	No	ns	>0.9999		0 - 0.5:Young Euglycemic vs. 0.5 - 1.0:Mature Hyperglycemic	-84.13	-260.0 to 91.76	No	ns	0.7524		0 - 0.5:Young Euglycemic vs. 0.5 - 1.0:Mature Hyperglycemic	30.29	-514.6 to 575.2	No	ns	>0.9999		0 - 0.5:Young Euglycemic vs. 0.5 - 1.0:Mature Hyperglycemic	-94.37	-258.7 to 69.94	No	ns	0.3395		0 - 0.5:Young Euglycemic vs. 0.5 - 1.0:Mature Hyperglycemic	0.738	-588.7 to 590.2	No	ns	>0.9999
0 - 0.5:Young Euglycemic vs. 1.0 - 1.5:Young Euglycemic	-84.4	-548.3 to 379.5	No	ns	0.9879		0 - 0.5:Young Euglycemic vs. 1.0 - 1.5:Young Euglycemic	-25	-257.3 to 207.3	No	ns	0.9999		0 - 0.5:Young Euglycemic vs. 1.0 - 1.5:Young Euglycemic	-12.6	-141.9 to 116.7	No	ns	>0.9999		0 - 0.5:Young Euglycemic vs. 1.0 - 1.5:Young Euglycemic	51.37	-306.5 to 409.2	No	ns	0.9982		0 - 0.5:Young Euglycemic vs. 1.0 - 1.5:Young Euglycemic	-61.58	-118.7 to -4.472	Yes	*	0.0385		0 - 0.5:Young Euglycemic vs. 1.0 - 1.5:Young Euglycemic	-36.59	-257.2 to 184.0	No	ns	0.994
0 - 0.5:Young Euglycemic vs. 1.0 - 1.5:Young Hyperglycemic	304.9	-1213 to 1823	No	ns	0.9856		0 - 0.5:Young Euglycemic vs. 1.0 - 1.5:Young Hyperglycemic	-8.75	-317.5 to 300.0	No	ns	>0.9999		0 - 0.5:Young Euglycemic vs. 1.0 - 1.5:Young Hyperglycemic	-21.29	-187.7 to 145.1	No	ns	0.9998		0 - 0.5:Young Euglycemic vs. 1.0 - 1.5:Young Hyperglycemic	241.5	-305.1 to 788.1	No	ns	0.6344		0 - 0.5:Young Euglycemic vs. 1.0 - 1.5:Young Hyperglycemic	-58.93	-221.2 to 103.3	No	ns	0.8268		0 - 0.5:Young Euglycemic vs. 1.0 - 1.5:Young Hyperglycemic	152.4	-439.0 to 743.8	No	ns	0.9637
0 - 0.5:Young Euglycemic vs. 1.0 - 1.5:Mature Euglycemic	228.6	-1211 to 1669	No	ns	0.9997		0 - 0.5:Young Euglycemic vs. 1.0 - 1.5:Mature Euglycemic	-10.02	-305.4 to 285.3	No	ns	>0.9999		0 - 0.5:Young Euglycemic vs. 1.0 - 1.5:Mature Euglycemic	-3.981	-167.1 to 159.1	No	ns	>0.9999		0 - 0.5:Young Euglycemic vs. 1.0 - 1.5:Mature Euglycemic	199.5	-342.4 to 741.5	No	ns	0.8741		0 - 0.5:Young Euglycemic vs. 1.0 - 1.5:Mature Euglycemic	-46.99	-223.9 to 129.9	No	ns	0.9936		0 - 0.5:Young Euglycemic vs. 1.0 - 1.5:Mature Euglycemic	90.03	-491.6 to 671.6	No	ns	0.9998
0 - 0.5:Young Euglycemic vs. 1.0 - 1.5:Mature Hyperglycemic	42.23	-1425 to 1509	No	ns	>0.9999		0 - 0.5:Young Euglycemic vs. 1.0 - 1.5:Mature Hyperglycemic	-15.84	-322.0 to 290.3	No	ns	>0.9999		0 - 0.5:Young Euglycemic vs. 1.0 - 1.5:Mature Hyperglycemic	-50.11	-211.3 to 111.1	No	ns	0.8891		0 - 0.5:Young Euglycemic vs. 1.0 - 1.5:Mature Hyperglycemic	108.3	-446.1 to 662.6	No	ns	0.994		0 - 0.5:Young Euglycemic vs. 1.0 - 1.5:Mature Hyperglycemic	-77.36	-242.1 to 87.34	No	ns	0.5314		0 - 0.5:Young Euglycemic vs. 1.0 - 1.5:Mature Hyperglycemic	77.28	-506.6 to 661.1	No	ns	>0.9999
0 - 0.5:Young Euglycemic vs. 1.5 - 2.0:Young Euglycemic	70.58	-935.0 to 1076	No	ns	>0.9999		0 - 0.5:Young Euglycemic vs. 1.5 - 2.0:Young Euglycemic	-34.83	-309.0 to 239.3	No	ns	0.9994		0 - 0.5:Young Euglycemic vs. 1.5 - 2.0:Young Euglycemic	-56.07	-263.5 to 151.4	No	ns	0.8802		0 - 0.5:Young Euglycemic vs. 1.5 - 2.0:Young Euglycemic	139.4	-148.6 to 427.4	No	ns	0.403		0 - 0.5:Young Euglycemic vs. 1.5 - 2.0:Young Euglycemic	-66.87	-157.8 to 24.04	No	ns	0.1354		0 - 0.5:Young Euglycemic vs. 1.5 - 2.0:Young Euglycemic	88.9	-355.8 to 533.6	No	ns	0.9769
0 - 0.5:Young Euglycemic vs. 1.5 - 2.0:Young Hyperglycemic	384.3	-1116 to 1884	No	ns	0.9438		0 - 0.5:Young Euglycemic vs. 1.5 - 2.0:Young Hyperglycemic	-54.11	-360.1 to 251.9	No	ns	0.9952		0 - 0.5:Young Euglycemic vs. 1.5 - 2.0:Young Hyperglycemic	-38.3	-197.1 to 120.5	No	ns	0.9888		0 - 0.5:Young Euglycemic vs. 1.5 - 2.0:Young Hyperglycemic	271.7	-295.1 to 838.5	No	ns	0.465		0 - 0.5:Young Euglycemic vs. 1.5 - 2.0:Young Hyperglycemic	-15.46	-177.3 to 146.3	No	ns	>0.9999		0 - 0.5:Young Euglycemic vs. 1.5 - 2.0:Young Hyperglycemic	220.4	-363.9 to 804.8	No	ns	0.8084
0 - 0.5:Young Euglycemic vs. 1.5 - 2.0:Mature Euglycemic	338.4	-1132 to 1809	No	ns	0.9801		0 - 0.5:Young Euglycemic vs. 1.5 - 2.0:Mature Euglycemic	-36.83	-333.6 to 260.0	No	ns	>0.9999		0 - 0.5:Young Euglycemic vs. 1.5 - 2.0:Mature Euglycemic	-37.22	-195.6 to 121.2	No	ns	0.9889		0 - 0.5:Young Euglycemic vs. 1.5 - 2.0:Mature Euglycemic	229.1	-332.9 to 791.1	No	ns	0.6393		0 - 0.5:Young Euglycemic vs. 1.5 - 2.0:Mature Euglycemic	-49.21	-211.5 to 113.1	No	ns	0.965		0 - 0.5:Young Euglycemic vs. 1.5 - 2.0:Mature Euglycemic	232.6	-352.6 to 817.8	No	ns	0.745
0 - 0.5:Young Euglycemic vs. 1.5 - 2.0:Mature Hyperglycemic	366.8	-1092 to 1826	No	ns	0.9697		0 - 0.5:Young Euglycemic vs. 1.5 - 2.0:Mature Hyperglycemic	-38.52	-344.4 to 267.4	No	ns	0.9998		0 - 0.5:Young Euglycemic vs. 1.5 - 2.0:Mature Hyperglycemic	-38.77	-196.6 to 119.0	No	ns	0.9923		0 - 0.5:Young Euglycemic vs. 1.5 - 2.0:Mature Hyperglycemic	244.3	-323.6 to 812.2	No	ns	0.5664		0 - 0.5:Young Euglycemic vs. 1.5 - 2.0:Mature Hyperglycemic	-27.75	-188.3 to 132.8	No	ns	0.9997		0 - 0.5:Young Euglycemic vs. 1.5 - 2.0:Mature Hyperglycemic	227.5	-351.4 to 806.5	No	ns	0.8251
0 - 0.5:Young Hyperglycemic vs. 0 - 0.5:Mature Euglycemic	11.07	-839.3 to 861.5	No	ns	>0.9999		0 - 0.5:Young Hyperglycemic vs. 0 - 0.5:Mature Euglycemic	-42.39	-216.7 to 132.0	No	ns	0.9939		0 - 0.5:Young Hyperglycemic vs. 0 - 0.5:Mature Euglycemic	6.48	-154.3 to 167.3	No	ns	>0.9999		0 - 0.5:Young Hyperglycemic vs. 0 - 0.5:Mature Euglycemic	54	-248.7 to 356.7	No	ns	0.9985		0 - 0.5:Young Hyperglycemic vs. 0 - 0.5:Mature Euglycemic	19.98	-99.39 to 139.3	No	ns	>0.9999		0 - 0.5:Young Hyperglycemic vs. 0 - 0.5:Mature Euglycemic	-27	-394.8 to 340.8	No	ns	>0.9999
0 - 0.5:Young Hyperglycemic vs. 0 - 0.5:Mature Hyperglycemic	-312.3	-1135 to 509.9	No	ns	0.8842		0 - 0.5:Young Hyperglycemic vs. 0 - 0.5:Mature Hyperglycemic	-54.34	-143.6 to 34.93	No	ns	0.4888		0 - 0.5:Young Hyperglycemic vs. 0 - 0.5:Mature Hyperglycemic	-43.94	-195.8 to 107.9	No	ns	0.9829		0 - 0.5:Young Hyperglycemic vs. 0 - 0.5:Mature Hyperglycemic	23.62	-273.6 to 320.9	No	ns	>0.9999		0 - 0.5:Young Hyperglycemic vs. 0 - 0.5:Mature Hyperglycemic	-50.08	-171.3 to 71.14	No	ns	0.8985		0 - 0.5:Young Hyperglycemic vs. 0 - 0.5:Mature Hyperglycemic	-187.6	-531.9 to 156.8	No	ns	0.6195
0 - 0.5:Young Hyperglycemic vs. 0.5 - 1.0:Young Euglycemic	-452.1	-1743 to 839.3	No	ns	0.9073		0 - 0.5:Young Hyperglycemic vs. 0.5 - 1.0:Young Euglycemic	-127.8	-211.4 to -44.11	Yes	**	0.0031		0 - 0.5:Young Hyperglycemic vs. 0.5 - 1.0:Young Euglycemic	-63.5	-350.1 to 223.1	No	ns	0.9943		0 - 0.5:Young Hyperglycemic vs. 0.5 - 1.0:Young Euglycemic	-1.89	-488.0 to 484.3	No	ns	>0.9999		0 - 0.5:Young Hyperglycemic vs. 0.5 - 1.0:Young Euglycemic	-26.84	-202.1 to 148.4	No	ns	0.9999		0 - 0.5:Young Hyperglycemic vs. 0.5 - 1.0:Young Euglycemic	-232.1	-658.5 to 194.3	No	ns	0.5345
0 - 0.5:Young Hyperglycemic vs. 0.5 - 1.0:Young Hyperglycemic	-107.7	-813.9 to 598.5	No	ns	0.9993		0 - 0.5:Young Hyperglycemic vs. 0.5 - 1.0:Young Hyperglycemic	-54.81	-166.4 to 56.79	No	ns	0.4748		0 - 0.5:Young Hyperglycemic vs. 0.5 - 1.0:Young Hyperglycemic	-18.9	-175.8 to 138.0	No	ns	>0.9999		0 - 0.5:Young Hyperglycemic vs. 0.5 - 1.0:Young Hyperglycemic	45.36	-247.7 to 338.4	No	ns	0.9992		0 - 0.5:Young Hyperglycemic vs. 0.5 - 1.0:Young Hyperglycemic	-37.8	-186.9 to 111.3	No	ns	0.9582		0 - 0.5:Young Hyperglycemic vs. 0.5 - 1.0:Young Hyperglycemic	-41.58	-257.6 to 174.4	No	ns	0.9942
0 - 0.5:Young Hyperglycemic vs. 0.5 - 1.0:Mature Euglycemic	-344.5	-1443 to 753.5	No	ns	0.9809		0 - 0.5:Young Hyperglycemic vs. 0.5 - 1.0:Mature Euglycemic	-95.04	-272.3 to 82.23	No	ns	0.5301		0 - 0.5:Young Hyperglycemic vs. 0.5 - 1.0:Mature Euglycemic	-22.68	-179.6 to 134.3	No	ns	>0.9999		0 - 0.5:Young Hyperglycemic vs. 0.5 - 1.0:Mature Euglycemic	24.03	-295.8 to 343.8	No	ns	>0.9999		0 - 0.5:Young Hyperglycemic vs. 0.5 - 1.0:Mature Euglycemic	-38.34	-209.8 to 133.2	No	ns	0.9986		0 - 0.5:Young Hyperglycemic vs. 0.5 - 1.0:Mature Euglycemic	-212.5	-608.5 to 183.5	No	ns	0.63
0 - 0.5:Young Hyperglycemic vs. 0.5 - 1.0:Mature Hyperglycemic	-469.7	-1295 to 355.8	No	ns	0.4928		0 - 0.5:Young Hyperglycemic vs. 0.5 - 1.0:Mature Hyperglycemic	-101.1	-231.3 to 29.07	No	ns	0.1871		0 - 0.5:Young Hyperglycemic vs. 0.5 - 1.0:Mature Hyperglycemic	-77.96	-251.5 to 95.58	No	ns	0.837		0 - 0.5:Young Hyperglycemic vs. 0.5 - 1.0:Mature Hyperglycemic	2.362	-306.1 to 310.8	No	ns	>0.9999		0 - 0.5:Young Hyperglycemic vs. 0.5 - 1.0:Mature Hyperglycemic	-82.69	-184.4 to 19.01	No	ns	0.1382		0 - 0.5:Young Hyperglycemic vs. 0.5 - 1.0:Mature Hyperglycemic	-210.3	-532.9 to 112.4	No	ns	0.3555
0 - 0.5:Young Hyperglycemic vs. 1.0 - 1.5:Young Euglycemic	-406.3	-1510 to 697.6	No	ns	0.9034		0 - 0.5:Young Hyperglycemic vs. 1.0 - 1.5:Young Euglycemic	-125.9	-329.0 to 77.25	No	ns	0.2747		0 - 0.5:Young Hyperglycemic vs. 1.0 - 1.5:Young Euglycemic	-6.426	-166.6 to 153.7	No	ns	>0.9999		0 - 0.5:Young Hyperglycemic vs. 1.0 - 1.5:Young Euglycemic	23.44	-303.7 to 350.6	No	ns	>0.9999		0 - 0.5:Young Hyperglycemic vs. 1.0 - 1.5:Young Euglycemic	-49.89	-187.4 to 87.60	No	ns	0.9101		0 - 0.5:Young Hyperglycemic vs. 1.0 - 1.5:Young Euglycemic	-247.6	-707.4 to 212.2	No	ns	0.5304
0 - 0.5:Young Hyperglycemic vs. 1.0 - 1.5:Young Hyperglycemic	-17.01	-655.2 to 621.2	No	ns	>0.9999		0 - 0.5:Young Hyperglycemic vs. 1.0 - 1.5:Young Hyperglycemic	-109.6	-203.7 to -15.58	Yes	*	0.0265		0 - 0.5:Young Hyperglycemic vs. 1.0 - 1.5:Young Hyperglycemic	-15.12	-150.4 to 120.2	No	ns	>0.9999		0 - 0.5:Young Hyperglycemic vs. 1.0 - 1.5:Young Hyperglycemic	213.6	-5.924 to 433.1	No	ns	0.0558		0 - 0.5:Young Hyperglycemic vs. 1.0 - 1.5:Young Hyperglycemic	-47.25	-179.3 to 84.83	No	ns	0.7782		0 - 0.5:Young Hyperglycemic vs. 1.0 - 1.5:Young Hyperglycemic	-58.59	-446.0 to 328.8	No	ns	0.9994
0 - 0.5:Young Hyperglycemic vs. 1.0 - 1.5:Mature Euglycemic	-93.38	-975.8 to 789.1	No	ns	>0.9999		0 - 0.5:Young Hyperglycemic vs. 1.0 - 1.5:Mature Euglycemic	-110.9	-301.3 to 79.54	No	ns	0.4258		0 - 0.5:Young Hyperglycemic vs. 1.0 - 1.5:Mature Euglycemic	2.19	-156.9 to 161.3	No	ns	>0.9999		0 - 0.5:Young Hyperglycemic vs. 1.0 - 1.5:Mature Euglycemic	171.6	-185.5 to 528.7	No	ns	0.7585		0 - 0.5:Young Hyperglycemic vs. 1.0 - 1.5:Mature Euglycemic	-35.3	-184.4 to 113.8	No	ns	0.9982		0 - 0.5:Young Hyperglycemic vs. 1.0 - 1.5:Mature Euglycemic	-121	-469.9 to 228.0	No	ns	0.96
0 - 0.5:Young Hyperglycemic vs. 1.0 - 1.5:Mature Hyperglycemic	-279.7	-1106 to 546.6	No	ns	0.9472		0 - 0.5:Young Hyperglycemic vs. 1.0 - 1.5:Mature Hyperglycemic	-116.7	-196.7 to -36.68	Yes	**	0.0029		0 - 0.5:Young Hyperglycemic vs. 1.0 - 1.5:Mature Hyperglycemic	-43.94	-195.3 to 107.4	No	ns	0.9572		0 - 0.5:Young Hyperglycemic vs. 1.0 - 1.5:Mature Hyperglycemic	80.32	-218.6 to 379.3	No	ns	0.9901		0 - 0.5:Young Hyperglycemic vs. 1.0 - 1.5:Mature Hyperglycemic	-65.68	-167.3 to 35.90	No	ns	0.3271		0 - 0.5:Young Hyperglycemic vs. 1.0 - 1.5:Mature Hyperglycemic	-133.7	-533.4 to 266.0	No	ns	0.9758
0 - 0.5:Young Hyperglycemic vs. 1.5 - 2.0:Young Euglycemic	-251.4	-1211 to 708.8	No	ns	0.993		0 - 0.5:Young Hyperglycemic vs. 1.5 - 2.0:Young Euglycemic	-135.7	-222.4 to -49.04	Yes	**	0.0027		0 - 0.5:Young Hyperglycemic vs. 1.5 - 2.0:Young Euglycemic	-49.89	-221.5 to 121.7	No	ns	0.9835		0 - 0.5:Young Hyperglycemic vs. 1.5 - 2.0:Young Euglycemic	111.5	-248.6 to 471.6	No	ns	0.9723		0 - 0.5:Young Hyperglycemic vs. 1.5 - 2.0:Young Euglycemic	-55.19	-177.2 to 66.78	No	ns	0.7634		0 - 0.5:Young Hyperglycemic vs. 1.5 - 2.0:Young Euglycemic	-122.1	-493.5 to 249.3	No	ns	0.9589
0 - 0.5:Young Hyperglycemic vs. 1.5 - 2.0:Young Hyperglycemic	62.37	-631.5 to 756.2	No	ns	>0.9999		0 - 0.5:Young Hyperglycemic vs. 1.5 - 2.0:Young Hyperglycemic	-155	-212.7 to -97.30	Yes	***	0.0006		0 - 0.5:Young Hyperglycemic vs. 1.5 - 2.0:Young Hyperglycemic	-32.13	-183.7 to 119.4	No	ns	0.9876		0 - 0.5:Young Hyperglycemic vs. 1.5 - 2.0:Young Hyperglycemic	243.8	-105.6 to 593.2	No	ns	0.1854		0 - 0.5:Young Hyperglycemic vs. 1.5 - 2.0:Young Hyperglycemic	-3.78	-130.0 to 122.5	No	ns	>0.9999		0 - 0.5:Young Hyperglycemic vs. 1.5 - 2.0:Young Hyperglycemic	9.45	-267.2 to 286.1	No	ns	>0.9999
0 - 0.5:Young Hyperglycemic vs. 1.5 - 2.0:Mature Euglycemic	16.47	-812.0 to 845.0	No	ns	>0.9999		0 - 0.5:Young Hyperglycemic vs. 1.5 - 2.0:Mature Euglycemic	-137.7	-244.4 to -30.98	Yes	**	0.0091		0 - 0.5:Young Hyperglycemic vs. 1.5 - 2.0:Mature Euglycemic	-31.05	-181.9 to 119.8	No	ns	0.9985		0 - 0.5:Young Hyperglycemic vs. 1.5 - 2.0:Mature Euglycemic	201.1	-96.42 to 498.7	No	ns	0.2731		0 - 0.5:Young Hyperglycemic vs. 1.5 - 2.0:Mature Euglycemic	-37.53	-155.7 to 80.62	No	ns	0.9803		0 - 0.5:Young Hyperglycemic vs. 1.5 - 2.0:Mature Euglycemic	21.6	-312.4 to 355.6	No	ns	>0.9999
0 - 0.5:Young Hyperglycemic vs. 1.5 - 2.0:Mature Hyperglycemic	44.89	-787.7 to 877.5	No	ns	>0.9999		0 - 0.5:Young Hyperglycemic vs. 1.5 - 2.0:Mature Hyperglycemic	-139.4	-219.8 to -58.93	Yes	***	0.0006		0 - 0.5:Young Hyperglycemic vs. 1.5 - 2.0:Mature Hyperglycemic	-32.6	-184.9 to 119.7	No	ns	0.9989		0 - 0.5:Young Hyperglycemic vs. 1.5 - 2.0:Mature Hyperglycemic	216.4	-80.76 to 513.6	No	ns	0.198		0 - 0.5:Young Hyperglycemic vs. 1.5 - 2.0:Mature Hyperglycemic	-16.06	-128.2 to 96.02	No	ns	>0.9999		0 - 0.5:Young Hyperglycemic vs. 1.5 - 2.0:Mature Hyperglycemic	16.54	-352.1 to 385.2	No	ns	>0.9999
0 - 0.5:Mature Euglycemic vs. 0 - 0.5:Mature Hyperglycemic	-323.4	-936.4 to 289.7	No	ns	0.6712		0 - 0.5:Mature Euglycemic vs. 0 - 0.5:Mature Hyperglycemic	-11.95	-186.2 to 162.3	No	ns	>0.9999		0 - 0.5:Mature Euglycemic vs. 0 - 0.5:Mature Hyperglycemic	-50.42	-175.8 to 75.00	No	ns	0.9093		0 - 0.5:Mature Euglycemic vs. 0 - 0.5:Mature Hyperglycemic	-30.37	-180.5 to 119.7	No	ns	0.9996		0 - 0.5:Mature Euglycemic vs. 0 - 0.5:Mature Hyperglycemic	-70.06	-192.5 to 52.36	No	ns	0.5897		0 - 0.5:Mature Euglycemic vs. 0 - 0.5:Mature Hyperglycemic	-160.6	-505.6 to 184.4	No	ns	0.8174
0 - 0.5:Mature Euglycemic vs. 0.5 - 1.0:Young Euglycemic	-463.1	-1739 to 813.0	No	ns	0.8367		0 - 0.5:Mature Euglycemic vs. 0.5 - 1.0:Young Euglycemic	-85.37	-260.0 to 89.26	No	ns	0.6292		0 - 0.5:Mature Euglycemic vs. 0.5 - 1.0:Young Euglycemic	-69.98	-357.4 to 217.4	No	ns	0.9813		0 - 0.5:Mature Euglycemic vs. 0.5 - 1.0:Young Euglycemic	-55.89	-570.5 to 458.8	No	ns	>0.9999		0 - 0.5:Mature Euglycemic vs. 0.5 - 1.0:Young Euglycemic	-46.82	-221.4 to 127.8	No	ns	0.9836		0 - 0.5:Mature Euglycemic vs. 0.5 - 1.0:Young Euglycemic	-205.1	-630.2 to 220.0	No	ns	0.698
0 - 0.5:Mature Euglycemic vs. 0.5 - 1.0:Young Hyperglycemic	-118.8	-748.4 to 510.8	No	ns	0.9999		0 - 0.5:Mature Euglycemic vs. 0.5 - 1.0:Young Hyperglycemic	-12.42	-187.5 to 162.7	No	ns	>0.9999		0 - 0.5:Mature Euglycemic vs. 0.5 - 1.0:Young Hyperglycemic	-25.38	-145.6 to 94.80	No	ns	0.9991		0 - 0.5:Mature Euglycemic vs. 0.5 - 1.0:Young Hyperglycemic	-8.64	-222.8 to 205.5	No	ns	>0.9999		0 - 0.5:Mature Euglycemic vs. 0.5 - 1.0:Young Hyperglycemic	-57.78	-169.9 to 54.37	No	ns	0.6779		0 - 0.5:Mature Euglycemic vs. 0.5 - 1.0:Young Hyperglycemic	-14.58	-365.8 to 336.6	No	ns	>0.9999
0 - 0.5:Mature Euglycemic vs. 0.5 - 1.0:Mature Euglycemic	-355.6	-1202 to 491.1	No	ns	0.707		0 - 0.5:Mature Euglycemic vs. 0.5 - 1.0:Mature Euglycemic	-52.65	-196.1 to 90.85	No	ns	0.824		0 - 0.5:Mature Euglycemic vs. 0.5 - 1.0:Mature Euglycemic	-29.16	-178.0 to 119.7	No	ns	0.9973		0 - 0.5:Mature Euglycemic vs. 0.5 - 1.0:Mature Euglycemic	-29.97	-331.0 to 271.1	No	ns	>0.9999		0 - 0.5:Mature Euglycemic vs. 0.5 - 1.0:Mature Euglycemic	-58.32	-164.7 to 48.05	No	ns	0.4258		0 - 0.5:Mature Euglycemic vs. 0.5 - 1.0:Mature Euglycemic	-185.5	-515.6 to 144.6	No	ns	0.4004
0 - 0.5:Mature Euglycemic vs. 0.5 - 1.0:Mature Hyperglycemic	-480.7	-1105 to 143.6	No	ns	0.2114		0 - 0.5:Mature Euglycemic vs. 0.5 - 1.0:Mature Hyperglycemic	-58.72	-243.5 to 126.0	No	ns	0.9829		0 - 0.5:Mature Euglycemic vs. 0.5 - 1.0:Mature Hyperglycemic	-84.44	-242.4 to 73.53	No	ns	0.6723		0 - 0.5:Mature Euglycemic vs. 0.5 - 1.0:Mature Hyperglycemic	-51.64	-259.1 to 155.8	No	ns	0.9948		0 - 0.5:Mature Euglycemic vs. 0.5 - 1.0:Mature Hyperglycemic	-102.7	-205.1 to -0.2275	Yes	*	0.0494		0 - 0.5:Mature Euglycemic vs. 0.5 - 1.0:Mature Hyperglycemic	-183.3	-505.3 to 138.8	No	ns	0.5546
0 - 0.5:Mature Euglycemic vs. 1.0 - 1.5:Young Euglycemic	-417.4	-1468 to 632.8	No	ns	0.8088		0 - 0.5:Mature Euglycemic vs. 1.0 - 1.5:Young Euglycemic	-83.48	-300.9 to 133.9	No	ns	0.9052		0 - 0.5:Mature Euglycemic vs. 1.0 - 1.5:Young Euglycemic	-12.91	-151.4 to 125.6	No	ns	>0.9999		0 - 0.5:Mature Euglycemic vs. 1.0 - 1.5:Young Euglycemic	-30.56	-304.2 to 243.1	No	ns	>0.9999		0 - 0.5:Mature Euglycemic vs. 1.0 - 1.5:Young Euglycemic	-69.87	-207.5 to 67.78	No	ns	0.6427		0 - 0.5:Mature Euglycemic vs. 1.0 - 1.5:Young Euglycemic	-220.6	-678.7 to 237.6	No	ns	0.6806
0 - 0.5:Mature Euglycemic vs. 1.0 - 1.5:Young Hyperglycemic	-28.08	-608.5 to 552.3	No	ns	>0.9999		0 - 0.5:Mature Euglycemic vs. 1.0 - 1.5:Young Hyperglycemic	-67.23	-241.7 to 107.3	No	ns	0.843		0 - 0.5:Mature Euglycemic vs. 1.0 - 1.5:Young Hyperglycemic	-21.6	-140.6 to 97.40	No	ns	0.9994		0 - 0.5:Mature Euglycemic vs. 1.0 - 1.5:Young Hyperglycemic	159.6	-74.74 to 393.9	No	ns	0.2315		0 - 0.5:Mature Euglycemic vs. 1.0 - 1.5:Young Hyperglycemic	-67.23	-174.2 to 39.76	No	ns	0.4134		0 - 0.5:Mature Euglycemic vs. 1.0 - 1.5:Young Hyperglycemic	-31.59	-357.7 to 294.6	No	ns	>0.9999
0 - 0.5:Mature Euglycemic vs. 1.0 - 1.5:Mature Euglycemic	-104.4	-682.2 to 473.3	No	ns	0.9987		0 - 0.5:Mature Euglycemic vs. 1.0 - 1.5:Mature Euglycemic	-68.5	-167.5 to 30.52	No	ns	0.2163		0 - 0.5:Mature Euglycemic vs. 1.0 - 1.5:Mature Euglycemic	-4.29	-87.49 to 78.91	No	ns	>0.9999		0 - 0.5:Mature Euglycemic vs. 1.0 - 1.5:Mature Euglycemic	117.6	-205.6 to 440.8	No	ns	0.8302		0 - 0.5:Mature Euglycemic vs. 1.0 - 1.5:Mature Euglycemic	-55.28	-176.4 to 65.88	No	ns	0.6226		0 - 0.5:Mature Euglycemic vs. 1.0 - 1.5:Mature Euglycemic	-93.96	-459.4 to 271.5	No	ns	0.9759
0 - 0.5:Mature Euglycemic vs. 1.0 - 1.5:Mature Hyperglycemic	-290.8	-918.0 to 336.4	No	ns	0.8174		0 - 0.5:Mature Euglycemic vs. 1.0 - 1.5:Mature Hyperglycemic	-74.32	-248.3 to 99.66	No	ns	0.7763		0 - 0.5:Mature Euglycemic vs. 1.0 - 1.5:Mature Hyperglycemic	-50.42	-169.0 to 68.20	No	ns	0.8072		0 - 0.5:Mature Euglycemic vs. 1.0 - 1.5:Mature Hyperglycemic	26.32	-140.3 to 192.9	No	ns	>0.9999		0 - 0.5:Mature Euglycemic vs. 1.0 - 1.5:Mature Hyperglycemic	-85.66	-187.9 to 16.60	No	ns	0.1264		0 - 0.5:Mature Euglycemic vs. 1.0 - 1.5:Mature Hyperglycemic	-106.7	-507.3 to 293.9	No	ns	0.9973
0 - 0.5:Mature Euglycemic vs. 1.5 - 2.0:Young Euglycemic	-262.4	-1119 to 594.3	No	ns	0.9693		0 - 0.5:Mature Euglycemic vs. 1.5 - 2.0:Young Euglycemic	-93.31	-268.0 to 81.42	No	ns	0.5353		0 - 0.5:Mature Euglycemic vs. 1.5 - 2.0:Young Euglycemic	-56.37	-211.5 to 98.72	No	ns	0.927		0 - 0.5:Mature Euglycemic vs. 1.5 - 2.0:Young Euglycemic	57.51	-282.9 to 397.9	No	ns	0.9967		0 - 0.5:Mature Euglycemic vs. 1.5 - 2.0:Young Euglycemic	-75.17	-197.7 to 47.35	No	ns	0.4321		0 - 0.5:Mature Euglycemic vs. 1.5 - 2.0:Young Euglycemic	-95.09	-465.5 to 275.3	No	ns	0.9957
0 - 0.5:Mature Euglycemic vs. 1.5 - 2.0:Young Hyperglycemic	51.3	-543.5 to 646.1	No	ns	>0.9999		0 - 0.5:Mature Euglycemic vs. 1.5 - 2.0:Young Hyperglycemic	-112.6	-286.9 to 61.76	No	ns	0.3208		0 - 0.5:Mature Euglycemic vs. 1.5 - 2.0:Young Hyperglycemic	-38.61	-162.7 to 85.45	No	ns	0.9798		0 - 0.5:Mature Euglycemic vs. 1.5 - 2.0:Young Hyperglycemic	189.8	52.96 to 326.7	Yes	**	0.0071		0 - 0.5:Mature Euglycemic vs. 1.5 - 2.0:Young Hyperglycemic	-23.76	-133.5 to 85.96	No	ns	0.9994		0 - 0.5:Mature Euglycemic vs. 1.5 - 2.0:Young Hyperglycemic	36.45	-313.3 to 386.2	No	ns	>0.9999
0 - 0.5:Mature Euglycemic vs. 1.5 - 2.0:Mature Euglycemic	5.4	-635.2 to 646.0	No	ns	>0.9999		0 - 0.5:Mature Euglycemic vs. 1.5 - 2.0:Mature Euglycemic	-95.31	-304.5 to 113.9	No	ns	0.6242		0 - 0.5:Mature Euglycemic vs. 1.5 - 2.0:Mature Euglycemic	-37.53	-193.8 to 118.7	No	ns	0.9853		0 - 0.5:Mature Euglycemic vs. 1.5 - 2.0:Mature Euglycemic	147.1	14.71 to 279.6	Yes	*	0.0307		0 - 0.5:Mature Euglycemic vs. 1.5 - 2.0:Mature Euglycemic	-57.51	-188.7 to 73.66	No	ns	0.6641		0 - 0.5:Mature Euglycemic vs. 1.5 - 2.0:Mature Euglycemic	48.6	-267.6 to 364.8	No	ns	0.9998
0 - 0.5:Mature Euglycemic vs. 1.5 - 2.0:Mature Hyperglycemic	33.82	-610.2 to 677.8	No	ns	>0.9999		0 - 0.5:Mature Euglycemic vs. 1.5 - 2.0:Mature Hyperglycemic	-97	-271.0 to 76.97	No	ns	0.4857		0 - 0.5:Mature Euglycemic vs. 1.5 - 2.0:Mature Hyperglycemic	-39.08	-165.4 to 87.24	No	ns	0.9866		0 - 0.5:Mature Euglycemic vs. 1.5 - 2.0:Mature Hyperglycemic	162.4	40.02 to 284.8	Yes	**	0.0066		0 - 0.5:Mature Euglycemic vs. 1.5 - 2.0:Mature Hyperglycemic	-36.04	-149.4 to 77.35	No	ns	0.9856		0 - 0.5:Mature Euglycemic vs. 1.5 - 2.0:Mature Hyperglycemic	43.54	-326.1 to 413.2	No	ns	>0.9999
0 - 0.5:Mature Hyperglycemic vs. 0.5 - 1.0:Young Euglycemic	-139.8	-1434 to 1155	No	ns	>0.9999		0 - 0.5:Mature Hyperglycemic vs. 0.5 - 1.0:Young Euglycemic	-73.42	-162.1 to 15.28	No	ns	0.1438		0 - 0.5:Mature Hyperglycemic vs. 0.5 - 1.0:Young Euglycemic	-19.56	-312.5 to 273.4	No	ns	>0.9999		0 - 0.5:Mature Hyperglycemic vs. 0.5 - 1.0:Young Euglycemic	-25.51	-518.4 to 467.4	No	ns	>0.9999		0 - 0.5:Mature Hyperglycemic vs. 0.5 - 1.0:Young Euglycemic	23.25	-151.1 to 197.6	No	ns	>0.9999		0 - 0.5:Mature Hyperglycemic vs. 0.5 - 1.0:Young Euglycemic	-44.51	-455.5 to 366.5	No	ns	>0.9999
0 - 0.5:Mature Hyperglycemic vs. 0.5 - 1.0:Young Hyperglycemic	204.6	-339.0 to 748.2	No	ns	0.9401		0 - 0.5:Mature Hyperglycemic vs. 0.5 - 1.0:Young Hyperglycemic	-0.4725	-98.70 to 97.75	No	ns	>0.9999		0 - 0.5:Mature Hyperglycemic vs. 0.5 - 1.0:Young Hyperglycemic	25.04	-67.59 to 117.7	No	ns	0.9959		0 - 0.5:Mature Hyperglycemic vs. 0.5 - 1.0:Young Hyperglycemic	21.73	-199.2 to 242.6	No	ns	>0.9999		0 - 0.5:Mature Hyperglycemic vs. 0.5 - 1.0:Young Hyperglycemic	12.28	-102.0 to 126.5	No	ns	>0.9999		0 - 0.5:Mature Hyperglycemic vs. 0.5 - 1.0:Young Hyperglycemic	146	-178.1 to 470.1	No	ns	0.8334
0 - 0.5:Mature Hyperglycemic vs. 0.5 - 1.0:Mature Euglycemic	-32.2	-1049 to 984.4	No	ns	>0.9999		0 - 0.5:Mature Hyperglycemic vs. 0.5 - 1.0:Mature Euglycemic	-40.7	-217.8 to 136.4	No	ns	0.9974		0 - 0.5:Mature Hyperglycemic vs. 0.5 - 1.0:Mature Euglycemic	21.26	-95.80 to 138.3	No	ns	>0.9999		0 - 0.5:Mature Hyperglycemic vs. 0.5 - 1.0:Mature Euglycemic	0.405	-246.3 to 247.1	No	ns	>0.9999		0 - 0.5:Mature Hyperglycemic vs. 0.5 - 1.0:Mature Euglycemic	11.74	-160.6 to 184.1	No	ns	>0.9999		0 - 0.5:Mature Hyperglycemic vs. 0.5 - 1.0:Mature Euglycemic	-24.91	-402.6 to 352.8	No	ns	>0.9999
0 - 0.5:Mature Hyperglycemic vs. 0.5 - 1.0:Mature Hyperglycemic	-157.3	-466.8 to 152.1	No	ns	0.5601		0 - 0.5:Mature Hyperglycemic vs. 0.5 - 1.0:Mature Hyperglycemic	-46.78	-165.4 to 71.80	No	ns	0.8156		0 - 0.5:Mature Hyperglycemic vs. 0.5 - 1.0:Mature Hyperglycemic	-34.02	-139.4 to 71.35	No	ns	0.9338		0 - 0.5:Mature Hyperglycemic vs. 0.5 - 1.0:Mature Hyperglycemic	-21.26	-217.6 to 175.0	No	ns	>0.9999		0 - 0.5:Mature Hyperglycemic vs. 0.5 - 1.0:Mature Hyperglycemic	-32.6	-126.3 to 61.10	No	ns	0.8992		0 - 0.5:Mature Hyperglycemic vs. 0.5 - 1.0:Mature Hyperglycemic	-22.68	-271.6 to 226.3	No	ns	>0.9999
0 - 0.5:Mature Hyperglycemic vs. 1.0 - 1.5:Young Euglycemic	-94.03	-1147 to 959.1	No	ns	>0.9999		0 - 0.5:Mature Hyperglycemic vs. 1.0 - 1.5:Young Euglycemic	-71.54	-271.4 to 128.3	No	ns	0.8305		0 - 0.5:Mature Hyperglycemic vs. 1.0 - 1.5:Young Euglycemic	37.52	-85.89 to 160.9	No	ns	0.9778		0 - 0.5:Mature Hyperglycemic vs. 1.0 - 1.5:Young Euglycemic	-0.189	-263.9 to 263.5	No	ns	>0.9999		0 - 0.5:Mature Hyperglycemic vs. 1.0 - 1.5:Young Euglycemic	0.189	-138.4 to 138.7	No	ns	>0.9999		0 - 0.5:Mature Hyperglycemic vs. 1.0 - 1.5:Young Euglycemic	-60.01	-507.9 to 387.9	No	ns	>0.9999
0 - 0.5:Mature Hyperglycemic vs. 1.0 - 1.5:Young Hyperglycemic	295.3	-162.3 to 752.9	No	ns	0.4019		0 - 0.5:Mature Hyperglycemic vs. 1.0 - 1.5:Young Hyperglycemic	-55.28	-139.3 to 28.73	No	ns	0.3799		0 - 0.5:Mature Hyperglycemic vs. 1.0 - 1.5:Young Hyperglycemic	28.82	-57.37 to 115.0	No	ns	0.9545		0 - 0.5:Mature Hyperglycemic vs. 1.0 - 1.5:Young Hyperglycemic	189.9	-47.23 to 427.1	No	ns	0.1585		0 - 0.5:Mature Hyperglycemic vs. 1.0 - 1.5:Young Hyperglycemic	2.835	-106.4 to 112.1	No	ns	>0.9999		0 - 0.5:Mature Hyperglycemic vs. 1.0 - 1.5:Young Hyperglycemic	129	-162.3 to 420.3	No	ns	0.8498
0 - 0.5:Mature Hyperglycemic vs. 1.0 - 1.5:Mature Euglycemic	218.9	-466.9 to 904.7	No	ns	0.979		0 - 0.5:Mature Hyperglycemic vs. 1.0 - 1.5:Mature Euglycemic	-56.55	-246.6 to 133.5	No	ns	0.9744		0 - 0.5:Mature Hyperglycemic vs. 1.0 - 1.5:Mature Euglycemic	46.13	-75.76 to 168.0	No	ns	0.9402		0 - 0.5:Mature Hyperglycemic vs. 1.0 - 1.5:Mature Euglycemic	148	-163.3 to 459.2	No	ns	0.7132		0 - 0.5:Mature Hyperglycemic vs. 1.0 - 1.5:Mature Euglycemic	14.78	-136.0 to 165.6	No	ns	>0.9999		0 - 0.5:Mature Hyperglycemic vs. 1.0 - 1.5:Mature Euglycemic	66.61	-255.3 to 388.6	No	ns	0.9998
0 - 0.5:Mature Hyperglycemic vs. 1.0 - 1.5:Mature Hyperglycemic	32.6	-600.5 to 665.7	No	ns	>0.9999		0 - 0.5:Mature Hyperglycemic vs. 1.0 - 1.5:Mature Hyperglycemic	-62.37	-132.0 to 7.281	No	ns	0.0845		0 - 0.5:Mature Hyperglycemic vs. 1.0 - 1.5:Mature Hyperglycemic	0	-71.18 to 71.18	No	ns	>0.9999		0 - 0.5:Mature Hyperglycemic vs. 1.0 - 1.5:Mature Hyperglycemic	56.7	-190.3 to 303.7	No	ns	0.9945		0 - 0.5:Mature Hyperglycemic vs. 1.0 - 1.5:Mature Hyperglycemic	-15.59	-111.3 to 80.10	No	ns	0.9998		0 - 0.5:Mature Hyperglycemic vs. 1.0 - 1.5:Mature Hyperglycemic	53.86	-376.7 to 484.4	No	ns	>0.9999
0 - 0.5:Mature Hyperglycemic vs. 1.5 - 2.0:Young Euglycemic	60.95	-774.5 to 896.5	No	ns	>0.9999		0 - 0.5:Mature Hyperglycemic vs. 1.5 - 2.0:Young Euglycemic	-81.36	-172.6 to 9.875	No	ns	0.0974		0 - 0.5:Mature Hyperglycemic vs. 1.5 - 2.0:Young Euglycemic	-5.953	-151.7 to 139.8	No	ns	>0.9999		0 - 0.5:Mature Hyperglycemic vs. 1.5 - 2.0:Young Euglycemic	87.88	-235.5 to 411.2	No	ns	0.9715		0 - 0.5:Mature Hyperglycemic vs. 1.5 - 2.0:Young Euglycemic	-5.103	-129.1 to 118.9	No	ns	>0.9999		0 - 0.5:Mature Hyperglycemic vs. 1.5 - 2.0:Young Euglycemic	65.49	-282.0 to 413.0	No	ns	0.9998
0 - 0.5:Mature Hyperglycemic vs. 1.5 - 2.0:Young Hyperglycemic	374.7	-112.4 to 861.7	No	ns	0.2106		0 - 0.5:Mature Hyperglycemic vs. 1.5 - 2.0:Young Hyperglycemic	-100.6	-189.4 to -11.93	Yes	*	0.021		0 - 0.5:Mature Hyperglycemic vs. 1.5 - 2.0:Young Hyperglycemic	11.81	-88.83 to 112.5	No	ns	>0.9999		0 - 0.5:Mature Hyperglycemic vs. 1.5 - 2.0:Young Hyperglycemic	220.2	51.20 to 389.2	Yes	**	0.0072		0 - 0.5:Mature Hyperglycemic vs. 1.5 - 2.0:Young Hyperglycemic	46.3	-65.61 to 158.2	No	ns	0.8943		0 - 0.5:Mature Hyperglycemic vs. 1.5 - 2.0:Young Hyperglycemic	197	-125.3 to 519.4	No	ns	0.4791
0 - 0.5:Mature Hyperglycemic vs. 1.5 - 2.0:Mature Euglycemic	328.8	-214.1 to 871.7	No	ns	0.5094		0 - 0.5:Mature Hyperglycemic vs. 1.5 - 2.0:Mature Euglycemic	-83.36	-193.2 to 26.44	No	ns	0.2231		0 - 0.5:Mature Hyperglycemic vs. 1.5 - 2.0:Mature Euglycemic	12.89	-82.72 to 108.5	No	ns	>0.9999		0 - 0.5:Mature Hyperglycemic vs. 1.5 - 2.0:Mature Euglycemic	177.5	1.931 to 353.1	Yes	*	0.0465		0 - 0.5:Mature Hyperglycemic vs. 1.5 - 2.0:Mature Euglycemic	12.55	-108.7 to 133.8	No	ns	>0.9999		0 - 0.5:Mature Hyperglycemic vs. 1.5 - 2.0:Mature Euglycemic	209.2	-93.07 to 511.4	No	ns	0.3363
0 - 0.5:Mature Hyperglycemic vs. 1.5 - 2.0:Mature Hyperglycemic	357.2	-478.4 to 1193	No	ns	0.7451		0 - 0.5:Mature Hyperglycemic vs. 1.5 - 2.0:Mature Hyperglycemic	-85.05	-157.7 to -12.37	Yes	*	0.0221		0 - 0.5:Mature Hyperglycemic vs. 1.5 - 2.0:Mature Hyperglycemic	11.34	-66.36 to 89.04	No	ns	>0.9999		0 - 0.5:Mature Hyperglycemic vs. 1.5 - 2.0:Mature Hyperglycemic	192.8	-27.23 to 412.8	No	ns	0.0932		0 - 0.5:Mature Hyperglycemic vs. 1.5 - 2.0:Mature Hyperglycemic	34.02	-132.4 to 200.5	No	ns	0.9981		0 - 0.5:Mature Hyperglycemic vs. 1.5 - 2.0:Mature Hyperglycemic	204.1	-283.9 to 692.1	No	ns	0.7654
0.5 - 1.0:Young Euglycemic vs. 0.5 - 1.0:Young Hyperglycemic	344.4	-951.5 to 1640	No	ns	0.9555		0.5 - 1.0:Young Euglycemic vs. 0.5 - 1.0:Young Hyperglycemic	72.95	-21.17 to 167.1	No	ns	0.1764		0.5 - 1.0:Young Euglycemic vs. 0.5 - 1.0:Young Hyperglycemic	44.6	-255.7 to 344.9	No	ns	0.9989		0.5 - 1.0:Young Euglycemic vs. 0.5 - 1.0:Young Hyperglycemic	47.25	-438.2 to 532.7	No	ns	>0.9999		0.5 - 1.0:Young Euglycemic vs. 0.5 - 1.0:Young Hyperglycemic	-10.96	-185.9 to 163.9	No	ns	>0.9999		0.5 - 1.0:Young Euglycemic vs. 0.5 - 1.0:Young Hyperglycemic	190.5	-226.7 to 607.7	No	ns	0.7155
0.5 - 1.0:Young Euglycemic vs. 0.5 - 1.0:Mature Euglycemic	107.6	-1241 to 1456	No	ns	>0.9999		0.5 - 1.0:Young Euglycemic vs. 0.5 - 1.0:Mature Euglycemic	32.72	-144.8 to 210.3	No	ns	0.9995		0.5 - 1.0:Young Euglycemic vs. 0.5 - 1.0:Mature Euglycemic	40.82	-248.4 to 330.0	No	ns	0.9998		0.5 - 1.0:Young Euglycemic vs. 0.5 - 1.0:Mature Euglycemic	25.92	-455.0 to 506.9	No	ns	>0.9999		0.5 - 1.0:Young Euglycemic vs. 0.5 - 1.0:Mature Euglycemic	-11.5	-210.4 to 187.4	No	ns	>0.9999		0.5 - 1.0:Young Euglycemic vs. 0.5 - 1.0:Mature Euglycemic	19.6	-424.3 to 463.5	No	ns	>0.9999
0.5 - 1.0:Young Euglycemic vs. 0.5 - 1.0:Mature Hyperglycemic	-17.58	-1306 to 1271	No	ns	>0.9999		0.5 - 1.0:Young Euglycemic vs. 0.5 - 1.0:Mature Hyperglycemic	26.65	-103.4 to 156.7	No	ns	0.9995		0.5 - 1.0:Young Euglycemic vs. 0.5 - 1.0:Mature Hyperglycemic	-14.46	-298.6 to 269.7	No	ns	>0.9999		0.5 - 1.0:Young Euglycemic vs. 0.5 - 1.0:Mature Hyperglycemic	4.252	-477.0 to 485.5	No	ns	>0.9999		0.5 - 1.0:Young Euglycemic vs. 0.5 - 1.0:Mature Hyperglycemic	-55.85	-234.5 to 122.8	No	ns	0.875		0.5 - 1.0:Young Euglycemic vs. 0.5 - 1.0:Mature Hyperglycemic	21.83	-382.7 to 426.4	No	ns	>0.9999
0.5 - 1.0:Young Euglycemic vs. 1.0 - 1.5:Young Euglycemic	45.74	-300.1 to 391.5	No	ns	0.9992		0.5 - 1.0:Young Euglycemic vs. 1.0 - 1.5:Young Euglycemic	1.89	-188.8 to 192.5	No	ns	>0.9999		0.5 - 1.0:Young Euglycemic vs. 1.0 - 1.5:Young Euglycemic	57.08	-148.0 to 262.1	No	ns	0.864		0.5 - 1.0:Young Euglycemic vs. 1.0 - 1.5:Young Euglycemic	25.33	-251.1 to 301.8	No	ns	>0.9999		0.5 - 1.0:Young Euglycemic vs. 1.0 - 1.5:Young Euglycemic	-23.06	-158.4 to 112.3	No	ns	0.9926		0.5 - 1.0:Young Euglycemic vs. 1.0 - 1.5:Young Euglycemic	-15.5	-254.0 to 223.0	No	ns	>0.9999
0.5 - 1.0:Young Euglycemic vs. 1.0 - 1.5:Young Hyperglycemic	435.1	-900.1 to 1770	No	ns	0.8137		0.5 - 1.0:Young Euglycemic vs. 1.0 - 1.5:Young Hyperglycemic	18.14	-59.35 to 95.64	No	ns	0.9969		0.5 - 1.0:Young Euglycemic vs. 1.0 - 1.5:Young Hyperglycemic	48.38	-258.9 to 355.7	No	ns	0.9969		0.5 - 1.0:Young Euglycemic vs. 1.0 - 1.5:Young Hyperglycemic	215.5	-268.4 to 699.3	No	ns	0.6536		0.5 - 1.0:Young Euglycemic vs. 1.0 - 1.5:Young Hyperglycemic	-20.41	-196.4 to 155.6	No	ns	>0.9999		0.5 - 1.0:Young Euglycemic vs. 1.0 - 1.5:Young Hyperglycemic	173.5	-234.7 to 581.7	No	ns	0.7325
0.5 - 1.0:Young Euglycemic vs. 1.0 - 1.5:Mature Euglycemic	358.7	-913.5 to 1631	No	ns	0.9689		0.5 - 1.0:Young Euglycemic vs. 1.0 - 1.5:Mature Euglycemic	16.87	-173.9 to 207.6	No	ns	>0.9999		0.5 - 1.0:Young Euglycemic vs. 1.0 - 1.5:Mature Euglycemic	65.69	-222.4 to 353.8	No	ns	0.9874		0.5 - 1.0:Young Euglycemic vs. 1.0 - 1.5:Mature Euglycemic	173.5	-313.5 to 660.5	No	ns	0.9113		0.5 - 1.0:Young Euglycemic vs. 1.0 - 1.5:Mature Euglycemic	-8.466	-194.3 to 177.3	No	ns	>0.9999		0.5 - 1.0:Young Euglycemic vs. 1.0 - 1.5:Mature Euglycemic	111.1	-303.3 to 525.6	No	ns	0.9887
0.5 - 1.0:Young Euglycemic vs. 1.0 - 1.5:Mature Hyperglycemic	172.4	-1114 to 1459	No	ns	>0.9999		0.5 - 1.0:Young Euglycemic vs. 1.0 - 1.5:Mature Hyperglycemic	11.06	-68.36 to 90.47	No	ns	>0.9999		0.5 - 1.0:Young Euglycemic vs. 1.0 - 1.5:Mature Hyperglycemic	19.56	-283.1 to 322.2	No	ns	>0.9999		0.5 - 1.0:Young Euglycemic vs. 1.0 - 1.5:Mature Hyperglycemic	82.21	-406.4 to 570.8	No	ns	0.9988		0.5 - 1.0:Young Euglycemic vs. 1.0 - 1.5:Mature Hyperglycemic	-38.84	-217.9 to 140.3	No	ns	0.9851		0.5 - 1.0:Young Euglycemic vs. 1.0 - 1.5:Mature Hyperglycemic	98.37	-347.6 to 544.3	No	ns	0.9992
0.5 - 1.0:Young Euglycemic vs. 1.5 - 2.0:Young Euglycemic	200.7	-588.5 to 990.0	No	ns	0.9095		0.5 - 1.0:Young Euglycemic vs. 1.5 - 2.0:Young Euglycemic	-7.938	-84.86 to 68.98	No	ns	>0.9999		0.5 - 1.0:Young Euglycemic vs. 1.5 - 2.0:Young Euglycemic	13.61	-240.0 to 267.2	No	ns	>0.9999		0.5 - 1.0:Young Euglycemic vs. 1.5 - 2.0:Young Euglycemic	113.4	-150.4 to 377.2	No	ns	0.5095		0.5 - 1.0:Young Euglycemic vs. 1.5 - 2.0:Young Euglycemic	-28.35	-236.3 to 179.6	No	ns	0.9989		0.5 - 1.0:Young Euglycemic vs. 1.5 - 2.0:Young Euglycemic	110	-271.9 to 491.9	No	ns	0.8437
0.5 - 1.0:Young Euglycemic vs. 1.5 - 2.0:Young Hyperglycemic	514.4	-802.6 to 1832	No	ns	0.6893		0.5 - 1.0:Young Euglycemic vs. 1.5 - 2.0:Young Hyperglycemic	-27.22	-110.2 to 55.78	No	ns	0.9597		0.5 - 1.0:Young Euglycemic vs. 1.5 - 2.0:Young Hyperglycemic	31.37	-264.6 to 327.3	No	ns	>0.9999		0.5 - 1.0:Young Euglycemic vs. 1.5 - 2.0:Young Hyperglycemic	245.7	-254.7 to 746.1	No	ns	0.4549		0.5 - 1.0:Young Euglycemic vs. 1.5 - 2.0:Young Hyperglycemic	23.06	-152.2 to 198.3	No	ns	>0.9999		0.5 - 1.0:Young Euglycemic vs. 1.5 - 2.0:Young Hyperglycemic	241.5	-174.9 to 658.0	No	ns	0.4402
0.5 - 1.0:Young Euglycemic vs. 1.5 - 2.0:Mature Euglycemic	468.5	-822.0 to 1759	No	ns	0.7996		0.5 - 1.0:Young Euglycemic vs. 1.5 - 2.0:Mature Euglycemic	-9.936	-116.5 to 96.59	No	ns	>0.9999		0.5 - 1.0:Young Euglycemic vs. 1.5 - 2.0:Mature Euglycemic	32.45	-265.2 to 330.1	No	ns	>0.9999		0.5 - 1.0:Young Euglycemic vs. 1.5 - 2.0:Mature Euglycemic	203	-292.6 to 698.7	No	ns	0.6528		0.5 - 1.0:Young Euglycemic vs. 1.5 - 2.0:Mature Euglycemic	-10.69	-185.1 to 163.7	No	ns	>0.9999		0.5 - 1.0:Young Euglycemic vs. 1.5 - 2.0:Mature Euglycemic	253.7	-154.4 to 661.7	No	ns	0.3526
0.5 - 1.0:Young Euglycemic vs. 1.5 - 2.0:Mature Hyperglycemic	497	-783.2 to 1777	No	ns	0.7651		0.5 - 1.0:Young Euglycemic vs. 1.5 - 2.0:Mature Hyperglycemic	-11.62	-91.47 to 68.22	No	ns	>0.9999		0.5 - 1.0:Young Euglycemic vs. 1.5 - 2.0:Mature Hyperglycemic	30.9	-261.4 to 323.2	No	ns	>0.9999		0.5 - 1.0:Young Euglycemic vs. 1.5 - 2.0:Mature Hyperglycemic	218.3	-283.1 to 719.7	No	ns	0.5687		0.5 - 1.0:Young Euglycemic vs. 1.5 - 2.0:Mature Hyperglycemic	10.77	-162.6 to 184.1	No	ns	>0.9999		0.5 - 1.0:Young Euglycemic vs. 1.5 - 2.0:Mature Hyperglycemic	248.6	-176.1 to 673.3	No	ns	0.4842
0.5 - 1.0:Young Hyperglycemic vs. 0.5 - 1.0:Mature Euglycemic	-236.8	-1258 to 784.1	No	ns	0.9969		0.5 - 1.0:Young Hyperglycemic vs. 0.5 - 1.0:Mature Euglycemic	-40.23	-218.2 to 137.7	No	ns	0.9977		0.5 - 1.0:Young Hyperglycemic vs. 0.5 - 1.0:Mature Euglycemic	-3.78	-114.1 to 106.5	No	ns	>0.9999		0.5 - 1.0:Young Hyperglycemic vs. 0.5 - 1.0:Mature Euglycemic	-21.33	-289.3 to 246.6	No	ns	>0.9999		0.5 - 1.0:Young Hyperglycemic vs. 0.5 - 1.0:Mature Euglycemic	-0.54	-170.0 to 168.9	No	ns	>0.9999		0.5 - 1.0:Young Hyperglycemic vs. 0.5 - 1.0:Mature Euglycemic	-170.9	-553.6 to 211.7	No	ns	0.8205
0.5 - 1.0:Young Hyperglycemic vs. 0.5 - 1.0:Mature Hyperglycemic	-361.9	-920.5 to 196.7	No	ns	0.4034		0.5 - 1.0:Young Hyperglycemic vs. 0.5 - 1.0:Mature Hyperglycemic	-46.3	-180.0 to 87.41	No	ns	0.9634		0.5 - 1.0:Young Hyperglycemic vs. 0.5 - 1.0:Mature Hyperglycemic	-59.06	-203.0 to 84.85	No	ns	0.8584		0.5 - 1.0:Young Hyperglycemic vs. 0.5 - 1.0:Mature Hyperglycemic	-43	-291.3 to 205.3	No	ns	>0.9999		0.5 - 1.0:Young Hyperglycemic vs. 0.5 - 1.0:Mature Hyperglycemic	-44.89	-133.5 to 43.73	No	ns	0.6484		0.5 - 1.0:Young Hyperglycemic vs. 0.5 - 1.0:Mature Hyperglycemic	-168.7	-465.9 to 128.6	No	ns	0.5441
0.5 - 1.0:Young Hyperglycemic vs. 1.0 - 1.5:Young Euglycemic	-298.6	-1356 to 758.8	No	ns	0.9537		0.5 - 1.0:Young Hyperglycemic vs. 1.0 - 1.5:Young Euglycemic	-71.06	-271.7 to 129.6	No	ns	0.8364		0.5 - 1.0:Young Hyperglycemic vs. 1.0 - 1.5:Young Euglycemic	12.47	-107.9 to 132.9	No	ns	>0.9999		0.5 - 1.0:Young Hyperglycemic vs. 1.0 - 1.5:Young Euglycemic	-21.92	-302.1 to 258.2	No	ns	>0.9999		0.5 - 1.0:Young Hyperglycemic vs. 1.0 - 1.5:Young Euglycemic	-12.1	-145.7 to 121.5	No	ns	>0.9999		0.5 - 1.0:Young Hyperglycemic vs. 1.0 - 1.5:Young Euglycemic	-206	-659.4 to 247.4	No	ns	0.7
0.5 - 1.0:Young Hyperglycemic vs. 1.0 - 1.5:Young Hyperglycemic	90.72	-520.4 to 701.9	No	ns	0.9995		0.5 - 1.0:Young Hyperglycemic vs. 1.0 - 1.5:Young Hyperglycemic	-54.81	-184.9 to 75.27	No	ns	0.6291		0.5 - 1.0:Young Hyperglycemic vs. 1.0 - 1.5:Young Hyperglycemic	3.78	-88.85 to 96.41	No	ns	>0.9999		0.5 - 1.0:Young Hyperglycemic vs. 1.0 - 1.5:Young Hyperglycemic	168.2	-21.78 to 358.2	No	ns	0.0804		0.5 - 1.0:Young Hyperglycemic vs. 1.0 - 1.5:Young Hyperglycemic	-9.45	-118.7 to 99.77	No	ns	>0.9999		0.5 - 1.0:Young Hyperglycemic vs. 1.0 - 1.5:Young Hyperglycemic	-17.01	-359.6 to 325.5	No	ns	>0.9999
0.5 - 1.0:Young Hyperglycemic vs. 1.0 - 1.5:Mature Euglycemic	14.35	-684.0 to 712.7	No	ns	>0.9999		0.5 - 1.0:Young Hyperglycemic vs. 1.0 - 1.5:Mature Euglycemic	-56.08	-246.8 to 134.6	No	ns	0.9761		0.5 - 1.0:Young Hyperglycemic vs. 1.0 - 1.5:Mature Euglycemic	21.09	-94.96 to 137.1	No	ns	0.9998		0.5 - 1.0:Young Hyperglycemic vs. 1.0 - 1.5:Mature Euglycemic	126.2	-196.2 to 448.6	No	ns	0.9014		0.5 - 1.0:Young Hyperglycemic vs. 1.0 - 1.5:Mature Euglycemic	2.496	-143.1 to 148.1	No	ns	>0.9999		0.5 - 1.0:Young Hyperglycemic vs. 1.0 - 1.5:Mature Euglycemic	-79.39	-408.9 to 250.1	No	ns	0.9983
0.5 - 1.0:Young Hyperglycemic vs. 1.0 - 1.5:Mature Hyperglycemic	-172	-734.3 to 390.3	No	ns	0.988		0.5 - 1.0:Young Hyperglycemic vs. 1.0 - 1.5:Mature Hyperglycemic	-61.9	-153.3 to 29.56	No	ns	0.3262		0.5 - 1.0:Young Hyperglycemic vs. 1.0 - 1.5:Mature Hyperglycemic	-25.04	-96.59 to 46.51	No	ns	0.9584		0.5 - 1.0:Young Hyperglycemic vs. 1.0 - 1.5:Mature Hyperglycemic	34.96	-192.2 to 262.1	No	ns	>0.9999		0.5 - 1.0:Young Hyperglycemic vs. 1.0 - 1.5:Mature Hyperglycemic	-27.88	-116.2 to 60.46	No	ns	0.9687		0.5 - 1.0:Young Hyperglycemic vs. 1.0 - 1.5:Mature Hyperglycemic	-92.14	-478.6 to 294.3	No	ns	0.9988
0.5 - 1.0:Young Hyperglycemic vs. 1.5 - 2.0:Young Euglycemic	-143.6	-988.1 to 700.8	No	ns	0.9997		0.5 - 1.0:Young Hyperglycemic vs. 1.5 - 2.0:Young Euglycemic	-80.89	-177.1 to 15.35	No	ns	0.1233		0.5 - 1.0:Young Hyperglycemic vs. 1.5 - 2.0:Young Euglycemic	-31	-177.6 to 115.6	No	ns	0.9944		0.5 - 1.0:Young Hyperglycemic vs. 1.5 - 2.0:Young Euglycemic	66.15	-263.4 to 395.7	No	ns	0.9988		0.5 - 1.0:Young Hyperglycemic vs. 1.5 - 2.0:Young Euglycemic	-17.39	-132.9 to 98.10	No	ns	>0.9999		0.5 - 1.0:Young Hyperglycemic vs. 1.5 - 2.0:Young Euglycemic	-80.51	-436.1 to 275.1	No	ns	0.998
0.5 - 1.0:Young Hyperglycemic vs. 1.5 - 2.0:Young Hyperglycemic	170.1	-102.5 to 442.7	No	ns	0.2609		0.5 - 1.0:Young Hyperglycemic vs. 1.5 - 2.0:Young Hyperglycemic	-100.2	-208.2 to 7.843	No	ns	0.0673		0.5 - 1.0:Young Hyperglycemic vs. 1.5 - 2.0:Young Hyperglycemic	-13.23	-78.90 to 52.44	No	ns	0.9916		0.5 - 1.0:Young Hyperglycemic vs. 1.5 - 2.0:Young Hyperglycemic	198.4	-91.81 to 488.7	No	ns	0.1979		0.5 - 1.0:Young Hyperglycemic vs. 1.5 - 2.0:Young Hyperglycemic	34.02	-106.3 to 174.4	No	ns	0.9685		0.5 - 1.0:Young Hyperglycemic vs. 1.5 - 2.0:Young Hyperglycemic	51.03	-222.0 to 324.0	No	ns	0.9955
0.5 - 1.0:Young Hyperglycemic vs. 1.5 - 2.0:Mature Euglycemic	124.2	-441.3 to 689.6	No	ns	0.9994		0.5 - 1.0:Young Hyperglycemic vs. 1.5 - 2.0:Mature Euglycemic	-82.89	-195.4 to 29.62	No	ns	0.242		0.5 - 1.0:Young Hyperglycemic vs. 1.5 - 2.0:Mature Euglycemic	-12.15	-94.62 to 70.32	No	ns	>0.9999		0.5 - 1.0:Young Hyperglycemic vs. 1.5 - 2.0:Mature Euglycemic	155.8	-63.91 to 375.5	No	ns	0.2617		0.5 - 1.0:Young Hyperglycemic vs. 1.5 - 2.0:Mature Euglycemic	0.27	-110.4 to 111.0	No	ns	>0.9999		0.5 - 1.0:Young Hyperglycemic vs. 1.5 - 2.0:Mature Euglycemic	63.18	-248.3 to 374.7	No	ns	0.9997
0.5 - 1.0:Young Hyperglycemic vs. 1.5 - 2.0:Mature Hyperglycemic	152.6	-431.3 to 736.5	No	ns	0.9972		0.5 - 1.0:Young Hyperglycemic vs. 1.5 - 2.0:Mature Hyperglycemic	-84.58	-176.3 to 7.169	No	ns	0.0803		0.5 - 1.0:Young Hyperglycemic vs. 1.5 - 2.0:Mature Hyperglycemic	-13.7	-108.3 to 80.86	No	ns	>0.9999		0.5 - 1.0:Young Hyperglycemic vs. 1.5 - 2.0:Mature Hyperglycemic	171	-43.00 to 385.1	No	ns	0.1527		0.5 - 1.0:Young Hyperglycemic vs. 1.5 - 2.0:Mature Hyperglycemic	21.73	-81.56 to 125.0	No	ns	0.9997		0.5 - 1.0:Young Hyperglycemic vs. 1.5 - 2.0:Mature Hyperglycemic	58.12	-294.0 to 410.2	No	ns	>0.9999
0.5 - 1.0:Mature Euglycemic vs. 0.5 - 1.0:Mature Hyperglycemic	-125.1	-1143 to 892.7	No	ns	>0.9999		0.5 - 1.0:Mature Euglycemic vs. 0.5 - 1.0:Mature Hyperglycemic	-6.075	-193.2 to 181.0	No	ns	>0.9999		0.5 - 1.0:Mature Euglycemic vs. 0.5 - 1.0:Mature Hyperglycemic	-55.28	-208.8 to 98.25	No	ns	0.9604		0.5 - 1.0:Mature Euglycemic vs. 0.5 - 1.0:Mature Hyperglycemic	-21.67	-290.3 to 246.9	No	ns	>0.9999		0.5 - 1.0:Mature Euglycemic vs. 0.5 - 1.0:Mature Hyperglycemic	-44.35	-212.7 to 124.0	No	ns	0.9852		0.5 - 1.0:Mature Euglycemic vs. 0.5 - 1.0:Mature Hyperglycemic	2.227	-358.5 to 362.9	No	ns	>0.9999
0.5 - 1.0:Mature Euglycemic vs. 1.0 - 1.5:Young Euglycemic	-61.83	-1263 to 1139	No	ns	>0.9999		0.5 - 1.0:Mature Euglycemic vs. 1.0 - 1.5:Young Euglycemic	-30.83	-249.7 to 188.0	No	ns	>0.9999		0.5 - 1.0:Mature Euglycemic vs. 1.0 - 1.5:Young Euglycemic	16.25	-116.2 to 148.7	No	ns	>0.9999		0.5 - 1.0:Mature Euglycemic vs. 1.0 - 1.5:Young Euglycemic	-0.594	-294.2 to 293.0	No	ns	>0.9999		0.5 - 1.0:Mature Euglycemic vs. 1.0 - 1.5:Young Euglycemic	-11.56	-190.4 to 167.3	No	ns	>0.9999		0.5 - 1.0:Mature Euglycemic vs. 1.0 - 1.5:Young Euglycemic	-35.1	-508.0 to 437.8	No	ns	>0.9999
0.5 - 1.0:Mature Euglycemic vs. 1.0 - 1.5:Young Hyperglycemic	327.5	-693.0 to 1348	No	ns	0.9364		0.5 - 1.0:Mature Euglycemic vs. 1.0 - 1.5:Young Hyperglycemic	-14.58	-192.0 to 162.9	No	ns	>0.9999		0.5 - 1.0:Mature Euglycemic vs. 1.0 - 1.5:Young Hyperglycemic	7.56	-100.4 to 115.5	No	ns	>0.9999		0.5 - 1.0:Mature Euglycemic vs. 1.0 - 1.5:Young Hyperglycemic	189.5	-88.25 to 467.3	No	ns	0.327		0.5 - 1.0:Mature Euglycemic vs. 1.0 - 1.5:Young Hyperglycemic	-8.91	-177.4 to 159.6	No	ns	>0.9999		0.5 - 1.0:Mature Euglycemic vs. 1.0 - 1.5:Young Hyperglycemic	153.9	-210.0 to 517.8	No	ns	0.8414
0.5 - 1.0:Mature Euglycemic vs. 1.0 - 1.5:Mature Euglycemic	251.1	-795.7 to 1298	No	ns	0.9854		0.5 - 1.0:Mature Euglycemic vs. 1.0 - 1.5:Mature Euglycemic	-15.85	-197.2 to 165.5	No	ns	>0.9999		0.5 - 1.0:Mature Euglycemic vs. 1.0 - 1.5:Mature Euglycemic	24.87	-63.87 to 113.6	No	ns	0.9573		0.5 - 1.0:Mature Euglycemic vs. 1.0 - 1.5:Mature Euglycemic	147.6	-324.8 to 619.9	No	ns	0.9192		0.5 - 1.0:Mature Euglycemic vs. 1.0 - 1.5:Mature Euglycemic	3.036	-192.5 to 198.5	No	ns	>0.9999		0.5 - 1.0:Mature Euglycemic vs. 1.0 - 1.5:Mature Euglycemic	91.52	-292.3 to 475.3	No	ns	0.9861
0.5 - 1.0:Mature Euglycemic vs. 1.0 - 1.5:Mature Hyperglycemic	64.8	-953.5 to 1083	No	ns	>0.9999		0.5 - 1.0:Mature Euglycemic vs. 1.0 - 1.5:Mature Hyperglycemic	-21.67	-198.6 to 155.2	No	ns	>0.9999		0.5 - 1.0:Mature Euglycemic vs. 1.0 - 1.5:Mature Hyperglycemic	-21.26	-129.4 to 86.84	No	ns	0.9996		0.5 - 1.0:Mature Euglycemic vs. 1.0 - 1.5:Mature Hyperglycemic	56.29	-195.2 to 307.8	No	ns	0.9993		0.5 - 1.0:Mature Euglycemic vs. 1.0 - 1.5:Mature Hyperglycemic	-27.34	-195.7 to 141.1	No	ns	0.9998		0.5 - 1.0:Mature Euglycemic vs. 1.0 - 1.5:Mature Hyperglycemic	78.77	-345.3 to 502.8	No	ns	>0.9999
0.5 - 1.0:Mature Euglycemic vs. 1.5 - 2.0:Young Euglycemic	93.15	-1005 to 1192	No	ns	>0.9999		0.5 - 1.0:Mature Euglycemic vs. 1.5 - 2.0:Young Euglycemic	-40.66	-218.3 to 137.0	No	ns	0.9963		0.5 - 1.0:Mature Euglycemic vs. 1.5 - 2.0:Young Euglycemic	-27.22	-178.2 to 123.8	No	ns	0.9998		0.5 - 1.0:Mature Euglycemic vs. 1.5 - 2.0:Young Euglycemic	87.48	-249.0 to 424.0	No	ns	0.9929		0.5 - 1.0:Mature Euglycemic vs. 1.5 - 2.0:Young Euglycemic	-16.85	-189.6 to 155.9	No	ns	>0.9999		0.5 - 1.0:Mature Euglycemic vs. 1.5 - 2.0:Young Euglycemic	90.39	-307.6 to 488.4	No	ns	0.9987
0.5 - 1.0:Mature Euglycemic vs. 1.5 - 2.0:Young Hyperglycemic	406.9	-611.4 to 1425	No	ns	0.8256		0.5 - 1.0:Mature Euglycemic vs. 1.5 - 2.0:Young Hyperglycemic	-59.94	-237.2 to 117.3	No	ns	0.9294		0.5 - 1.0:Mature Euglycemic vs. 1.5 - 2.0:Young Hyperglycemic	-9.45	-124.8 to 105.9	No	ns	>0.9999		0.5 - 1.0:Mature Euglycemic vs. 1.5 - 2.0:Young Hyperglycemic	219.8	-23.95 to 463.5	No	ns	0.0875		0.5 - 1.0:Mature Euglycemic vs. 1.5 - 2.0:Young Hyperglycemic	34.56	-134.4 to 203.5	No	ns	0.9991		0.5 - 1.0:Mature Euglycemic vs. 1.5 - 2.0:Young Hyperglycemic	221.9	-159.6 to 603.5	No	ns	0.5198
0.5 - 1.0:Mature Euglycemic vs. 1.5 - 2.0:Mature Euglycemic	361	-853.0 to 1575	No	ns	0.9388		0.5 - 1.0:Mature Euglycemic vs. 1.5 - 2.0:Mature Euglycemic	-42.66	-260.6 to 175.3	No	ns	0.9973		0.5 - 1.0:Mature Euglycemic vs. 1.5 - 2.0:Mature Euglycemic	-8.37	-125.6 to 108.9	No	ns	>0.9999		0.5 - 1.0:Mature Euglycemic vs. 1.5 - 2.0:Mature Euglycemic	177.1	-177.0 to 531.2	No	ns	0.5237		0.5 - 1.0:Mature Euglycemic vs. 1.5 - 2.0:Mature Euglycemic	0.81	-197.2 to 198.8	No	ns	>0.9999		0.5 - 1.0:Mature Euglycemic vs. 1.5 - 2.0:Mature Euglycemic	234.1	-166.0 to 634.1	No	ns	0.36
0.5 - 1.0:Mature Euglycemic vs. 1.5 - 2.0:Mature Hyperglycemic	389.4	-631.9 to 1411	No	ns	0.8995		0.5 - 1.0:Mature Euglycemic vs. 1.5 - 2.0:Mature Hyperglycemic	-44.35	-221.2 to 132.5	No	ns	0.9918		0.5 - 1.0:Mature Euglycemic vs. 1.5 - 2.0:Mature Hyperglycemic	-9.922	-128.1 to 108.2	No	ns	>0.9999		0.5 - 1.0:Mature Euglycemic vs. 1.5 - 2.0:Mature Hyperglycemic	192.4	-49.16 to 433.9	No	ns	0.1586		0.5 - 1.0:Mature Euglycemic vs. 1.5 - 2.0:Mature Hyperglycemic	22.27	-147.1 to 191.7	No	ns	>0.9999		0.5 - 1.0:Mature Euglycemic vs. 1.5 - 2.0:Mature Hyperglycemic	229	-168.6 to 626.7	No	ns	0.5746
0.5 - 1.0:Mature Hyperglycemic vs. 1.0 - 1.5:Young Euglycemic	63.31	-986.3 to 1113	No	ns	>0.9999		0.5 - 1.0:Mature Hyperglycemic vs. 1.0 - 1.5:Young Euglycemic	-24.76	-225.6 to 176.1	No	ns	>0.9999		0.5 - 1.0:Mature Hyperglycemic vs. 1.0 - 1.5:Young Euglycemic	71.54	-84.59 to 227.7	No	ns	0.8038		0.5 - 1.0:Mature Hyperglycemic vs. 1.0 - 1.5:Young Euglycemic	21.07	-257.7 to 299.9	No	ns	>0.9999		0.5 - 1.0:Mature Hyperglycemic vs. 1.0 - 1.5:Young Euglycemic	32.79	-98.88 to 164.5	No	ns	0.9788		0.5 - 1.0:Mature Hyperglycemic vs. 1.0 - 1.5:Young Euglycemic	-37.33	-483.8 to 409.2	No	ns	>0.9999
0.5 - 1.0:Mature Hyperglycemic vs. 1.0 - 1.5:Young Hyperglycemic	452.6	-27.88 to 933.2	No	ns	0.0718		0.5 - 1.0:Mature Hyperglycemic vs. 1.0 - 1.5:Young Hyperglycemic	-8.505	-137.1 to 120.1	No	ns	>0.9999		0.5 - 1.0:Mature Hyperglycemic vs. 1.0 - 1.5:Young Hyperglycemic	62.84	-80.33 to 206.0	No	ns	0.7528		0.5 - 1.0:Mature Hyperglycemic vs. 1.0 - 1.5:Young Hyperglycemic	211.2	-49.04 to 471.4	No	ns	0.1618		0.5 - 1.0:Mature Hyperglycemic vs. 1.0 - 1.5:Young Hyperglycemic	35.44	-41.76 to 112.6	No	ns	0.7864		0.5 - 1.0:Mature Hyperglycemic vs. 1.0 - 1.5:Young Hyperglycemic	151.7	-101.2 to 404.5	No	ns	0.5024
0.5 - 1.0:Mature Hyperglycemic vs. 1.0 - 1.5:Mature Euglycemic	376.3	-317.8 to 1070	No	ns	0.6253		0.5 - 1.0:Mature Hyperglycemic vs. 1.0 - 1.5:Mature Euglycemic	-9.777	-207.6 to 188.1	No	ns	>0.9999		0.5 - 1.0:Mature Hyperglycemic vs. 1.0 - 1.5:Mature Euglycemic	80.15	-75.90 to 236.2	No	ns	0.717		0.5 - 1.0:Mature Hyperglycemic vs. 1.0 - 1.5:Mature Euglycemic	169.2	-153.3 to 491.7	No	ns	0.6601		0.5 - 1.0:Mature Hyperglycemic vs. 1.0 - 1.5:Mature Euglycemic	47.38	-94.99 to 189.8	No	ns	0.9379		0.5 - 1.0:Mature Hyperglycemic vs. 1.0 - 1.5:Mature Euglycemic	89.29	-204.2 to 382.8	No	ns	0.9882
0.5 - 1.0:Mature Hyperglycemic vs. 1.0 - 1.5:Mature Hyperglycemic	189.9	-282.9 to 662.8	No	ns	0.8007		0.5 - 1.0:Mature Hyperglycemic vs. 1.0 - 1.5:Mature Hyperglycemic	-15.59	-125.9 to 94.75	No	ns	>0.9999		0.5 - 1.0:Mature Hyperglycemic vs. 1.0 - 1.5:Mature Hyperglycemic	34.02	-75.86 to 143.9	No	ns	0.9486		0.5 - 1.0:Mature Hyperglycemic vs. 1.0 - 1.5:Mature Hyperglycemic	77.96	-185.4 to 341.3	No	ns	0.9615		0.5 - 1.0:Mature Hyperglycemic vs. 1.0 - 1.5:Mature Hyperglycemic	17.01	-38.90 to 72.92	No	ns	0.954		0.5 - 1.0:Mature Hyperglycemic vs. 1.0 - 1.5:Mature Hyperglycemic	76.54	-207.8 to 360.8	No	ns	0.9802
0.5 - 1.0:Mature Hyperglycemic vs. 1.5 - 2.0:Young Euglycemic	218.3	-618.2 to 1055	No	ns	0.9866		0.5 - 1.0:Mature Hyperglycemic vs. 1.5 - 2.0:Young Euglycemic	-34.59	-165.5 to 96.31	No	ns	0.9946		0.5 - 1.0:Mature Hyperglycemic vs. 1.5 - 2.0:Young Euglycemic	28.07	-140.4 to 196.5	No	ns	>0.9999		0.5 - 1.0:Mature Hyperglycemic vs. 1.5 - 2.0:Young Euglycemic	109.1	-218.2 to 436.4	No	ns	0.9469		0.5 - 1.0:Mature Hyperglycemic vs. 1.5 - 2.0:Young Euglycemic	27.5	-81.12 to 136.1	No	ns	0.9849		0.5 - 1.0:Mature Hyperglycemic vs. 1.5 - 2.0:Young Euglycemic	88.17	-240.5 to 416.8	No	ns	0.9884
0.5 - 1.0:Mature Hyperglycemic vs. 1.5 - 2.0:Young Hyperglycemic	532	25.34 to 1039	Yes	*	0.0362		0.5 - 1.0:Mature Hyperglycemic vs. 1.5 - 2.0:Young Hyperglycemic	-53.86	-183.9 to 76.13	No	ns	0.8672		0.5 - 1.0:Mature Hyperglycemic vs. 1.5 - 2.0:Young Hyperglycemic	45.83	-100.5 to 192.2	No	ns	0.9798		0.5 - 1.0:Mature Hyperglycemic vs. 1.5 - 2.0:Young Hyperglycemic	241.4	26.04 to 456.8	Yes	*	0.0237		0.5 - 1.0:Mature Hyperglycemic vs. 1.5 - 2.0:Young Hyperglycemic	78.91	-4.673 to 162.5	No	ns	0.0693		0.5 - 1.0:Mature Hyperglycemic vs. 1.5 - 2.0:Young Hyperglycemic	219.7	-75.25 to 514.7	No	ns	0.2263
0.5 - 1.0:Mature Hyperglycemic vs. 1.5 - 2.0:Mature Euglycemic	486.1	-72.01 to 1044	No	ns	0.1163		0.5 - 1.0:Mature Hyperglycemic vs. 1.5 - 2.0:Mature Euglycemic	-36.58	-176.2 to 103.0	No	ns	0.9975		0.5 - 1.0:Mature Hyperglycemic vs. 1.5 - 2.0:Mature Euglycemic	46.91	-97.74 to 191.6	No	ns	0.9717		0.5 - 1.0:Mature Hyperglycemic vs. 1.5 - 2.0:Mature Euglycemic	198.8	-20.24 to 417.8	No	ns	0.0903		0.5 - 1.0:Mature Hyperglycemic vs. 1.5 - 2.0:Mature Euglycemic	45.16	-55.35 to 145.7	No	ns	0.7863		0.5 - 1.0:Mature Hyperglycemic vs. 1.5 - 2.0:Mature Euglycemic	231.9	-35.85 to 499.6	No	ns	0.1187
0.5 - 1.0:Mature Hyperglycemic vs. 1.5 - 2.0:Mature Hyperglycemic	514.5	-238.2 to 1267	No	ns	0.2496		0.5 - 1.0:Mature Hyperglycemic vs. 1.5 - 2.0:Mature Hyperglycemic	-38.27	-135.6 to 59.09	No	ns	0.8184		0.5 - 1.0:Mature Hyperglycemic vs. 1.5 - 2.0:Mature Hyperglycemic	45.36	-93.94 to 184.7	No	ns	0.9303		0.5 - 1.0:Mature Hyperglycemic vs. 1.5 - 2.0:Mature Hyperglycemic	214	-27.78 to 455.9	No	ns	0.0891		0.5 - 1.0:Mature Hyperglycemic vs. 1.5 - 2.0:Mature Hyperglycemic	66.62	-28.79 to 162.0	No	ns	0.2318		0.5 - 1.0:Mature Hyperglycemic vs. 1.5 - 2.0:Mature Hyperglycemic	226.8	-176.4 to 630.0	No	ns	0.4453
1.0 - 1.5:Young Euglycemic vs. 1.0 - 1.5:Young Hyperglycemic	389.3	-698.3 to 1477	No	ns	0.7641		1.0 - 1.5:Young Euglycemic vs. 1.0 - 1.5:Young Hyperglycemic	16.25	-189.6 to 222.1	No	ns	>0.9999		1.0 - 1.5:Young Euglycemic vs. 1.0 - 1.5:Young Hyperglycemic	-8.694	-132.5 to 115.1	No	ns	>0.9999		1.0 - 1.5:Young Euglycemic vs. 1.0 - 1.5:Young Hyperglycemic	190.1	-98.39 to 478.6	No	ns	0.3247		1.0 - 1.5:Young Euglycemic vs. 1.0 - 1.5:Young Hyperglycemic	2.646	-129.1 to 134.4	No	ns	>0.9999		1.0 - 1.5:Young Euglycemic vs. 1.0 - 1.5:Young Hyperglycemic	189	-260.6 to 638.6	No	ns	0.72
1.0 - 1.5:Young Euglycemic vs. 1.0 - 1.5:Mature Euglycemic	313	-747.3 to 1373	No	ns	0.9722		1.0 - 1.5:Young Euglycemic vs. 1.0 - 1.5:Mature Euglycemic	14.98	-211.0 to 241.0	No	ns	>0.9999		1.0 - 1.5:Young Euglycemic vs. 1.0 - 1.5:Mature Euglycemic	8.616	-127.3 to 144.5	No	ns	>0.9999		1.0 - 1.5:Young Euglycemic vs. 1.0 - 1.5:Mature Euglycemic	148.2	-190.3 to 486.6	No	ns	0.8219		1.0 - 1.5:Young Euglycemic vs. 1.0 - 1.5:Mature Euglycemic	14.59	-145.2 to 174.4	No	ns	>0.9999		1.0 - 1.5:Young Euglycemic vs. 1.0 - 1.5:Mature Euglycemic	126.6	-324.1 to 577.4	No	ns	0.9796
1.0 - 1.5:Young Euglycemic vs. 1.0 - 1.5:Mature Hyperglycemic	126.6	-922.3 to 1176	No	ns	>0.9999		1.0 - 1.5:Young Euglycemic vs. 1.0 - 1.5:Mature Hyperglycemic	9.166	-194.0 to 212.4	No	ns	>0.9999		1.0 - 1.5:Young Euglycemic vs. 1.0 - 1.5:Mature Hyperglycemic	-37.52	-157.3 to 82.24	No	ns	0.9231		1.0 - 1.5:Young Euglycemic vs. 1.0 - 1.5:Mature Hyperglycemic	56.89	-209.2 to 323.0	No	ns	0.9985		1.0 - 1.5:Young Euglycemic vs. 1.0 - 1.5:Mature Hyperglycemic	-15.78	-147.7 to 116.2	No	ns	>0.9999		1.0 - 1.5:Young Euglycemic vs. 1.0 - 1.5:Mature Hyperglycemic	113.9	-360.3 to 588.0	No	ns	0.9977
1.0 - 1.5:Young Euglycemic vs. 1.5 - 2.0:Young Euglycemic	155	-422.5 to 732.5	No	ns	0.8839		1.0 - 1.5:Young Euglycemic vs. 1.5 - 2.0:Young Euglycemic	-9.828	-156.9 to 137.3	No	ns	>0.9999		1.0 - 1.5:Young Euglycemic vs. 1.5 - 2.0:Young Euglycemic	-43.47	-232.2 to 145.3	No	ns	0.9457		1.0 - 1.5:Young Euglycemic vs. 1.5 - 2.0:Young Euglycemic	88.07	-34.82 to 211.0	No	ns	0.1464		1.0 - 1.5:Young Euglycemic vs. 1.5 - 2.0:Young Euglycemic	-5.292	-102.9 to 92.35	No	ns	>0.9999		1.0 - 1.5:Young Euglycemic vs. 1.5 - 2.0:Young Euglycemic	125.5	-176.4 to 427.3	No	ns	0.5403
1.0 - 1.5:Young Euglycemic vs. 1.5 - 2.0:Young Hyperglycemic	468.7	-602.9 to 1540	No	ns	0.6128		1.0 - 1.5:Young Euglycemic vs. 1.5 - 2.0:Young Hyperglycemic	-29.11	-232.5 to 174.2	No	ns	0.9997		1.0 - 1.5:Young Euglycemic vs. 1.5 - 2.0:Young Hyperglycemic	-25.7	-148.8 to 97.35	No	ns	0.9986		1.0 - 1.5:Young Euglycemic vs. 1.5 - 2.0:Young Hyperglycemic	220.4	-44.94 to 485.7	No	ns	0.113		1.0 - 1.5:Young Euglycemic vs. 1.5 - 2.0:Young Hyperglycemic	46.12	-86.44 to 178.7	No	ns	0.9061		1.0 - 1.5:Young Euglycemic vs. 1.5 - 2.0:Young Hyperglycemic	257	-195.9 to 710.0	No	ns	0.4471
1.0 - 1.5:Young Euglycemic vs. 1.5 - 2.0:Mature Euglycemic	422.8	-629.7 to 1475	No	ns	0.7558		1.0 - 1.5:Young Euglycemic vs. 1.5 - 2.0:Mature Euglycemic	-11.83	-210.5 to 186.8	No	ns	>0.9999		1.0 - 1.5:Young Euglycemic vs. 1.5 - 2.0:Mature Euglycemic	-24.62	-145.1 to 95.86	No	ns	0.9986		1.0 - 1.5:Young Euglycemic vs. 1.5 - 2.0:Mature Euglycemic	177.7	-86.57 to 442.0	No	ns	0.2646		1.0 - 1.5:Young Euglycemic vs. 1.5 - 2.0:Mature Euglycemic	12.37	-124.5 to 149.3	No	ns	>0.9999		1.0 - 1.5:Young Euglycemic vs. 1.5 - 2.0:Mature Euglycemic	269.2	-178.2 to 716.6	No	ns	0.3693
1.0 - 1.5:Young Euglycemic vs. 1.5 - 2.0:Mature Hyperglycemic	451.2	-595.1 to 1498	No	ns	0.7154		1.0 - 1.5:Young Euglycemic vs. 1.5 - 2.0:Mature Hyperglycemic	-13.51	-216.5 to 189.5	No	ns	>0.9999		1.0 - 1.5:Young Euglycemic vs. 1.5 - 2.0:Mature Hyperglycemic	-26.18	-150.4 to 98.05	No	ns	0.9992		1.0 - 1.5:Young Euglycemic vs. 1.5 - 2.0:Mature Hyperglycemic	193	-70.80 to 456.7	No	ns	0.1835		1.0 - 1.5:Young Euglycemic vs. 1.5 - 2.0:Mature Hyperglycemic	33.83	-99.31 to 167.0	No	ns	0.9939		1.0 - 1.5:Young Euglycemic vs. 1.5 - 2.0:Mature Hyperglycemic	264.1	-193.2 to 721.5	No	ns	0.482
1.0 - 1.5:Young Hyperglycemic vs. 1.0 - 1.5:Mature Euglycemic	-76.37	-741.9 to 589.2	No	ns	>0.9999		1.0 - 1.5:Young Hyperglycemic vs. 1.0 - 1.5:Mature Euglycemic	-1.272	-192.1 to 189.5	No	ns	>0.9999		1.0 - 1.5:Young Hyperglycemic vs. 1.0 - 1.5:Mature Euglycemic	17.31	-97.13 to 131.7	No	ns	>0.9999		1.0 - 1.5:Young Hyperglycemic vs. 1.0 - 1.5:Mature Euglycemic	-41.98	-370.3 to 286.4	No	ns	>0.9999		1.0 - 1.5:Young Hyperglycemic vs. 1.0 - 1.5:Mature Euglycemic	11.95	-131.6 to 155.5	No	ns	>0.9999		1.0 - 1.5:Young Hyperglycemic vs. 1.0 - 1.5:Mature Euglycemic	-62.38	-361.0 to 236.2	No	ns	0.9996
1.0 - 1.5:Young Hyperglycemic vs. 1.0 - 1.5:Mature Hyperglycemic	-262.7	-748.7 to 223.3	No	ns	0.6244		1.0 - 1.5:Young Hyperglycemic vs. 1.0 - 1.5:Mature Hyperglycemic	-7.087	-79.80 to 65.63	No	ns	>0.9999		1.0 - 1.5:Young Hyperglycemic vs. 1.0 - 1.5:Mature Hyperglycemic	-28.82	-83.63 to 25.99	No	ns	0.6635		1.0 - 1.5:Young Hyperglycemic vs. 1.0 - 1.5:Mature Hyperglycemic	-133.2	-375.4 to 108.9	No	ns	0.583		1.0 - 1.5:Young Hyperglycemic vs. 1.0 - 1.5:Mature Hyperglycemic	-18.43	-95.14 to 58.28	No	ns	0.9978		1.0 - 1.5:Young Hyperglycemic vs. 1.0 - 1.5:Mature Hyperglycemic	-75.13	-442.4 to 292.2	No	ns	0.9997
1.0 - 1.5:Young Hyperglycemic vs. 1.5 - 2.0:Young Euglycemic	-234.4	-1090 to 620.9	No	ns	0.9451		1.0 - 1.5:Young Hyperglycemic vs. 1.5 - 2.0:Young Euglycemic	-26.08	-107.4 to 55.21	No	ns	0.9575		1.0 - 1.5:Young Hyperglycemic vs. 1.5 - 2.0:Young Euglycemic	-34.78	-187.2 to 117.7	No	ns	0.9704		1.0 - 1.5:Young Hyperglycemic vs. 1.5 - 2.0:Young Euglycemic	-102.1	-436.1 to 232.0	No	ns	0.9662		1.0 - 1.5:Young Hyperglycemic vs. 1.5 - 2.0:Young Euglycemic	-7.938	-119.3 to 103.5	No	ns	>0.9999		1.0 - 1.5:Young Hyperglycemic vs. 1.5 - 2.0:Young Euglycemic	-63.5	-397.4 to 270.4	No	ns	0.9994
1.0 - 1.5:Young Hyperglycemic vs. 1.5 - 2.0:Young Hyperglycemic	79.38	-395.1 to 553.8	No	ns	0.9983		1.0 - 1.5:Young Hyperglycemic vs. 1.5 - 2.0:Young Hyperglycemic	-45.36	-103.8 to 13.08	No	ns	0.1297		1.0 - 1.5:Young Hyperglycemic vs. 1.5 - 2.0:Young Hyperglycemic	-17.01	-109.8 to 75.74	No	ns	0.9961		1.0 - 1.5:Young Hyperglycemic vs. 1.5 - 2.0:Young Hyperglycemic	30.24	-253.6 to 314.0	No	ns	>0.9999		1.0 - 1.5:Young Hyperglycemic vs. 1.5 - 2.0:Young Hyperglycemic	43.47	-99.13 to 186.1	No	ns	0.8865		1.0 - 1.5:Young Hyperglycemic vs. 1.5 - 2.0:Young Hyperglycemic	68.04	-366.2 to 502.3	No	ns	0.9991
1.0 - 1.5:Young Hyperglycemic vs. 1.5 - 2.0:Mature Euglycemic	33.48	-458.7 to 525.7	No	ns	>0.9999		1.0 - 1.5:Young Hyperglycemic vs. 1.5 - 2.0:Mature Euglycemic	-28.08	-132.0 to 75.81	No	ns	0.9915		1.0 - 1.5:Young Hyperglycemic vs. 1.5 - 2.0:Mature Euglycemic	-15.93	-89.22 to 57.37	No	ns	0.9985		1.0 - 1.5:Young Hyperglycemic vs. 1.5 - 2.0:Mature Euglycemic	-12.42	-248.8 to 224.0	No	ns	>0.9999		1.0 - 1.5:Young Hyperglycemic vs. 1.5 - 2.0:Mature Euglycemic	9.72	-95.60 to 115.0	No	ns	>0.9999		1.0 - 1.5:Young Hyperglycemic vs. 1.5 - 2.0:Mature Euglycemic	80.19	-193.9 to 354.3	No	ns	0.99
1.0 - 1.5:Young Hyperglycemic vs. 1.5 - 2.0:Mature Hyperglycemic	61.9	-454.9 to 578.7	No	ns	>0.9999		1.0 - 1.5:Young Hyperglycemic vs. 1.5 - 2.0:Mature Hyperglycemic	-29.77	-103.0 to 43.50	No	ns	0.9085		1.0 - 1.5:Young Hyperglycemic vs. 1.5 - 2.0:Mature Hyperglycemic	-17.48	-106.1 to 71.10	No	ns	0.9995		1.0 - 1.5:Young Hyperglycemic vs. 1.5 - 2.0:Mature Hyperglycemic	2.835	-229.5 to 235.2	No	ns	>0.9999		1.0 - 1.5:Young Hyperglycemic vs. 1.5 - 2.0:Mature Hyperglycemic	31.18	-65.38 to 127.8	No	ns	0.9814		1.0 - 1.5:Young Hyperglycemic vs. 1.5 - 2.0:Mature Hyperglycemic	75.13	-251.6 to 401.8	No	ns	0.9991
1.0 - 1.5:Mature Euglycemic vs. 1.0 - 1.5:Mature Hyperglycemic	-186.3	-882.5 to 509.8	No	ns	0.9959		1.0 - 1.5:Mature Euglycemic vs. 1.0 - 1.5:Mature Hyperglycemic	-5.815	-196.0 to 184.4	No	ns	>0.9999		1.0 - 1.5:Mature Euglycemic vs. 1.0 - 1.5:Mature Hyperglycemic	-46.13	-160.4 to 68.11	No	ns	0.8532		1.0 - 1.5:Mature Euglycemic vs. 1.0 - 1.5:Mature Hyperglycemic	-91.27	-404.5 to 222.0	No	ns	0.9858		1.0 - 1.5:Mature Euglycemic vs. 1.0 - 1.5:Mature Hyperglycemic	-30.37	-172.8 to 112.0	No	ns	0.9981		1.0 - 1.5:Mature Euglycemic vs. 1.0 - 1.5:Mature Hyperglycemic	-12.75	-398.1 to 372.6	No	ns	>0.9999
1.0 - 1.5:Mature Euglycemic vs. 1.5 - 2.0:Young Euglycemic	-158	-1044 to 727.8	No	ns	0.9999		1.0 - 1.5:Mature Euglycemic vs. 1.5 - 2.0:Young Euglycemic	-24.81	-215.5 to 165.9	No	ns	>0.9999		1.0 - 1.5:Mature Euglycemic vs. 1.5 - 2.0:Young Euglycemic	-52.08	-205.4 to 101.2	No	ns	0.9501		1.0 - 1.5:Mature Euglycemic vs. 1.5 - 2.0:Young Euglycemic	-60.08	-428.8 to 308.6	No	ns	>0.9999		1.0 - 1.5:Mature Euglycemic vs. 1.5 - 2.0:Young Euglycemic	-19.88	-170.7 to 131.0	No	ns	>0.9999		1.0 - 1.5:Mature Euglycemic vs. 1.5 - 2.0:Young Euglycemic	-1.127	-353.6 to 351.3	No	ns	>0.9999
1.0 - 1.5:Mature Euglycemic vs. 1.5 - 2.0:Young Hyperglycemic	155.7	-518.2 to 829.7	No	ns	0.998		1.0 - 1.5:Mature Euglycemic vs. 1.5 - 2.0:Young Hyperglycemic	-44.09	-234.5 to 146.4	No	ns	0.9954		1.0 - 1.5:Mature Euglycemic vs. 1.5 - 2.0:Young Hyperglycemic	-34.32	-154.7 to 86.06	No	ns	0.9905		1.0 - 1.5:Mature Euglycemic vs. 1.5 - 2.0:Young Hyperglycemic	72.21	-238.7 to 383.2	No	ns	0.9963		1.0 - 1.5:Mature Euglycemic vs. 1.5 - 2.0:Young Hyperglycemic	31.52	-113.1 to 176.1	No	ns	0.9988		1.0 - 1.5:Mature Euglycemic vs. 1.5 - 2.0:Young Hyperglycemic	130.4	-197.4 to 458.2	No	ns	0.907
1.0 - 1.5:Mature Euglycemic vs. 1.5 - 2.0:Mature Euglycemic	109.8	-585.0 to 804.7	No	ns	0.9997		1.0 - 1.5:Mature Euglycemic vs. 1.5 - 2.0:Mature Euglycemic	-26.81	-226.5 to 172.9	No	ns	>0.9999		1.0 - 1.5:Mature Euglycemic vs. 1.5 - 2.0:Mature Euglycemic	-33.24	-184.7 to 118.2	No	ns	0.9928		1.0 - 1.5:Mature Euglycemic vs. 1.5 - 2.0:Mature Euglycemic	29.56	-235.2 to 294.3	No	ns	>0.9999		1.0 - 1.5:Mature Euglycemic vs. 1.5 - 2.0:Mature Euglycemic	-2.226	-153.9 to 149.4	No	ns	>0.9999		1.0 - 1.5:Mature Euglycemic vs. 1.5 - 2.0:Mature Euglycemic	142.6	-187.7 to 472.9	No	ns	0.68
1.0 - 1.5:Mature Euglycemic vs. 1.5 - 2.0:Mature Hyperglycemic	138.3	-570.7 to 847.2	No	ns	0.9999		1.0 - 1.5:Mature Euglycemic vs. 1.5 - 2.0:Mature Hyperglycemic	-28.49	-218.6 to 161.7	No	ns	>0.9999		1.0 - 1.5:Mature Euglycemic vs. 1.5 - 2.0:Mature Hyperglycemic	-34.79	-157.7 to 88.08	No	ns	0.9941		1.0 - 1.5:Mature Euglycemic vs. 1.5 - 2.0:Mature Hyperglycemic	44.81	-265.2 to 354.8	No	ns	>0.9999		1.0 - 1.5:Mature Euglycemic vs. 1.5 - 2.0:Mature Hyperglycemic	19.24	-126.8 to 165.2	No	ns	>0.9999		1.0 - 1.5:Mature Euglycemic vs. 1.5 - 2.0:Mature Hyperglycemic	137.5	-213.1 to 488.1	No	ns	0.9346
1.0 - 1.5:Mature Hyperglycemic vs. 1.5 - 2.0:Young Euglycemic	28.35	-808.6 to 865.3	No	ns	>0.9999		1.0 - 1.5:Mature Hyperglycemic vs. 1.5 - 2.0:Young Euglycemic	-18.99	-101.8 to 63.84	No	ns	0.9986		1.0 - 1.5:Mature Hyperglycemic vs. 1.5 - 2.0:Young Euglycemic	-5.953	-153.4 to 141.4	No	ns	>0.9999		1.0 - 1.5:Mature Hyperglycemic vs. 1.5 - 2.0:Young Euglycemic	31.18	-291.6 to 353.9	No	ns	>0.9999		1.0 - 1.5:Mature Hyperglycemic vs. 1.5 - 2.0:Young Euglycemic	10.49	-98.21 to 119.2	No	ns	>0.9999		1.0 - 1.5:Mature Hyperglycemic vs. 1.5 - 2.0:Young Euglycemic	11.62	-389.4 to 412.7	No	ns	>0.9999
1.0 - 1.5:Mature Hyperglycemic vs. 1.5 - 2.0:Young Hyperglycemic	342.1	-169.4 to 853.6	No	ns	0.364		1.0 - 1.5:Mature Hyperglycemic vs. 1.5 - 2.0:Young Hyperglycemic	-38.27	-117.5 to 41.01	No	ns	0.7661		1.0 - 1.5:Mature Hyperglycemic vs. 1.5 - 2.0:Young Hyperglycemic	11.81	-73.88 to 97.50	No	ns	>0.9999		1.0 - 1.5:Mature Hyperglycemic vs. 1.5 - 2.0:Young Hyperglycemic	163.5	-17.90 to 344.9	No	ns	0.0937		1.0 - 1.5:Mature Hyperglycemic vs. 1.5 - 2.0:Young Hyperglycemic	61.9	-21.32 to 145.1	No	ns	0.2159		1.0 - 1.5:Mature Hyperglycemic vs. 1.5 - 2.0:Young Hyperglycemic	143.2	-242.2 to 528.5	No	ns	0.9461
1.0 - 1.5:Mature Hyperglycemic vs. 1.5 - 2.0:Mature Euglycemic	296.2	-265.7 to 858.1	No	ns	0.6938		1.0 - 1.5:Mature Hyperglycemic vs. 1.5 - 2.0:Mature Euglycemic	-20.99	-125.8 to 83.84	No	ns	0.9997		1.0 - 1.5:Mature Hyperglycemic vs. 1.5 - 2.0:Mature Euglycemic	12.89	-63.87 to 89.66	No	ns	>0.9999		1.0 - 1.5:Mature Hyperglycemic vs. 1.5 - 2.0:Mature Euglycemic	120.8	-66.18 to 307.8	No	ns	0.4239		1.0 - 1.5:Mature Hyperglycemic vs. 1.5 - 2.0:Mature Euglycemic	28.15	-72.16 to 128.5	No	ns	0.9886		1.0 - 1.5:Mature Hyperglycemic vs. 1.5 - 2.0:Mature Euglycemic	155.3	-218.0 to 528.6	No	ns	0.891
1.0 - 1.5:Mature Hyperglycemic vs. 1.5 - 2.0:Mature Hyperglycemic	324.6	-101.1 to 750.3	No	ns	0.1671		1.0 - 1.5:Mature Hyperglycemic vs. 1.5 - 2.0:Mature Hyperglycemic	-22.68	-62.89 to 17.53	No	ns	0.4424		1.0 - 1.5:Mature Hyperglycemic vs. 1.5 - 2.0:Mature Hyperglycemic	11.34	-76.76 to 99.44	No	ns	>0.9999		1.0 - 1.5:Mature Hyperglycemic vs. 1.5 - 2.0:Mature Hyperglycemic	136.1	-31.66 to 303.8	No	ns	0.1301		1.0 - 1.5:Mature Hyperglycemic vs. 1.5 - 2.0:Mature Hyperglycemic	49.61	-47.20 to 146.4	No	ns	0.5511		1.0 - 1.5:Mature Hyperglycemic vs. 1.5 - 2.0:Mature Hyperglycemic	150.3	-219.4 to 519.9	No	ns	0.7908
1.5 - 2.0:Young Euglycemic vs. 1.5 - 2.0:Young Hyperglycemic	313.7	-531.3 to 1159	No	ns	0.8109		1.5 - 2.0:Young Euglycemic vs. 1.5 - 2.0:Young Hyperglycemic	-19.28	-105.3 to 66.79	No	ns	0.9983		1.5 - 2.0:Young Euglycemic vs. 1.5 - 2.0:Young Hyperglycemic	17.77	-128.7 to 164.2	No	ns	>0.9999		1.5 - 2.0:Young Euglycemic vs. 1.5 - 2.0:Young Hyperglycemic	132.3	-195.7 to 460.3	No	ns	0.7193		1.5 - 2.0:Young Euglycemic vs. 1.5 - 2.0:Young Hyperglycemic	51.41	-62.06 to 164.9	No	ns	0.7363		1.5 - 2.0:Young Euglycemic vs. 1.5 - 2.0:Young Hyperglycemic	131.5	-222.7 to 485.8	No	ns	0.9067
1.5 - 2.0:Young Euglycemic vs. 1.5 - 2.0:Mature Euglycemic	267.8	-572.5 to 1108	No	ns	0.9426		1.5 - 2.0:Young Euglycemic vs. 1.5 - 2.0:Mature Euglycemic	-1.998	-110.0 to 106.0	No	ns	>0.9999		1.5 - 2.0:Young Euglycemic vs. 1.5 - 2.0:Mature Euglycemic	18.85	-126.6 to 164.3	No	ns	>0.9999		1.5 - 2.0:Young Euglycemic vs. 1.5 - 2.0:Mature Euglycemic	89.64	-235.4 to 414.7	No	ns	0.963		1.5 - 2.0:Young Euglycemic vs. 1.5 - 2.0:Mature Euglycemic	17.66	-103.7 to 139.1	No	ns	>0.9999		1.5 - 2.0:Young Euglycemic vs. 1.5 - 2.0:Mature Euglycemic	143.7	-195.0 to 482.4	No	ns	0.8172
1.5 - 2.0:Young Euglycemic vs. 1.5 - 2.0:Mature Hyperglycemic	296.3	-544.6 to 1137	No	ns	0.9159		1.5 - 2.0:Young Euglycemic vs. 1.5 - 2.0:Mature Hyperglycemic	-3.685	-86.89 to 79.52	No	ns	>0.9999		1.5 - 2.0:Young Euglycemic vs. 1.5 - 2.0:Mature Hyperglycemic	17.29	-128.8 to 163.4	No	ns	>0.9999		1.5 - 2.0:Young Euglycemic vs. 1.5 - 2.0:Mature Hyperglycemic	104.9	-222.9 to 432.6	No	ns	0.888		1.5 - 2.0:Young Euglycemic vs. 1.5 - 2.0:Mature Hyperglycemic	39.12	-76.66 to 154.9	No	ns	0.9604		1.5 - 2.0:Young Euglycemic vs. 1.5 - 2.0:Mature Hyperglycemic	138.6	-232.1 to 509.3	No	ns	0.9338
1.5 - 2.0:Young Hyperglycemic vs. 1.5 - 2.0:Mature Euglycemic	-45.9	-561.8 to 470.0	No	ns	>0.9999		1.5 - 2.0:Young Hyperglycemic vs. 1.5 - 2.0:Mature Euglycemic	17.28	-89.12 to 123.7	No	ns	>0.9999		1.5 - 2.0:Young Hyperglycemic vs. 1.5 - 2.0:Mature Euglycemic	1.08	-91.73 to 93.89	No	ns	>0.9999		1.5 - 2.0:Young Hyperglycemic vs. 1.5 - 2.0:Mature Euglycemic	-42.66	-208.6 to 123.2	No	ns	0.9969		1.5 - 2.0:Young Hyperglycemic vs. 1.5 - 2.0:Mature Euglycemic	-33.75	-141.9 to 74.42	No	ns	0.982		1.5 - 2.0:Young Hyperglycemic vs. 1.5 - 2.0:Mature Euglycemic	12.15	-297.4 to 321.7	No	ns	>0.9999
1.5 - 2.0:Young Hyperglycemic vs. 1.5 - 2.0:Mature Hyperglycemic	-17.48	-556.1 to 521.1	No	ns	>0.9999		1.5 - 2.0:Young Hyperglycemic vs. 1.5 - 2.0:Mature Hyperglycemic	15.59	-64.13 to 95.31	No	ns	0.9999		1.5 - 2.0:Young Hyperglycemic vs. 1.5 - 2.0:Mature Hyperglycemic	-0.4725	-102.7 to 101.7	No	ns	>0.9999		1.5 - 2.0:Young Hyperglycemic vs. 1.5 - 2.0:Mature Hyperglycemic	-27.4	-178.3 to 123.5	No	ns	>0.9999		1.5 - 2.0:Young Hyperglycemic vs. 1.5 - 2.0:Mature Hyperglycemic	-12.28	-112.5 to 87.92	No	ns	>0.9999		1.5 - 2.0:Young Hyperglycemic vs. 1.5 - 2.0:Mature Hyperglycemic	7.087	-343.6 to 357.8	No	ns	>0.9999
1.5 - 2.0:Mature Euglycemic vs. 1.5 - 2.0:Mature Hyperglycemic	28.42	-555.3 to 612.2	No	ns	>0.9999		1.5 - 2.0:Mature Euglycemic vs. 1.5 - 2.0:Mature Hyperglycemic	-1.687	-106.7 to 103.3	No	ns	>0.9999		1.5 - 2.0:Mature Euglycemic vs. 1.5 - 2.0:Mature Hyperglycemic	-1.552	-98.95 to 95.85	No	ns	>0.9999		1.5 - 2.0:Mature Euglycemic vs. 1.5 - 2.0:Mature Hyperglycemic	15.25	-144.0 to 174.5	No	ns	>0.9999		1.5 - 2.0:Mature Euglycemic vs. 1.5 - 2.0:Mature Hyperglycemic	21.46	-90.52 to 133.5	No	ns	>0.9999		1.5 - 2.0:Mature Euglycemic vs. 1.5 - 2.0:Mature Hyperglycemic	-5.062	-340.1 to 330.0	No	ns	>0.9999
Vessel Length All							Superficial							SI Region							Intermediate							ID Region							Deep
Mixed-effects model (REML)	Matching by factor: Eccentricity						Mixed-effects model (REML)	Matching by factor: Eccentricity						Mixed-effects model (REML)	Matching by factor: Eccentricity						Mixed-effects model (REML)	Matching by factor: Eccentricity						Mixed-effects model (REML)	Matching by factor: Eccentricity						Mixed-effects model (REML)	Matching by factor: Eccentricity
Assume sphericity?	No						Assume sphericity?	No						Assume sphericity?	No						Assume sphericity?	No						Assume sphericity?	No						Assume sphericity?	No
Alpha	0.05						Alpha	0.05						Alpha	0.05						Alpha	0.05						Alpha	0.05						Alpha	0.05
Fixed effects (type III)	P value	P value summary	Statistically significant (P < 0.05)?	F (DFn, DFd)	Geisser-Greenhouse's epsilon		Fixed effects (type III)	P value	P value summary	Statistically significant (P < 0.05)?	F (DFn, DFd)	Geisser-Greenhouse's epsilon		Fixed effects (type III)	P value	P value summary	Statistically significant (P < 0.05)?	F (DFn, DFd)	Geisser-Greenhouse's epsilon		Fixed effects (type III)	P value	P value summary	Statistically significant (P < 0.05)?	F (DFn, DFd)	Geisser-Greenhouse's epsilon		Fixed effects (type III)	P value	P value summary	Statistically significant (P < 0.05)?	F (DFn, DFd)	Geisser-Greenhouse's epsilon		Fixed effects (type III)	P value	P value summary	Statistically significant (P < 0.05)?	F (DFn, DFd)	Geisser-Greenhouse's epsilon
Eccentricity	0.0026	**	Yes	F (2.954, 64.98) = 5.291	0.9845		Eccentricity	0.0006	***	Yes	F (2.340, 51.47) = 7.751	0.7799		Eccentricity	0.0039	**	Yes	F (2.260, 49.72) = 5.842	0.7534		Eccentricity	0.0077	**	Yes	F (2.316, 50.94) = 4.988	0.7718		Eccentricity	0.6401	ns	No	F (2.668, 58.70) = 0.5340	0.8894		Eccentricity	0.013	*	Yes	F (2.699, 59.37) = 4.082	0.8996
Blood Glucose	0.7456	ns	No	F (1, 22) = 0.1079			Blood Glucose	0.5154	ns	No	F (1, 22) = 0.4370			Blood Glucose	0.7746	ns	No	F (1, 22) = 0.08408			Blood Glucose	0.8463	ns	No	F (1, 22) = 0.03848			Blood Glucose	0.9168	ns	No	F (1, 22) = 0.01115			Blood Glucose	0.7119	ns	No	F (1, 22) = 0.1399
Age	0.9037	ns	No	F (1, 22) = 0.01497			Age	0.261	ns	No	F (1, 22) = 1.331			Age	0.9154	ns	No	F (1, 22) = 0.01154			Age	0.6687	ns	No	F (1, 22) = 0.1881			Age	0.915	ns	No	F (1, 22) = 0.01165			Age	0.9711	ns	No	F (1, 22) = 0.001343
Eccentricity x Blood Glucose	0.483	ns	No	F (3, 66) = 0.8284			Eccentricity x Blood Glucose	0.3919	ns	No	F (3, 66) = 1.015			Eccentricity x Blood Glucose	0.5406	ns	No	F (3, 66) = 0.7251			Eccentricity x Blood Glucose	0.9782	ns	No	F (3, 66) = 0.06510			Eccentricity x Blood Glucose	0.0291	*	Yes	F (3, 66) = 3.195			Eccentricity x Blood Glucose	0.226	ns	No	F (3, 66) = 1.488
Eccentricity x Age	0.5392	ns	No	F (3, 66) = 0.7276			Eccentricity x Age	0.2247	ns	No	F (3, 66) = 1.493			Eccentricity x Age	0.169	ns	No	F (3, 66) = 1.732			Eccentricity x Age	0.9659	ns	No	F (3, 66) = 0.08896			Eccentricity x Age	0.0691	ns	No	F (3, 66) = 2.476			Eccentricity x Age	0.5182	ns	No	F (3, 66) = 0.7641
Blood Glucose x Age	0.1515	ns	No	F (1, 22) = 2.208			Blood Glucose x Age	0.157	ns	No	F (1, 22) = 2.146			Blood Glucose x Age	0.2827	ns	No	F (1, 22) = 1.213			Blood Glucose x Age	0.2418	ns	No	F (1, 22) = 1.447			Blood Glucose x Age	0.3889	ns	No	F (1, 22) = 0.7726			Blood Glucose x Age	0.0175	*	Yes	F (1, 22) = 6.599
Eccentricity x Blood Glucose x Age	0.6282	ns	No	F (3, 66) = 0.5832			Eccentricity x Blood Glucose x Age	0.7776	ns	No	F (3, 66) = 0.3662			Eccentricity x Blood Glucose x Age	0.1356	ns	No	F (3, 66) = 1.916			Eccentricity x Blood Glucose x Age	0.0955	ns	No	F (3, 66) = 2.207			Eccentricity x Blood Glucose x Age	0.0818	ns	No	F (3, 66) = 2.335			Eccentricity x Blood Glucose x Age	0.447	ns	No	F (3, 66) = 0.8980
Random effects	SD	Variance					Random effects	SD	Variance					Random effects	SD	Variance					Random effects	SD	Variance					Random effects	SD	Variance					Random effects	SD	Variance
Retina	2.462	6.059					Retina	5.031	25.32					Retina	4.556	20.75					Retina	2.938	8.63					Retina	3.32	11.02					Retina	3.56	12.68
Residual	4.565	20.84					Residual	12.52	156.8					Residual	10.98	120.6					Residual	8.37	70.06					Residual	12.33	152					Residual	6.793	46.15
Data summary							Data summary							Data summary							Data summary							Data summary							Data summary
Number of columns	2 x 2						Number of columns	2 x 2						Number of columns	2 x 2						Number of columns	2 x 2						Number of columns	2 x 2						Number of columns	2 x 2
Number of rows (Eccentricity)	4						Number of rows (Eccentricity)	4						Number of rows (Eccentricity)	4						Number of rows (Eccentricity)	4						Number of rows (Eccentricity)	4						Number of rows (Eccentricity)	4
Number of subjects (Retina)	26						Number of subjects (Retina)	26						Number of subjects (Retina)	26						Number of subjects (Retina)	26						Number of subjects (Retina)	26						Number of subjects (Retina)	26
Number of missing values	0						Number of missing values	0						Number of missing values	0						Number of missing values	0						Number of missing values	0						Number of missing values	0
Tukey's multiple comparisons test	Mean Diff.	95.00% CI of diff.	Below threshold?	Summary	Adjusted P Value		Tukey's multiple comparisons test	Mean Diff.	95.00% CI of diff.	Below threshold?	Summary	Adjusted P Value		Tukey's multiple comparisons test	Mean Diff.	95.00% CI of diff.	Below threshold?	Summary	Adjusted P Value		Tukey's multiple comparisons test	Mean Diff.	95.00% CI of diff.	Below threshold?	Summary	Adjusted P Value		Tukey's multiple comparisons test	Mean Diff.	95.00% CI of diff.	Below threshold?	Summary	Adjusted P Value		Tukey's multiple comparisons test	Mean Diff.	95.00% CI of diff.	Below threshold?	Summary	Adjusted P Value
0 - 0.5:Young Euglycemic vs. 0 - 0.5:Young Hyperglycemic	-1.246	-18.88 to 16.39	No	ns	>0.9999		0 - 0.5:Young Euglycemic vs. 0 - 0.5:Young Hyperglycemic	1.117	-46.97 to 49.21	No	ns	>0.9999		0 - 0.5:Young Euglycemic vs. 0 - 0.5:Young Hyperglycemic	2.728	-32.62 to 38.07	No	ns	>0.9999		0 - 0.5:Young Euglycemic vs. 0 - 0.5:Young Hyperglycemic	1.689	-35.84 to 39.22	No	ns	>0.9999		0 - 0.5:Young Euglycemic vs. 0 - 0.5:Young Hyperglycemic	4.149	-30.43 to 38.73	No	ns	>0.9999		0 - 0.5:Young Euglycemic vs. 0 - 0.5:Young Hyperglycemic	-5.371	-22.67 to 11.93	No	ns	0.9729
0 - 0.5:Young Euglycemic vs. 0 - 0.5:Mature Euglycemic	-4.679	-21.53 to 12.17	No	ns	0.9769		0 - 0.5:Young Euglycemic vs. 0 - 0.5:Mature Euglycemic	-4.504	-60.60 to 51.59	No	ns	>0.9999		0 - 0.5:Young Euglycemic vs. 0 - 0.5:Mature Euglycemic	-8.396	-33.64 to 16.85	No	ns	0.9572		0 - 0.5:Young Euglycemic vs. 0 - 0.5:Mature Euglycemic	0.526	-38.00 to 39.05	No	ns	>0.9999		0 - 0.5:Young Euglycemic vs. 0 - 0.5:Mature Euglycemic	-6.235	-42.64 to 30.17	No	ns	>0.9999		0 - 0.5:Young Euglycemic vs. 0 - 0.5:Mature Euglycemic	-8.968	-30.71 to 12.78	No	ns	0.8563
0 - 0.5:Young Euglycemic vs. 0 - 0.5:Mature Hyperglycemic	1.51	-15.39 to 18.41	No	ns	>0.9999		0 - 0.5:Young Euglycemic vs. 0 - 0.5:Mature Hyperglycemic	6.985	-44.09 to 58.06	No	ns	0.9992		0 - 0.5:Young Euglycemic vs. 0 - 0.5:Mature Hyperglycemic	2.903	-14.82 to 20.62	No	ns	>0.9999		0 - 0.5:Young Euglycemic vs. 0 - 0.5:Mature Hyperglycemic	0.3783	-36.87 to 37.63	No	ns	>0.9999		0 - 0.5:Young Euglycemic vs. 0 - 0.5:Mature Hyperglycemic	1.761	-32.77 to 36.29	No	ns	>0.9999		0 - 0.5:Young Euglycemic vs. 0 - 0.5:Mature Hyperglycemic	1.496	-13.15 to 16.14	No	ns	>0.9999
0 - 0.5:Young Euglycemic vs. 0.5 - 1.0:Young Euglycemic	3.862	-8.024 to 15.75	No	ns	0.7582		0 - 0.5:Young Euglycemic vs. 0.5 - 1.0:Young Euglycemic	18.14	-34.00 to 70.29	No	ns	0.7019		0 - 0.5:Young Euglycemic vs. 0.5 - 1.0:Young Euglycemic	1.48	-31.10 to 34.06	No	ns	>0.9999		0 - 0.5:Young Euglycemic vs. 0.5 - 1.0:Young Euglycemic	4.161	-18.85 to 27.18	No	ns	0.9885		0 - 0.5:Young Euglycemic vs. 0.5 - 1.0:Young Euglycemic	1.592	-53.61 to 56.80	No	ns	>0.9999		0 - 0.5:Young Euglycemic vs. 0.5 - 1.0:Young Euglycemic	2.258	-9.400 to 13.92	No	ns	0.9812
0 - 0.5:Young Euglycemic vs. 0.5 - 1.0:Young Hyperglycemic	1.231	-16.28 to 18.74	No	ns	>0.9999		0 - 0.5:Young Euglycemic vs. 0.5 - 1.0:Young Hyperglycemic	12.76	-36.82 to 62.34	No	ns	0.9435		0 - 0.5:Young Euglycemic vs. 0.5 - 1.0:Young Hyperglycemic	3.388	-39.43 to 46.21	No	ns	>0.9999		0 - 0.5:Young Euglycemic vs. 0.5 - 1.0:Young Hyperglycemic	4.586	-33.92 to 43.09	No	ns	0.9999		0 - 0.5:Young Euglycemic vs. 0.5 - 1.0:Young Hyperglycemic	3.241	-31.80 to 38.28	No	ns	>0.9999		0 - 0.5:Young Euglycemic vs. 0.5 - 1.0:Young Hyperglycemic	-4.273	-20.43 to 11.88	No	ns	0.9919
0 - 0.5:Young Euglycemic vs. 0.5 - 1.0:Mature Euglycemic	3.074	-14.16 to 20.31	No	ns	0.9998		0 - 0.5:Young Euglycemic vs. 0.5 - 1.0:Mature Euglycemic	14.39	-35.08 to 63.87	No	ns	0.8954		0 - 0.5:Young Euglycemic vs. 0.5 - 1.0:Mature Euglycemic	4.989	-24.64 to 34.62	No	ns	0.9999		0 - 0.5:Young Euglycemic vs. 0.5 - 1.0:Mature Euglycemic	3.379	-33.40 to 40.16	No	ns	>0.9999		0 - 0.5:Young Euglycemic vs. 0.5 - 1.0:Mature Euglycemic	-4.576	-44.45 to 35.30	No	ns	>0.9999		0 - 0.5:Young Euglycemic vs. 0.5 - 1.0:Mature Euglycemic	2.658	-12.26 to 17.57	No	ns	0.9998
0 - 0.5:Young Euglycemic vs. 0.5 - 1.0:Mature Hyperglycemic	5.024	-11.85 to 21.90	No	ns	0.9361		0 - 0.5:Young Euglycemic vs. 0.5 - 1.0:Mature Hyperglycemic	19.91	-29.08 to 68.90	No	ns	0.6608		0 - 0.5:Young Euglycemic vs. 0.5 - 1.0:Mature Hyperglycemic	5.399	-11.50 to 22.29	No	ns	0.9733		0 - 0.5:Young Euglycemic vs. 0.5 - 1.0:Mature Hyperglycemic	2.387	-35.46 to 40.23	No	ns	>0.9999		0 - 0.5:Young Euglycemic vs. 0.5 - 1.0:Mature Hyperglycemic	8.524	-26.44 to 43.49	No	ns	0.9735		0 - 0.5:Young Euglycemic vs. 0.5 - 1.0:Mature Hyperglycemic	3.196	-11.42 to 17.81	No	ns	0.995
0 - 0.5:Young Euglycemic vs. 1.0 - 1.5:Young Euglycemic	2.635	-3.422 to 8.692	No	ns	0.4983		0 - 0.5:Young Euglycemic vs. 1.0 - 1.5:Young Euglycemic	11.41	-51.95 to 74.78	No	ns	0.9888		0 - 0.5:Young Euglycemic vs. 1.0 - 1.5:Young Euglycemic	9.747	-5.866 to 25.36	No	ns	0.217		0 - 0.5:Young Euglycemic vs. 1.0 - 1.5:Young Euglycemic	0.5312	-26.68 to 27.74	No	ns	>0.9999		0 - 0.5:Young Euglycemic vs. 1.0 - 1.5:Young Euglycemic	-2.501	-42.85 to 37.84	No	ns	>0.9999		0 - 0.5:Young Euglycemic vs. 1.0 - 1.5:Young Euglycemic	2.39	-2.755 to 7.535	No	ns	0.4392
0 - 0.5:Young Euglycemic vs. 1.0 - 1.5:Young Hyperglycemic	0.4321	-16.47 to 17.34	No	ns	>0.9999		0 - 0.5:Young Euglycemic vs. 1.0 - 1.5:Young Hyperglycemic	14.71	-35.79 to 65.21	No	ns	0.869		0 - 0.5:Young Euglycemic vs. 1.0 - 1.5:Young Hyperglycemic	9.949	-7.047 to 26.94	No	ns	0.4547		0 - 0.5:Young Euglycemic vs. 1.0 - 1.5:Young Hyperglycemic	-8.216	-46.03 to 29.60	No	ns	0.9838		0 - 0.5:Young Euglycemic vs. 1.0 - 1.5:Young Hyperglycemic	-1.03	-37.56 to 35.50	No	ns	>0.9999		0 - 0.5:Young Euglycemic vs. 1.0 - 1.5:Young Hyperglycemic	1.171	-14.88 to 17.22	No	ns	>0.9999
0 - 0.5:Young Euglycemic vs. 1.0 - 1.5:Mature Euglycemic	1.219	-16.67 to 19.10	No	ns	>0.9999		0 - 0.5:Young Euglycemic vs. 1.0 - 1.5:Mature Euglycemic	-5.613	-70.52 to 59.29	No	ns	>0.9999		0 - 0.5:Young Euglycemic vs. 1.0 - 1.5:Mature Euglycemic	21.41	-1.877 to 44.69	No	ns	0.0799		0 - 0.5:Young Euglycemic vs. 1.0 - 1.5:Mature Euglycemic	-9.417	-56.07 to 37.23	No	ns	0.9996		0 - 0.5:Young Euglycemic vs. 1.0 - 1.5:Mature Euglycemic	19.61	-18.90 to 58.12	No	ns	0.6632		0 - 0.5:Young Euglycemic vs. 1.0 - 1.5:Mature Euglycemic	-2.021	-24.62 to 20.58	No	ns	>0.9999
0 - 0.5:Young Euglycemic vs. 1.0 - 1.5:Mature Hyperglycemic	2.066	-14.75 to 18.88	No	ns	>0.9999		0 - 0.5:Young Euglycemic vs. 1.0 - 1.5:Mature Hyperglycemic	12.97	-36.87 to 62.81	No	ns	0.935		0 - 0.5:Young Euglycemic vs. 1.0 - 1.5:Mature Hyperglycemic	7.179	-10.33 to 24.69	No	ns	0.8803		0 - 0.5:Young Euglycemic vs. 1.0 - 1.5:Mature Hyperglycemic	1.132	-36.74 to 39.00	No	ns	>0.9999		0 - 0.5:Young Euglycemic vs. 1.0 - 1.5:Mature Hyperglycemic	0.7499	-34.33 to 35.83	No	ns	>0.9999		0 - 0.5:Young Euglycemic vs. 1.0 - 1.5:Mature Hyperglycemic	1.395	-14.98 to 17.77	No	ns	>0.9999
0 - 0.5:Young Euglycemic vs. 1.5 - 2.0:Young Euglycemic	0.9815	-12.43 to 14.39	No	ns	>0.9999		0 - 0.5:Young Euglycemic vs. 1.5 - 2.0:Young Euglycemic	16.64	-45.79 to 79.07	No	ns	0.8874		0 - 0.5:Young Euglycemic vs. 1.5 - 2.0:Young Euglycemic	0.6824	-31.01 to 32.38	No	ns	>0.9999		0 - 0.5:Young Euglycemic vs. 1.5 - 2.0:Young Euglycemic	-4.395	-37.07 to 28.28	No	ns	0.999		0 - 0.5:Young Euglycemic vs. 1.5 - 2.0:Young Euglycemic	5.198	-37.50 to 47.89	No	ns	0.9996		0 - 0.5:Young Euglycemic vs. 1.5 - 2.0:Young Euglycemic	0.8187	-18.40 to 20.04	No	ns	>0.9999
0 - 0.5:Young Euglycemic vs. 1.5 - 2.0:Young Hyperglycemic	-0.229	-17.14 to 16.68	No	ns	>0.9999		0 - 0.5:Young Euglycemic vs. 1.5 - 2.0:Young Hyperglycemic	13.62	-34.37 to 61.62	No	ns	0.9487		0 - 0.5:Young Euglycemic vs. 1.5 - 2.0:Young Hyperglycemic	9.58	-10.41 to 29.57	No	ns	0.705		0 - 0.5:Young Euglycemic vs. 1.5 - 2.0:Young Hyperglycemic	-4.028	-40.96 to 32.91	No	ns	>0.9999		0 - 0.5:Young Euglycemic vs. 1.5 - 2.0:Young Hyperglycemic	8.938	-26.05 to 43.92	No	ns	0.965		0 - 0.5:Young Euglycemic vs. 1.5 - 2.0:Young Hyperglycemic	-5.91	-25.45 to 13.63	No	ns	0.9757
0 - 0.5:Young Euglycemic vs. 1.5 - 2.0:Mature Euglycemic	-1.837	-18.68 to 15.00	No	ns	>0.9999		0 - 0.5:Young Euglycemic vs. 1.5 - 2.0:Mature Euglycemic	14.71	-34.54 to 63.96	No	ns	0.8879		0 - 0.5:Young Euglycemic vs. 1.5 - 2.0:Mature Euglycemic	9.72	-18.93 to 38.37	No	ns	0.9437		0 - 0.5:Young Euglycemic vs. 1.5 - 2.0:Mature Euglycemic	-5.588	-42.58 to 31.41	No	ns	0.9997		0 - 0.5:Young Euglycemic vs. 1.5 - 2.0:Mature Euglycemic	4.121	-33.02 to 41.26	No	ns	>0.9999		0 - 0.5:Young Euglycemic vs. 1.5 - 2.0:Mature Euglycemic	-9.271	-32.37 to 13.83	No	ns	0.8691
0 - 0.5:Young Euglycemic vs. 1.5 - 2.0:Mature Hyperglycemic	-2.224	-19.16 to 14.71	No	ns	>0.9999		0 - 0.5:Young Euglycemic vs. 1.5 - 2.0:Mature Hyperglycemic	12.64	-36.79 to 62.07	No	ns	0.9476		0 - 0.5:Young Euglycemic vs. 1.5 - 2.0:Mature Hyperglycemic	0.9441	-19.51 to 21.40	No	ns	>0.9999		0 - 0.5:Young Euglycemic vs. 1.5 - 2.0:Mature Hyperglycemic	-1.665	-40.22 to 36.89	No	ns	>0.9999		0 - 0.5:Young Euglycemic vs. 1.5 - 2.0:Mature Hyperglycemic	-6.721	-46.30 to 32.86	No	ns	>0.9999		0 - 0.5:Young Euglycemic vs. 1.5 - 2.0:Mature Hyperglycemic	-3.265	-19.86 to 13.33	No	ns	0.9998
0 - 0.5:Young Hyperglycemic vs. 0 - 0.5:Mature Euglycemic	-3.433	-17.03 to 10.16	No	ns	0.9963		0 - 0.5:Young Hyperglycemic vs. 0 - 0.5:Mature Euglycemic	-5.621	-55.41 to 44.17	No	ns	>0.9999		0 - 0.5:Young Hyperglycemic vs. 0 - 0.5:Mature Euglycemic	-11.12	-47.52 to 25.27	No	ns	0.9795		0 - 0.5:Young Hyperglycemic vs. 0 - 0.5:Mature Euglycemic	-1.163	-14.09 to 11.77	No	ns	>0.9999		0 - 0.5:Young Hyperglycemic vs. 0 - 0.5:Mature Euglycemic	-10.38	-39.30 to 18.53	No	ns	0.945		0 - 0.5:Young Hyperglycemic vs. 0 - 0.5:Mature Euglycemic	-3.597	-25.58 to 18.39	No	ns	>0.9999
0 - 0.5:Young Hyperglycemic vs. 0 - 0.5:Mature Hyperglycemic	2.756	-10.25 to 15.76	No	ns	0.9986		0 - 0.5:Young Hyperglycemic vs. 0 - 0.5:Mature Hyperglycemic	5.868	-24.28 to 36.01	No	ns	0.9962		0 - 0.5:Young Hyperglycemic vs. 0 - 0.5:Mature Hyperglycemic	0.175	-34.91 to 35.26	No	ns	>0.9999		0 - 0.5:Young Hyperglycemic vs. 0 - 0.5:Mature Hyperglycemic	-1.311	-16.07 to 13.45	No	ns	>0.9999		0 - 0.5:Young Hyperglycemic vs. 0 - 0.5:Mature Hyperglycemic	-2.387	-26.79 to 22.01	No	ns	>0.9999		0 - 0.5:Young Hyperglycemic vs. 0 - 0.5:Mature Hyperglycemic	6.867	-8.416 to 22.15	No	ns	0.7597
0 - 0.5:Young Hyperglycemic vs. 0.5 - 1.0:Young Euglycemic	5.109	-10.06 to 20.28	No	ns	0.9519		0 - 0.5:Young Hyperglycemic vs. 0.5 - 1.0:Young Euglycemic	17.02	-12.85 to 46.90	No	ns	0.4534		0 - 0.5:Young Hyperglycemic vs. 0.5 - 1.0:Young Euglycemic	-1.248	-47.16 to 44.66	No	ns	>0.9999		0 - 0.5:Young Hyperglycemic vs. 0.5 - 1.0:Young Euglycemic	2.472	-14.43 to 19.37	No	ns	>0.9999		0 - 0.5:Young Hyperglycemic vs. 0.5 - 1.0:Young Euglycemic	-2.557	-32.80 to 27.69	No	ns	>0.9999		0 - 0.5:Young Hyperglycemic vs. 0.5 - 1.0:Young Euglycemic	7.629	-7.756 to 23.01	No	ns	0.6124
0 - 0.5:Young Hyperglycemic vs. 0.5 - 1.0:Young Hyperglycemic	2.477	-12.94 to 17.90	No	ns	0.9988		0 - 0.5:Young Hyperglycemic vs. 0.5 - 1.0:Young Hyperglycemic	11.64	-23.14 to 46.42	No	ns	0.8284		0 - 0.5:Young Hyperglycemic vs. 0.5 - 1.0:Young Hyperglycemic	0.6601	-45.58 to 46.90	No	ns	>0.9999		0 - 0.5:Young Hyperglycemic vs. 0.5 - 1.0:Young Hyperglycemic	2.897	-14.38 to 20.17	No	ns	0.9983		0 - 0.5:Young Hyperglycemic vs. 0.5 - 1.0:Young Hyperglycemic	-0.9079	-32.75 to 30.93	No	ns	>0.9999		0 - 0.5:Young Hyperglycemic vs. 0.5 - 1.0:Young Hyperglycemic	1.098	-16.54 to 18.73	No	ns	>0.9999
0 - 0.5:Young Hyperglycemic vs. 0.5 - 1.0:Mature Euglycemic	4.32	-10.23 to 18.87	No	ns	0.9881		0 - 0.5:Young Hyperglycemic vs. 0.5 - 1.0:Mature Euglycemic	13.28	-16.24 to 42.79	No	ns	0.6958		0 - 0.5:Young Hyperglycemic vs. 0.5 - 1.0:Mature Euglycemic	2.26	-35.92 to 40.44	No	ns	>0.9999		0 - 0.5:Young Hyperglycemic vs. 0.5 - 1.0:Mature Euglycemic	1.689	-15.34 to 18.72	No	ns	>0.9999		0 - 0.5:Young Hyperglycemic vs. 0.5 - 1.0:Mature Euglycemic	-8.725	-43.53 to 26.08	No	ns	0.9957		0 - 0.5:Young Hyperglycemic vs. 0.5 - 1.0:Mature Euglycemic	8.029	-7.516 to 23.57	No	ns	0.6256
0 - 0.5:Young Hyperglycemic vs. 0.5 - 1.0:Mature Hyperglycemic	6.271	-6.748 to 19.29	No	ns	0.6784		0 - 0.5:Young Hyperglycemic vs. 0.5 - 1.0:Mature Hyperglycemic	18.79	-10.66 to 48.24	No	ns	0.3307		0 - 0.5:Young Hyperglycemic vs. 0.5 - 1.0:Mature Hyperglycemic	2.671	-32.53 to 37.87	No	ns	>0.9999		0 - 0.5:Young Hyperglycemic vs. 0.5 - 1.0:Mature Hyperglycemic	0.6976	-12.90 to 14.29	No	ns	>0.9999		0 - 0.5:Young Hyperglycemic vs. 0.5 - 1.0:Mature Hyperglycemic	4.376	-15.83 to 24.58	No	ns	0.9987		0 - 0.5:Young Hyperglycemic vs. 0.5 - 1.0:Mature Hyperglycemic	8.567	-6.614 to 23.75	No	ns	0.4601
0 - 0.5:Young Hyperglycemic vs. 1.0 - 1.5:Young Euglycemic	3.882	-10.80 to 18.56	No	ns	0.9925		0 - 0.5:Young Hyperglycemic vs. 1.0 - 1.5:Young Euglycemic	10.3	-27.17 to 47.76	No	ns	0.9881		0 - 0.5:Young Hyperglycemic vs. 1.0 - 1.5:Young Euglycemic	7.018	-28.43 to 42.47	No	ns	0.9989		0 - 0.5:Young Hyperglycemic vs. 1.0 - 1.5:Young Euglycemic	-1.158	-16.21 to 13.90	No	ns	>0.9999		0 - 0.5:Young Hyperglycemic vs. 1.0 - 1.5:Young Euglycemic	-6.65	-27.26 to 13.96	No	ns	0.9546		0 - 0.5:Young Hyperglycemic vs. 1.0 - 1.5:Young Euglycemic	7.761	-8.382 to 23.90	No	ns	0.6942
0 - 0.5:Young Hyperglycemic vs. 1.0 - 1.5:Young Hyperglycemic	1.678	-14.50 to 17.86	No	ns	>0.9999		0 - 0.5:Young Hyperglycemic vs. 1.0 - 1.5:Young Hyperglycemic	13.6	-11.69 to 38.89	No	ns	0.3872		0 - 0.5:Young Hyperglycemic vs. 1.0 - 1.5:Young Hyperglycemic	7.22	-39.37 to 53.81	No	ns	0.9992		0 - 0.5:Young Hyperglycemic vs. 1.0 - 1.5:Young Hyperglycemic	-9.905	-33.97 to 14.16	No	ns	0.6521		0 - 0.5:Young Hyperglycemic vs. 1.0 - 1.5:Young Hyperglycemic	-5.179	-35.19 to 24.83	No	ns	0.9977		0 - 0.5:Young Hyperglycemic vs. 1.0 - 1.5:Young Hyperglycemic	6.542	-15.48 to 28.56	No	ns	0.8998
[truncated: 661 more rows]
