# Supplementary material for: One year of hyperglycemia in the Ins2Akita mouse does not impart changes in retinal vascular patterning
Source: PLoS One. 2026 May 28;21(5):e0348363. doi: 10.1371/journal.pone.0348363 (PMC13218519; doi:10.1371/journal.pone.0348363)
Supplement: S2 Appendix — (XLSX) [file pone.0348363.s011.xlsx]

## Sheet: Correlation
All Mice	Blood Glucose mg/dL							All Mice	Duration (Weeks)							All Mice	Age (Weeks)
	Vessel Density								Vessel Density								Vessel Density
	Superficial	SI Region	Intermediate	ID Region	Deep	All			Superficial	SI Region	Intermediate	ID Region	Deep	All			Superficial	SI Region	Intermediate	ID Region	Deep	All
Pearson r								Pearson r								Pearson r
r	-0.02036	0.2162	0.09485	-0.1053	-0.2412	-0.03271		r	0.1056	0.4271	0.1123	0.1173	-0.1309	0.1089		r	0.003086	0.393	-0.02482	0.337	-0.01424	0.09903
95% confidence interval	-0.3973 to 0.3625	-0.1785 to 0.5509	-0.2958 to 0.4583	-0.4667 to 0.2861	-0.5690 to 0.1529	-0.4077 to 0.3517		95% confidence interval	-0.2859 to 0.4669	0.05620 to 0.6944	-0.2797 to 0.4722	-0.2750 to 0.4761	-0.4867 to 0.2621	-0.2828 to 0.4695		95% confidence interval	-0.3774 to 0.3827	0.01529 to 0.6726	-0.4011 to 0.3586	-0.04931 to 0.6356	-0.3921 to 0.3678	-0.2920 to 0.4617
R squared	0.0004146	0.04672	0.008996	0.01109	0.05816	0.00107		R squared	0.01115	0.1824	0.01261	0.01376	0.01715	0.01186		R squared	9.521e-06	0.1545	0.0006161	0.1136	0.0002027	0.009807
P value								P value								P value
P (two-tailed)	0.9197	0.2788	0.6379	0.6011	0.2256	0.8713		P (two-tailed)	0.6002	0.0263	0.5771	0.5602	0.515	0.5887		P (two-tailed)	0.9878	0.0426	0.9022	0.0856	0.9438	0.6231
P value summary	ns	ns	ns	ns	ns	ns		P value summary	ns	*	ns	ns	ns	ns		P value summary	ns	*	ns	ns	ns	ns
Significant? (alpha = 0.05)	No	No	No	No	No	No		Significant? (alpha = 0.05)	No	Yes	No	No	No	No		Significant? (alpha = 0.05)	No	Yes	No	No	No	No
Number of XY Pairs	27	27	27	27	27	27		Number of XY Pairs	27	27	27	27	27	27		Number of XY Pairs	27	27	27	27	27	27
	Vessel Branching								Vessel Branching								Vessel Branching
	Superficial	SI Region	Intermediate	ID Region	Deep	All			Superficial	SI Region	Intermediate	ID Region	Deep	All			Superficial	SI Region	Intermediate	ID Region	Deep	All
Pearson r								Pearson r								Pearson r
r	-0.1168	0.2726	-0.03328	0.2153	-0.04799	0.01399		r	0.02889	0.3673	-0.01152	0.294	0.03526	0.1063		r	0.03483	0.231	-0.1032	0.1849	0.04176	0.04809
95% confidence interval	-0.4757 to 0.2754	-0.1198 to 0.5913	-0.4081 to 0.3512	-0.1794 to 0.5503	-0.4203 to 0.3382	-0.3680 to 0.3919		95% confidence interval	-0.3550 to 0.4045	-0.01473 to 0.6558	-0.3898 to 0.3701	-0.09681 to 0.6063	-0.3494 to 0.4098	-0.2852 to 0.4674		95% confidence interval	-0.3498 to 0.4094	-0.1633 to 0.5617	-0.4650 to 0.2881	-0.2099 to 0.5278	-0.3437 to 0.4152	-0.3381 to 0.4204
R squared	0.01365	0.0743	0.001107	0.04636	0.002303	0.0001957		R squared	0.0008349	0.1349	0.0001327	0.08645	0.001243	0.0113		R squared	0.001213	0.05337	0.01065	0.03419	0.001744	0.002313
P value								P value								P value
P (two-tailed)	0.5617	0.1689	0.8691	0.2808	0.8121	0.9448		P (two-tailed)	0.8862	0.0594	0.9545	0.1366	0.8614	0.5977		P (two-tailed)	0.8631	0.2463	0.6085	0.3559	0.8362	0.8117
P value summary	ns	ns	ns	ns	ns	ns		P value summary	ns	ns	ns	ns	ns	ns		P value summary	ns	ns	ns	ns	ns	ns
Significant? (alpha = 0.05)	No	No	No	No	No	No		Significant? (alpha = 0.05)	No	No	No	No	No	No		Significant? (alpha = 0.05)	No	No	No	No	No	No
Number of XY Pairs	27	27	27	27	27	27		Number of XY Pairs	27	27	27	27	27	27		Number of XY Pairs	27	27	27	27	27	27
	Vessel Length								Vessel Length								Vessel Length
	Superficial	SI Region	Intermediate	ID Region	Deep	All			Superficial	SI Region	Intermediate	ID Region	Deep	All			Superficial	SI Region	Intermediate	ID Region	Deep	All
Pearson r								Pearson r								Pearson r
r	-0.3117	0.06778	-0.1665	-0.04482	-0.2081	-0.1866		r	-0.321	0.1491	-0.1654	0.06906	-0.2398	-0.1581		r	0.02264	0.2018	0.02135	0.03959	-0.01381	0.07592
95% confidence interval	-0.6184 to 0.07751	-0.3205 to 0.4366	-0.5140 to 0.2279	-0.4177 to 0.3410	-0.5450 to 0.1866	-0.5291 to 0.2081		95% confidence interval	-0.6248 to 0.06721	-0.2448 to 0.5008	-0.5131 to 0.2290	-0.3193 to 0.4376	-0.5680 to 0.1543	-0.5076 to 0.2361		95% confidence interval	-0.3605 to 0.3992	-0.1930 to 0.5404	-0.3616 to 0.3981	-0.3456 to 0.4134	-0.3918 to 0.3681	-0.3131 to 0.4431
R squared	0.09715	0.004594	0.02773	0.002009	0.04332	0.03483		R squared	0.103	0.02223	0.02735	0.004769	0.0575	0.02499		R squared	0.0005125	0.04073	0.0004557	0.001567	0.0001906	0.005764
P value								P value								P value
P (two-tailed)	0.1135	0.7369	0.4065	0.8243	0.2975	0.3513		P (two-tailed)	0.1026	0.4579	0.4097	0.7322	0.2283	0.431		P (two-tailed)	0.9108	0.3128	0.9158	0.8446	0.9455	0.7066
P value summary	ns	ns	ns	ns	ns	ns		P value summary	ns	ns	ns	ns	ns	ns		P value summary	ns	ns	ns	ns	ns	ns
Significant? (alpha = 0.05)	No	No	No	No	No	No		Significant? (alpha = 0.05)	No	No	No	No	No	No		Significant? (alpha = 0.05)	No	No	No	No	No	No
Number of XY Pairs	27	27	27	27	27	27		Number of XY Pairs	27	27	27	27	27	27		Number of XY Pairs	27	27	27	27	27	27
	Vessel Tortuosity								Vessel Tortuosity								Vessel Tortuosity
	Superficial	SI Region	Intermediate	ID Region	Deep	All			Superficial	SI Region	Intermediate	ID Region	Deep	All			Superficial	SI Region	Intermediate	ID Region	Deep	All
Pearson r								Pearson r								Pearson r
r	-0.1717	-0.3096	-0.03683	-0.008689	-0.1295	-0.3008		r	-0.07126	-0.2467	0.1764	0.09469	0.07931	-0.09547		r	-0.004779	0.08158	0.2106	0.1334	0.2407	0.2869
95% confidence interval	-0.5179 to 0.2229	-0.6170 to 0.07981	-0.4111 to 0.3481	-0.3874 to 0.3726	-0.4856 to 0.2635	-0.6110 to 0.08941		95% confidence interval	-0.4394 to 0.3173	-0.5730 to 0.1471	-0.2183 to 0.5214	-0.2960 to 0.4582	-0.3100 to 0.4459	-0.4588 to 0.2953		95% confidence interval	-0.3841 to 0.3759	-0.3080 to 0.4477	-0.1841 to 0.5469	-0.2597 to 0.4887	-0.1533 to 0.5687	-0.1045 to 0.6014
R squared	0.02947	0.09585	0.001357	7.55e-05	0.01676	0.0905		R squared	0.005078	0.06086	0.0311	0.008966	0.00629	0.009114		R squared	2.284e-05	0.006656	0.04436	0.01781	0.05794	0.08232
P value								P value								P value
P (two-tailed)	0.3919	0.1161	0.8553	0.9657	0.5199	0.1273		P (two-tailed)	0.7239	0.2148	0.3789	0.6385	0.6941	0.6357		P (two-tailed)	0.9811	0.6858	0.2917	0.507	0.2265	0.1468
P value summary	ns	ns	ns	ns	ns	ns		P value summary	ns	ns	ns	ns	ns	ns		P value summary	ns	ns	ns	ns	ns	ns
Significant? (alpha = 0.05)	No	No	No	No	No	No		Significant? (alpha = 0.05)	No	No	No	No	No	No		Significant? (alpha = 0.05)	No	No	No	No	No	No
Number of XY Pairs	27	27	27	27	27	27		Number of XY Pairs	27	27	27	27	27	27		Number of XY Pairs	27	27	27	27	27	27
	Pericyte Density								Pericyte Density								Pericyte Density
	Superficial	SI Region	Intermediate	ID Region	Deep	All			Superficial	SI Region	Intermediate	ID Region	Deep	All			Superficial	SI Region	Intermediate	ID Region	Deep	All
Pearson r								Pearson r								Pearson r
r	0.4052	0.2789	0.05771	-0.06537	0.03279	0.1753		r	0.3194	0.2922	0.05353	0.02603	0.06569	0.1852		r	-0.08461	0.3179	-0.1236	0.3288	0.1732	0.1238
95% confidence interval	0.02976 to 0.6804	-0.1131 to 0.5958	-0.3295 to 0.4283	-0.4346 to 0.3227	-0.3516 to 0.4077	-0.2193 to 0.5206		95% confidence interval	-0.06897 to 0.6237	-0.09882 to 0.6050	-0.3333 to 0.4249	-0.3575 to 0.4021	-0.3224 to 0.4348	-0.2095 to 0.5281		95% confidence interval	-0.4502 to 0.3052	-0.07060 to 0.6227	-0.4810 to 0.2690	-0.05853 to 0.6301	-0.2214 to 0.5190	-0.2689 to 0.4812
R squared	0.1642	0.07777	0.00333	0.004274	0.001075	0.03073		R squared	0.102	0.08536	0.002866	0.0006778	0.004315	0.03431		R squared	0.00716	0.1011	0.01528	0.1081	0.02999	0.01532
P value								P value								P value
P (two-tailed)	0.036	0.1589	0.775	0.746	0.871	0.3818		P (two-tailed)	0.1044	0.1392	0.7909	0.8974	0.7448	0.355		P (two-tailed)	0.6748	0.1061	0.539	0.094	0.3877	0.5385
P value summary	*	ns	ns	ns	ns	ns		P value summary	ns	ns	ns	ns	ns	ns		P value summary	ns	ns	ns	ns	ns	ns
Significant? (alpha = 0.05)	Yes	No	No	No	No	No		Significant? (alpha = 0.05)	No	No	No	No	No	No		Significant? (alpha = 0.05)	No	No	No	No	No	No
Number of XY Pairs	27	27	27	27	27	27		Number of XY Pairs	27	27	27	27	27	27		Number of XY Pairs	27	27	27	27	27	27
	Axial Vessels								Axial Vessels								Axial Vessels
	SI Connecting	ID Connecting	SID Connecting	SD Connecting	Inter-Plexus Branching				SI Connecting	ID Connecting	SID Connecting	SD Connecting	Inter-Plexus Branching				SI Connecting	ID Connecting	SID Connecting	SD Connecting	Inter-Plexus Branching
Pearson r								Pearson r								Pearson r
r	0.3957	0.07743	0.1413	0.1047	-0.1387			r	0.3871	0.1259	0.1485	0.1941	0.05459			r	0.03641	0.08807	0.09932	0.3172	0.2379
95% confidence interval	0.01850 to 0.6743	-0.3118 to 0.4444	-0.2523 to 0.4947	-0.2867 to 0.4662	-0.4928 to 0.2547			95% confidence interval	0.008363 to 0.6688	-0.2669 to 0.4828	-0.2454 to 0.5003	-0.2007 to 0.5347	-0.3323 to 0.4258			95% confidence interval	-0.3484 to 0.4107	-0.3021 to 0.4529	-0.2917 to 0.4619	-0.07146 to 0.6222	-0.1562 to 0.5667
R squared	0.1566	0.005996	0.01996	0.01096	0.01925			R squared	0.1499	0.01586	0.02204	0.03768	0.00298			R squared	0.001326	0.007757	0.009865	0.1006	0.0566
P value								P value								P value
P (two-tailed)	0.041	0.7011	0.4821	0.6032	0.4901			P (two-tailed)	0.046	0.5314	0.4599	0.3319	0.7868			P (two-tailed)	0.8569	0.6622	0.6221	0.107	0.2321
P value summary	*	ns	ns	ns	ns			P value summary	*	ns	ns	ns	ns			P value summary	ns	ns	ns	ns	ns
Significant? (alpha = 0.05)	Yes	No	No	No	No			Significant? (alpha = 0.05)	Yes	No	No	No	No			Significant? (alpha = 0.05)	No	No	No	No	No
Number of XY Pairs	27	27	27	27	27			Number of XY Pairs	27	27	27	27	27			Number of XY Pairs	27	27	27	27	27
Hyperglycemic Mice	Blood Glucose mg/dL							Hyperglycemic Mice	Duration (Weeks)							Hyperglycemic Mice	Age (Weeks)
	Vessel Density								Vessel Density								Vessel Density
	Superficial	SI Region	Intermediate	ID Region	Deep	All			Superficial	SI Region	Intermediate	ID Region	Deep	All			Superficial	SI Region	Intermediate	ID Region	Deep	All
Pearson r								Pearson r								Pearson r
r	-0.201	-0.013	0.5879	0.1052	0.6218	0.4546		r	0.2585	0.5898	0.3136	0.7059	0.4571	0.5945		r	0.2518	0.6295	0.2705	0.691	0.3994	0.5598
95% confidence interval	-0.6611 to 0.3689	-0.5399 to 0.5212	0.08323 to 0.8525	-0.4505 to 0.6022	0.1361 to 0.8665	-0.1001 to 0.7937		95% confidence interval	-0.3153 to 0.6939	0.08612 to 0.8533	-0.2602 to 0.7238	0.2803 to 0.8996	-0.09703 to 0.7949	0.09340 to 0.8553		95% confidence interval	-0.3217 to 0.6902	0.1485 to 0.8696	-0.3036 to 0.7006	0.2532 to 0.8938	-0.1664 to 0.7674	0.04158 to 0.8407
R squared	0.0404	0.0001689	0.3456	0.01107	0.3866	0.2067		R squared	0.06682	0.3478	0.09837	0.4983	0.2089	0.3534		R squared	0.06342	0.3962	0.07319	0.4774	0.1596	0.3134
P value								P value								P value
P (two-tailed)	0.4908	0.9648	0.027	0.7203	0.0176	0.1025		P (two-tailed)	0.3722	0.0264	0.2748	0.0048	0.1004	0.0249		P (two-tailed)	0.3851	0.0159	0.3495	0.0062	0.1571	0.0374
P value summary	ns	ns	*	ns	*	ns		P value summary	ns	*	ns	**	ns	*		P value summary	ns	*	ns	**	ns	*
Significant? (alpha = 0.05)	No	No	Yes	No	Yes	No		Significant? (alpha = 0.05)	No	Yes	No	Yes	No	Yes		Significant? (alpha = 0.05)	No	Yes	No	Yes	No	Yes
Number of XY Pairs	14	14	14	14	14	14		Number of XY Pairs	14	14	14	14	14	14		Number of XY Pairs	14	14	14	14	14	14
	Vessel Branching								Vessel Branching								Vessel Branching
	Superficial	SI Region	Intermediate	ID Region	Deep	All			Superficial	SI Region	Intermediate	ID Region	Deep	All			Superficial	SI Region	Intermediate	ID Region	Deep	All
Pearson r								Pearson r								Pearson r
r	-0.24	0.08412	0.4364	0.2424	0.6146	0.4566		r	0.3312	0.3591	0.2235	0.4521	0.4668	0.4893		r	0.325	0.3501	0.2034	0.4373	0.4151	0.452
95% confidence interval	-0.6836 to 0.3330	-0.4673 to 0.5884	-0.1225 to 0.7852	-0.3307 to 0.6849	0.1246 to 0.8636	-0.09763 to 0.7947		95% confidence interval	-0.2419 to 0.7330	-0.2119 to 0.7473	-0.3484 to 0.6741	-0.1033 to 0.7925	-0.08473 to 0.7994	-0.05570 to 0.8097		95% confidence interval	-0.2484 to 0.7297	-0.2216 to 0.7427	-0.3667 to 0.6625	-0.1214 to 0.7856	-0.1481 to 0.7750	-0.1034 to 0.7925
R squared	0.05761	0.007076	0.1905	0.05876	0.3777	0.2085		R squared	0.1097	0.1289	0.04996	0.2044	0.2179	0.2395		R squared	0.1056	0.1226	0.04139	0.1913	0.1723	0.2043
P value								P value								P value
P (two-tailed)	0.4085	0.7749	0.1187	0.4037	0.0194	0.1008		P (two-tailed)	0.2474	0.2074	0.4424	0.1046	0.0924	0.0757		P (two-tailed)	0.2569	0.2197	0.4854	0.1179	0.1399	0.1047
P value summary	ns	ns	ns	ns	*	ns		P value summary	ns	ns	ns	ns	ns	ns		P value summary	ns	ns	ns	ns	ns	ns
Significant? (alpha = 0.05)	No	No	No	No	Yes	No		Significant? (alpha = 0.05)	No	No	No	No	No	No		Significant? (alpha = 0.05)	No	No	No	No	No	No
Number of XY Pairs	14	14	14	14	14	14		Number of XY Pairs	14	14	14	14	14	14		Number of XY Pairs	14	14	14	14	14	14
	Vessel Length								Vessel Length								Vessel Length
	Superficial	SI Region	Intermediate	ID Region	Deep	All			Superficial	SI Region	Intermediate	ID Region	Deep	All			Superficial	SI Region	Intermediate	ID Region	Deep	All
Pearson r								Pearson r								Pearson r
r	0.08792	0.1509	0.1103	-0.476	-0.4343	-0.3521		r	-0.2316	0.3519	-0.04113	0.1742	-0.3939	-0.1157		r	-0.2275	0.4154	-0.1007	0.1998	-0.3648	-0.08723
95% confidence interval	-0.4643 to 0.5909	-0.4127 to 0.6309	-0.4464 to 0.6055	-0.8036 to 0.07300	-0.7842 to 0.1251	-0.7437 to 0.2195		95% confidence interval	-0.6788 to 0.3409	-0.2197 to 0.7437	-0.5595 to 0.5004	-0.3927 to 0.6451	-0.7647 to 0.1728	-0.6089 to 0.4420		95% confidence interval	-0.6764 to 0.3447	-0.1478 to 0.7751	-0.5993 to 0.4541	-0.3700 to 0.6604	-0.7502 to 0.2056	-0.5905 to 0.4649
R squared	0.00773	0.02276	0.01217	0.2266	0.1887	0.1239		R squared	0.05364	0.1239	0.001691	0.03034	0.1552	0.01338		R squared	0.05175	0.1725	0.01015	0.03993	0.1331	0.007609
P value								P value								P value
P (two-tailed)	0.765	0.6067	0.7073	0.0853	0.1207	0.217		P (two-tailed)	0.4256	0.2172	0.889	0.5515	0.1635	0.6937		P (two-tailed)	0.4341	0.1397	0.7319	0.4934	0.1997	0.7668
P value summary	ns	ns	ns	ns	ns	ns		P value summary	ns	ns	ns	ns	ns	ns		P value summary	ns	ns	ns	ns	ns	ns
Significant? (alpha = 0.05)	No	No	No	No	No	No		Significant? (alpha = 0.05)	No	No	No	No	No	No		Significant? (alpha = 0.05)	No	No	No	No	No	No
Number of XY Pairs	14	14	14	14	14	14		Number of XY Pairs	14	14	14	14	14	14		Number of XY Pairs	14	14	14	14	14	14
	Vessel Tortuosity								Vessel Tortuosity								Vessel Tortuosity
	Superficial	SI Region	Intermediate	ID Region	Deep	All			Superficial	SI Region	Intermediate	ID Region	Deep	All			Superficial	SI Region	Intermediate	ID Region	Deep	All
Pearson r								Pearson r								Pearson r
r	0.004255	-0.1403	0.2853	0.09393	-0.01654	0.04727		r	0.2068	0.2464	0.5506	0.2521	0.4551	0.4941		r	0.2358	0.2159	0.4982	0.258	0.4672	0.4833
95% confidence interval	-0.5275 to 0.5336	-0.6244 to 0.4216	-0.2890 to 0.7086	-0.4596 to 0.5949	-0.5424 to 0.5186	-0.4957 to 0.5637		95% confidence interval	-0.3637 to 0.6645	-0.3269 to 0.6871	0.02833 to 0.8368	-0.3215 to 0.6903	-0.09954 to 0.7940	-0.04944 to 0.8118		95% confidence interval	-0.3369 to 0.6812	-0.3554 to 0.6698	-0.04403 to 0.8137	-0.3158 to 0.6936	-0.08427 to 0.7996	-0.06352 to 0.8070
R squared	1.81e-05	0.0197	0.08141	0.008823	0.0002736	0.002234		R squared	0.04278	0.06071	0.3032	0.06354	0.2071	0.2441		R squared	0.05561	0.04661	0.2482	0.06656	0.2183	0.2336
P value								P value								P value
P (two-tailed)	0.9885	0.6323	0.3227	0.7494	0.9552	0.8725		P (two-tailed)	0.478	0.3958	0.0413	0.3846	0.102	0.0725		P (two-tailed)	0.417	0.4585	0.0698	0.3732	0.0921	0.08
P value summary	ns	ns	ns	ns	ns	ns		P value summary	ns	ns	*	ns	ns	ns		P value summary	ns	ns	ns	ns	ns	ns
Significant? (alpha = 0.05)	No	No	No	No	No	No		Significant? (alpha = 0.05)	No	No	Yes	No	No	No		Significant? (alpha = 0.05)	No	No	No	No	No	No
Number of XY Pairs	14	14	14	14	14	14		Number of XY Pairs	14	14	14	14	14	14		Number of XY Pairs	14	14	14	14	14	14
	Pericyte Density								Pericyte Density								Pericyte Density
	Superficial	SI Region	Intermediate	ID Region	Deep	All			Superficial	SI Region	Intermediate	ID Region	Deep	All			Superficial	SI Region	Intermediate	ID Region	Deep	All
Pearson r								Pearson r								Pearson r
r	0.07892	0.2099	0.3869	0.2289	0.6817	0.5156		r	-0.03815	0.2457	0.1508	0.3272	0.3743	0.2898		r	-0.07673	0.241	0.103	0.2939	0.3094	0.2309
95% confidence interval	-0.4714 to 0.5850	-0.3609 to 0.6663	-0.1808 to 0.7612	-0.3434 to 0.6772	0.2368 to 0.8903	-0.02067 to 0.8214		95% confidence interval	-0.5574 to 0.5026	-0.3276 to 0.6868	-0.4128 to 0.6309	-0.2461 to 0.7309	-0.1950 to 0.7549	-0.2845 to 0.7111		95% confidence interval	-0.5836 to 0.4731	-0.3320 to 0.6841	-0.4523 to 0.6007	-0.2804 to 0.7133	-0.2646 to 0.7215	-0.3415 to 0.6784
R squared	0.006229	0.04404	0.1497	0.05239	0.4648	0.2658		R squared	0.001455	0.06037	0.02274	0.1071	0.1401	0.08399		R squared	0.005887	0.05808	0.0106	0.08638	0.09574	0.05332
P value								P value								P value
P (two-tailed)	0.7886	0.4715	0.1717	0.4312	0.0072	0.0592		P (two-tailed)	0.897	0.3972	0.6069	0.2535	0.1874	0.3149		P (two-tailed)	0.7943	0.4065	0.7261	0.3078	0.2817	0.427
P value summary	ns	ns	ns	ns	**	ns		P value summary	ns	ns	ns	ns	ns	ns		P value summary	ns	ns	ns	ns	ns	ns
Significant? (alpha = 0.05)	No	No	No	No	Yes	No		Significant? (alpha = 0.05)	No	No	No	No	No	No		Significant? (alpha = 0.05)	No	No	No	No	No	No
Number of XY Pairs	14	14	14	14	14	14		Number of XY Pairs	14	14	14	14	14	14		Number of XY Pairs	14	14	14	14	14	14
	Axial Vessels								Axial Vessels								Axial Vessels
	SI Connecting	ID Connecting	SID Connecting	SD Connecting	Inter-Plexus Branching				SI Connecting	ID Connecting	SID Connecting	SD Connecting	Inter-Plexus Branching				SI Connecting	ID Connecting	SID Connecting	SD Connecting	Inter-Plexus Branching
Pearson r								Pearson r								Pearson r
r	0.42	0.4752	-0.2548	-0.1447	0.01116			r	0.2798	0.3344	-0.04272	0.1841	0.494			r	0.2179	0.3236	-0.02065	0.176	0.5117
95% confidence interval	-0.1422 to 0.7774	-0.07401 to 0.8033	-0.6919 to 0.3189	-0.6271 to 0.4180	-0.5225 to 0.5385			95% confidence interval	-0.2945 to 0.7056	-0.2385 to 0.7346	-0.5606 to 0.4992	-0.3840 to 0.6511	-0.04955 to 0.8118			95% confidence interval	-0.3535 to 0.6709	-0.2499 to 0.7290	-0.5453 to 0.5156	-0.3911 to 0.6462	-0.02595 to 0.8197
R squared	0.1764	0.2258	0.06494	0.02093	0.0001245			R squared	0.07828	0.1118	0.001825	0.0339	0.2441			R squared	0.04749	0.1047	0.0004263	0.03096	0.2618
P value								P value								P value
P (two-tailed)	0.1348	0.0859	0.3793	0.6217	0.9698			P (two-tailed)	0.3327	0.2426	0.8847	0.5286	0.0726			P (two-tailed)	0.4542	0.259	0.9441	0.5473	0.0614
P value summary	ns	ns	ns	ns	ns			P value summary	ns	ns	ns	ns	ns			P value summary	ns	ns	ns	ns	ns
Significant? (alpha = 0.05)	No	No	No	No	No			Significant? (alpha = 0.05)	No	No	No	No	No			Significant? (alpha = 0.05)	No	No	No	No	No
Number of XY Pairs	14	14	14	14	14			Number of XY Pairs	14	14	14	14	14			Number of XY Pairs	14	14	14	14	14

## Sheet: Linear Regression
All Mice	Blood Glucose (mg/dL)							All Mice	Duration (Weeks)							All Mice	Age (Weeks)
	Vessel Density								Vessel Density								Vessel Density
	Superficial	SI Region	Intermediate	ID Region	Deep	All			Superficial	SI Region	Intermediate	ID Region	Deep	All			Superficial	SI Region	Intermediate	ID Region	Deep	All
Best-fit values								Best-fit values								Best-fit values
Slope	-0.0002341	0.002253	0.002359	-0.0008211	-0.005478	-0.001922		Slope	0.01104	0.04046	0.02538	0.008311	-0.02704	0.05815		Slope	0.0003889	0.04489	-0.006766	0.0288	-0.003545	0.06377
Y-intercept	15.92	5.809	20.47	7.176	31.12	80.5		Y-intercept	15.67	5.889	20.83	6.773	29.77	78.93		Y-intercept	15.83	4.821	21.5	5.802	29.47	77.43
X-intercept	68021	-2579	-8679	8740	5682	41894		X-intercept	-1420	-145.6	-820.7	-814.9	1101	-1357		X-intercept	-40716	-107.4	3178	-201.5	8313	-1214
1/slope	-4271	443.9	424	-1218	-182.6	-520.4		1/slope	90.62	24.72	39.39	120.3	-36.99	17.2		1/slope	2572	22.27	-147.8	34.73	-282.1	15.68
Std. Error								Std. Error								Std. Error
Slope	0.002299	0.002035	0.004951	0.00155	0.004409	0.01174		Slope	0.02079	0.01713	0.04493	0.01407	0.04094	0.1062		Slope	0.02521	0.02101	0.0545	0.01609	0.04979	0.1282
Y-intercept	0.8503	0.7526	1.831	0.5734	1.631	4.343		Y-intercept	0.5189	0.4276	1.122	0.3513	1.022	2.65		Y-intercept	1.046	0.8719	2.262	0.6678	2.067	5.319
95% Confidence Intervals								95% Confidence Intervals								95% Confidence Intervals
Slope	-0.004969 to 0.004501	-0.001938 to 0.006443	-0.007839 to 0.01256	-0.004014 to 0.002372	-0.01456 to 0.003602	-0.02611 to 0.02226		Slope	-0.03177 to 0.05385	0.005177 to 0.07574	-0.06715 to 0.1179	-0.02068 to 0.03730	-0.1114 to 0.05728	-0.1605 to 0.2768		Slope	-0.05152 to 0.05230	0.001629 to 0.08816	-0.1190 to 0.1055	-0.004340 to 0.06193	-0.1061 to 0.09900	-0.2002 to 0.3277
Y-intercept	14.17 to 17.68	4.259 to 7.359	16.70 to 24.24	5.995 to 8.357	27.77 to 34.48	71.56 to 89.45		Y-intercept	14.60 to 16.74	5.009 to 6.770	18.52 to 23.14	6.049 to 7.496	27.66 to 31.87	73.47 to 84.39		Y-intercept	13.68 to 17.99	3.026 to 6.617	16.84 to 26.16	4.426 to 7.177	25.21 to 33.72	66.47 to 88.38
X-intercept	3512 to +infinity	-infinity to -679.1	-infinity to -1358	2041 to +infinity	2337 to +infinity	3382 to +infinity		X-intercept	-infinity to -277.6	-1249 to -69.23	-infinity to -163.2	-infinity to -168.2	279.1 to +infinity	-infinity to -271.8		X-intercept	-infinity to -264.2	-3980 to -35.02	216.2 to +infinity	-infinity to -72.53	314.5 to +infinity	-infinity to -204.9
Goodness of Fit								Goodness of Fit								Goodness of Fit
R squared	0.0004146	0.04672	0.008996	0.01109	0.05816	0.00107		R squared	0.01115	0.1824	0.01261	0.01376	0.01715	0.01186		R squared	9.521e-06	0.1545	0.0006161	0.1136	0.0002027	0.009807
Sy.x	2.06	1.824	4.437	1.389	3.951	10.52		Sy.x	2.049	1.689	4.429	1.388	4.036	10.47		Sy.x	2.061	1.717	4.456	1.315	4.071	10.48
Is slope significantly non-zero?								Is slope significantly non-zero?								Is slope significantly non-zero?
F	0.01037	1.225	0.2269	0.2805	1.544	0.02678		F	0.2819	5.578	0.3192	0.3487	0.4361	0.3		F	0.000238	4.567	0.01541	3.203	0.005068	0.2476
DFn, DFd	1, 25	1, 25	1, 25	1, 25	1, 25	1, 25		DFn, DFd	1, 25	1, 25	1, 25	1, 25	1, 25	1, 25		DFn, DFd	1, 25	1, 25	1, 25	1, 25	1, 25	1, 25
P value	0.9197	0.2788	0.6379	0.6011	0.2256	0.8713		P value	0.6002	0.0263	0.5771	0.5602	0.515	0.5887		P value	0.9878	0.0426	0.9022	0.0856	0.9438	0.6231
Deviation from zero?	Not Significant	Not Significant	Not Significant	Not Significant	Not Significant	Not Significant		Deviation from zero?	Not Significant	Significant	Not Significant	Not Significant	Not Significant	Not Significant		Deviation from zero?	Not Significant	Significant	Not Significant	Not Significant	Not Significant	Not Significant
Runs test								Runs test								Runs test
Points above line	12	12	13	13	15	13		Points above line								Points above line
Points below line	15	15	14	14	12	14		Points below line								Points below line
Number of runs	10	9	17	9	11	13		Number of runs								Number of runs
P value (runs test)	0.064	0.026	0.8811	0.0236	0.1286	0.3475		P value (runs test)								P value (runs test)
Deviation from linearity	Not Significant	Significant	Not Significant	Significant	Not Significant	Not Significant		Deviation from linearity								Deviation from linearity
Equation	Y = -0.0002341*X + 15.92	Y = 0.002253*X + 5.809	Y = 0.002359*X + 20.47	Y = -0.0008211*X + 7.176	Y = -0.005478*X + 31.12	Y = -0.001922*X + 80.50		Equation	Y = 0.01104*X + 15.67	Y = 0.04046*X + 5.889	Y = 0.02538*X + 20.83	Y = 0.008311*X + 6.773	Y = -0.02704*X + 29.77	Y = 0.05815*X + 78.93		Equation	Y = 0.0003889*X + 15.83	Y = 0.04489*X + 4.821	Y = -0.006766*X + 21.50	Y = 0.02880*X + 5.802	Y = -0.003545*X + 29.47	Y = 0.06377*X + 77.43
Data								Data								Data
Number of X values	27	27	27	27	27	27		Number of X values	27	27	27	27	27	27		Number of X values	27	27	27	27	27	27
Maximum number of Y replicates	1	1	1	1	1	1		Maximum number of Y replicates	1	1	1	1	1	1		Maximum number of Y replicates	1	1	1	1	1	1
Total number of values	27	27	27	27	27	27		Total number of values	27	27	27	27	27	27		Total number of values	27	27	27	27	27	27
Number of missing values	0	0	0	0	0	0		Number of missing values	0	0	0	0	0	0		Number of missing values	0	0	0	0	0	0
	Vessel Branching								Vessel Branching								Vessel Branching
	Superficial	SI Region	Intermediate	ID Region	Deep	All			Superficial	SI Region	Intermediate	ID Region	Deep	All			Superficial	SI Region	Intermediate	ID Region	Deep	All
Best-fit values								Best-fit values								Best-fit values
Slope	-0.03158	0.06224	-0.01733	0.04559	-0.03599	0.02295		Slope	0.071	0.7625	-0.05452	0.566	0.2403	1.585		Slope	0.1032	0.5782	-0.589	0.4292	0.3432	0.8648
Y-intercept	252.5	129.7	399.2	158.1	587.4	1527		Y-intercept	241.1	137.7	394.4	163.8	571.8	1509		Y-intercept	238.3	127.8	416.1	156.5	562.5	1501
X-intercept	7998	-2083	23041	-3467	16324	-66541		X-intercept	-3395	-180.6	7235	-289.4	-2379	-951.7		X-intercept	-2309	-221.1	706.6	-364.6	-1639	-1736
1/slope	-31.67	16.07	-57.72	21.93	-27.79	43.58		1/slope	14.09	1.312	-18.34	1.767	4.161	0.6308		1/slope	9.69	1.729	-1.698	2.33	2.914	1.156
Std. Error								Std. Error								Std. Error
Slope	0.05369	0.04394	0.1041	0.04136	0.1498	0.3281		Slope	0.4912	0.3861	0.9465	0.368	1.362	2.966		Slope	0.5922	0.487	1.135	0.4562	1.642	3.592
Y-intercept	19.86	16.25	38.49	15.3	55.4	121.3		Y-intercept	12.26	9.638	23.63	9.185	34.01	74.03		Y-intercept	24.58	20.22	47.12	18.94	68.17	149.1
95% Confidence Intervals								95% Confidence Intervals								95% Confidence Intervals
Slope	-0.1422 to 0.07900	-0.02825 to 0.1527	-0.2317 to 0.1970	-0.03959 to 0.1308	-0.3445 to 0.2725	-0.6527 to 0.6986		Slope	-0.9407 to 1.083	-0.03273 to 1.558	-2.004 to 1.895	-0.1919 to 1.324	-2.566 to 3.046	-4.523 to 7.693		Slope	-1.117 to 1.323	-0.4249 to 1.581	-2.927 to 1.749	-0.5105 to 1.369	-3.040 to 3.726	-6.534 to 8.263
Y-intercept	211.7 to 293.4	96.20 to 163.1	319.9 to 478.5	126.5 to 189.6	473.3 to 701.6	1277 to 1777		Y-intercept	215.8 to 266.3	117.8 to 157.5	345.7 to 443.1	144.9 to 182.7	501.7 to 641.8	1356 to 1661		Y-intercept	187.6 to 288.9	86.20 to 169.5	319.1 to 513.2	117.5 to 195.5	422.1 to 702.9	1194 to 1808
X-intercept	2024 to +infinity	-infinity to -646.2	2018 to +infinity	-infinity to -988.2	1990 to +infinity	-infinity to -1863		X-intercept	-infinity to -206.7	-infinity to -79.14	211.7 to +infinity	-infinity to -113.6	-infinity to -171.9	-infinity to -182.5		X-intercept	-infinity to -144.1	-infinity to -55.65	172.1 to +infinity	-infinity to -87.28	-infinity to -115.4	-infinity to -146.7
Goodness of Fit								Goodness of Fit								Goodness of Fit
R squared	0.01365	0.0743	0.001107	0.04636	0.002303	0.0001957		R squared	0.0008349	0.1349	0.0001327	0.08645	0.001243	0.0113		R squared	0.001213	0.05337	0.01065	0.03419	0.001744	0.002313
Sy.x	48.11	39.38	93.26	37.06	134.2	294		Sy.x	48.43	38.06	93.31	36.28	134.3	292.4		Sy.x	48.42	39.82	92.82	37.3	134.3	293.7
Is slope significantly non-zero?								Is slope significantly non-zero?								Is slope significantly non-zero?
F	0.3459	2.007	0.02771	1.215	0.05771	0.004892		F	0.02089	3.9	0.003318	2.366	0.03111	0.2857		F	0.03036	1.409	0.2691	0.8849	0.04366	0.05796
DFn, DFd	1, 25	1, 25	1, 25	1, 25	1, 25	1, 25		DFn, DFd	1, 25	1, 25	1, 25	1, 25	1, 25	1, 25		DFn, DFd	1, 25	1, 25	1, 25	1, 25	1, 25	1, 25
P value	0.5617	0.1689	0.8691	0.2808	0.8121	0.9448		P value	0.8862	0.0594	0.9545	0.1366	0.8614	0.5977		P value	0.8631	0.2463	0.6085	0.3559	0.8362	0.8117
Deviation from zero?	Not Significant	Not Significant	Not Significant	Not Significant	Not Significant	Not Significant		Deviation from zero?	Not Significant	Not Significant	Not Significant	Not Significant	Not Significant	Not Significant		Deviation from zero?	Not Significant	Not Significant	Not Significant	Not Significant	Not Significant	Not Significant
Runs test								Runs test								Runs test
Points above line	13	10	12	11	10	14		Points above line								Points above line
Points below line	14	17	15	16	17	13		Points below line								Points below line
Number of runs	10	11	17	14	12	13		Number of runs								Number of runs
P value (runs test)	0.0589	0.1893	0.8958	0.5728	0.3197	0.3475		P value (runs test)								P value (runs test)
Deviation from linearity	Not Significant	Not Significant	Not Significant	Not Significant	Not Significant	Not Significant		Deviation from linearity								Deviation from linearity
Equation	Y = -0.03158*X + 252.5	Y = 0.06224*X + 129.7	Y = -0.01733*X + 399.2	Y = 0.04559*X + 158.1	Y = -0.03599*X + 587.4	Y = 0.02295*X + 1527		Equation	Y = 0.07100*X + 241.1	Y = 0.7625*X + 137.7	Y = -0.05452*X + 394.4	Y = 0.5660*X + 163.8	Y = 0.2403*X + 571.8	Y = 1.585*X + 1509		Equation	Y = 0.1032*X + 238.3	Y = 0.5782*X + 127.8	Y = -0.5890*X + 416.1	Y = 0.4292*X + 156.5	Y = 0.3432*X + 562.5	Y = 0.8648*X + 1501
Data								Data								Data
Number of X values	27	27	27	27	27	27		Number of X values	27	27	27	27	27	27		Number of X values	27	27	27	27	27	27
Maximum number of Y replicates	1	1	1	1	1	1		Maximum number of Y replicates	1	1	1	1	1	1		Maximum number of Y replicates	1	1	1	1	1	1
Total number of values	27	27	27	27	27	27		Total number of values	27	27	27	27	27	27		Total number of values	27	27	27	27	27	27
Number of missing values	0	0	0	0	0	0		Number of missing values	0	0	0	0	0	0		Number of missing values	0	0	0	0	0	0
	Vessel Length								Vessel Length								Vessel Length
	Superficial	SI Region	Intermediate	ID Region	Deep	All			Superficial	SI Region	Intermediate	ID Region	Deep	All			Superficial	SI Region	Intermediate	ID Region	Deep	All
Best-fit values								Best-fit values								Best-fit values
Slope	-0.01468	0.002714	-0.005185	-0.001804	-0.006734	-0.003975		Slope	-0.1374	0.05427	-0.04682	0.02526	-0.07053	-0.0306		Slope	0.01169	0.08856	0.007287	0.01747	-0.004896	0.01772
Y-intercept	65	58.84	55.92	58.12	51.04	54.48		Y-intercept	62.42	58.85	54.98	57.12	49.98	53.67		Y-intercept	59.75	56.33	53.95	56.86	49.02	52.5
X-intercept	4428	-21683	10784	32220	7579	13705		X-intercept	454.3	-1084	1175	-2261	708.7	1754		X-intercept	-5113	-636	-7403	-3255	10012	-2962
1/slope	-68.13	368.5	-192.8	-554.4	-148.5	-251.6		1/slope	-7.278	18.43	-21.36	39.58	-14.18	-32.67		1/slope	85.57	11.29	137.2	57.25	-204.2	56.42
Std. Error								Std. Error								Std. Error
Slope	0.008949	0.007989	0.006141	0.008041	0.006329	0.004184		Slope	0.08108	0.07197	0.05583	0.073	0.05711	0.03823		Slope	0.1032	0.08596	0.06825	0.08817	0.07092	0.04655
Y-intercept	3.31	2.955	2.271	2.974	2.341	1.548		Y-intercept	2.024	1.797	1.394	1.822	1.425	0.9544		Y-intercept	4.284	3.568	2.833	3.659	2.944	1.932
95% Confidence Intervals								95% Confidence Intervals								95% Confidence Intervals
Slope	-0.03311 to 0.003753	-0.01374 to 0.01917	-0.01783 to 0.007462	-0.01837 to 0.01476	-0.01977 to 0.006301	-0.01259 to 0.004643		Slope	-0.3044 to 0.02958	-0.09396 to 0.2025	-0.1618 to 0.06818	-0.1251 to 0.1756	-0.1881 to 0.04708	-0.1093 to 0.04814		Slope	-0.2009 to 0.2243	-0.08848 to 0.2656	-0.1333 to 0.1479	-0.1641 to 0.1990	-0.1510 to 0.1412	-0.07816 to 0.1136
Y-intercept	58.18 to 71.81	52.75 to 64.92	51.24 to 60.60	51.99 to 64.24	46.22 to 55.86	51.29 to 57.66		Y-intercept	58.26 to 66.59	55.15 to 62.55	52.11 to 57.86	53.36 to 60.87	47.04 to 52.92	51.71 to 55.64		Y-intercept	50.92 to 68.57	48.98 to 63.67	48.11 to 59.78	49.32 to 64.39	42.96 to 55.09	48.52 to 56.47
X-intercept	2141 to +infinity	-infinity to -2785	3364 to +infinity	3455 to +infinity	2793 to +infinity	4547 to +infinity		X-intercept	213.5 to +infinity	-infinity to -278.3	351.0 to +infinity	-infinity to -310.9	275.4 to +infinity	502.3 to +infinity		X-intercept	-infinity to -229.6	-infinity to -186.1	-infinity to -328.0	-infinity to -250.2	361.5 to +infinity	-infinity to -429.5
Goodness of Fit								Goodness of Fit								Goodness of Fit
R squared	0.09715	0.004594	0.02773	0.002009	0.04332	0.03483		R squared	0.103	0.02223	0.02735	0.004769	0.0575	0.02499		R squared	0.0005125	0.04073	0.0004557	0.001567	0.0001906	0.005764
Sy.x	8.02	7.159	5.503	7.206	5.672	3.75		Sy.x	7.993	7.095	5.504	7.196	5.63	3.769		Sy.x	8.438	7.028	5.58	7.208	5.798	3.806
Is slope significantly non-zero?								Is slope significantly non-zero?								Is slope significantly non-zero?
F	2.69	0.1154	0.713	0.05031	1.132	0.9023		F	2.872	0.5685	0.703	0.1198	1.525	0.6408		F	0.01282	1.061	0.0114	0.03925	0.004766	0.1449
DFn, DFd	1, 25	1, 25	1, 25	1, 25	1, 25	1, 25		DFn, DFd	1, 25	1, 25	1, 25	1, 25	1, 25	1, 25		DFn, DFd	1, 25	1, 25	1, 25	1, 25	1, 25	1, 25
P value	0.1135	0.7369	0.4065	0.8243	0.2975	0.3513		P value	0.1026	0.4579	0.4097	0.7322	0.2283	0.431		P value	0.9108	0.3128	0.9158	0.8446	0.9455	0.7066
Deviation from zero?	Not Significant	Not Significant	Not Significant	Not Significant	Not Significant	Not Significant		Deviation from zero?	Not Significant	Not Significant	Not Significant	Not Significant	Not Significant	Not Significant		Deviation from zero?	Not Significant	Not Significant	Not Significant	Not Significant	Not Significant	Not Significant
Runs test								Runs test								Runs test
Points above line	13	15	14	13	14	16		Points above line								Points above line
Points below line	14	12	13	14	13	11		Points below line								Points below line
Number of runs	13	12	16	13	14	12		Number of runs								Number of runs
P value (runs test)	0.3475	0.2351	0.788	0.3475	0.5056	0.2665		P value (runs test)								P value (runs test)
Deviation from linearity	Not Significant	Not Significant	Not Significant	Not Significant	Not Significant	Not Significant		Deviation from linearity								Deviation from linearity
Equation	Y = -0.01468*X + 65.00	Y = 0.002714*X + 58.84	Y = -0.005185*X + 55.92	Y = -0.001804*X + 58.12	Y = -0.006734*X + 51.04	Y = -0.003975*X + 54.48		Equation	Y = -0.1374*X + 62.42	Y = 0.05427*X + 58.85	Y = -0.04682*X + 54.98	Y = 0.02526*X + 57.12	Y = -0.07053*X + 49.98	Y = -0.03060*X + 53.67		Equation	Y = 0.01169*X + 59.75	Y = 0.08856*X + 56.33	Y = 0.007287*X + 53.95	Y = 0.01747*X + 56.86	Y = -0.004896*X + 49.02	Y = 0.01772*X + 52.50
Data								Data								Data
Number of X values	27	27	27	27	27	27		Number of X values	27	27	27	27	27	27		Number of X values	27	27	27	27	27	27
Maximum number of Y replicates	1	1	1	1	1	1		Maximum number of Y replicates	1	1	1	1	1	1		Maximum number of Y replicates	1	1	1	1	1	1
Total number of values	27	27	27	27	27	27		Total number of values	27	27	27	27	27	27		Total number of values	27	27	27	27	27	27
Number of missing values	0	0	0	0	0	0		Number of missing values	0	0	0	0	0	0		Number of missing values	0	0	0	0	0	0
	Vessel Tortuosity								Vessel Tortuosity								Vessel Tortuosity
	Superficial	SI Region	Intermediate	ID Region	Deep	All			Superficial	SI Region	Intermediate	ID Region	Deep	All			Superficial	SI Region	Intermediate	ID Region	Deep	All
Best-fit values								Best-fit values								Best-fit values
Slope	-2.558e-05	-0.002794	-6.322e-06	-9.414e-06	-1.464e-05	-0.000101		Slope	-9.655e-05	-0.02024	0.0002751	0.0009326	8.155e-05	-0.0002914		Slope	-7.808e-06	0.008071	0.0003962	0.001585	0.0002984	0.001056
Y-intercept	1.118	3.034	1.192	1.627	1.169	1.316		Y-intercept	1.111	2.448	1.186	1.608	1.163	1.288		Y-intercept	1.11	1.809	1.175	1.563	1.153	1.242
X-intercept	43696	1086	188574	172794	79846	13029		X-intercept	11508	120.9	-4309	-1725	-14262	4419		X-intercept	142144	-224.2	-2965	-986.1	-3863	-1177
1/slope	-39088	-357.9	-158188	-106223	-68291	-9900		1/slope	-10358	-49.4	3635	1072	12263	-3432		1/slope	-128080	123.9	2524	631	3351	946.9
Std. Error								Std. Error								Std. Error
Slope	2.936e-05	0.001716	3.43e-05	0.0002167	2.243e-05	6.405e-05		Slope	0.0002703	0.0159	0.0003071	0.001961	0.000205	0.0006077		Slope	0.0003267	0.01972	0.0003678	0.002354	0.0002407	0.0007052
Y-intercept	0.01086	0.6348	0.01269	0.08014	0.008297	0.02369		Y-intercept	0.006746	0.397	0.007667	0.04895	0.005117	0.01517		Y-intercept	0.01356	0.8185	0.01527	0.0977	0.00999	0.02927
95% Confidence Intervals								95% Confidence Intervals								95% Confidence Intervals
Slope	-8.606e-005 to 3.489e-005	-0.006329 to 0.0007408	-7.697e-005 to 6.432e-005	-0.0004557 to 0.0004368	-6.084e-005 to 3.156e-005	-0.0002329 to 3.089e-005		Slope	-0.0006532 to 0.0004601	-0.05299 to 0.01251	-0.0003574 to 0.0009077	-0.003106 to 0.004971	-0.0003407 to 0.0005038	-0.001543 to 0.0009602		Slope	-0.0006807 to 0.0006651	-0.03254 to 0.04869	-0.0003613 to 0.001154	-0.003263 to 0.006433	-0.0001973 to 0.0007941	-0.0003963 to 0.002508
Y-intercept	1.096 to 1.140	1.726 to 4.341	1.166 to 1.218	1.462 to 1.792	1.152 to 1.186	1.267 to 1.365		Y-intercept	1.097 to 1.125	1.630 to 3.265	1.170 to 1.201	1.508 to 1.709	1.153 to 1.174	1.257 to 1.319		Y-intercept	1.082 to 1.138	0.1237 to 3.495	1.143 to 1.206	1.362 to 1.764	1.132 to 1.174	1.182 to 1.303
X-intercept	13219 to +infinity	637.1 to +infinity	15788 to +infinity	3886 to +infinity	19465 to +infinity	5834 to +infinity		X-intercept	1715 to +infinity	53.40 to +infinity	-infinity to -1295	-infinity to -309.9	-infinity to -2295	847.6 to +infinity		X-intercept	1668 to +infinity	-infinity to -2.698	-infinity to -993.0	-infinity to -213.6	-infinity to -1428	-infinity to -472.9
Goodness of Fit								Goodness of Fit								Goodness of Fit
R squared	0.02947	0.09585	0.001357	7.55e-05	0.01676	0.0905		R squared	0.005078	0.06086	0.0311	0.008966	0.00629	0.009114		R squared	2.284e-05	0.006656	0.04436	0.01781	0.05794	0.08232
Sy.x	0.02632	1.538	0.03074	0.1942	0.0201	0.0574		Sy.x	0.02664	1.568	0.03028	0.1933	0.02021	0.05991		Sy.x	0.02671	1.612	0.03007	0.1924	0.01968	0.05765
Is slope significantly non-zero?								Is slope significantly non-zero?								Is slope significantly non-zero?
F	0.759	2.65	0.03397	0.001888	0.4261	2.487		F	0.1276	1.62	0.8024	0.2262	0.1582	0.2299		F	0.000571	0.1675	1.16	0.4533	1.537	2.243
DFn, DFd	1, 25	1, 25	1, 25	1, 25	1, 25	1, 25		DFn, DFd	1, 25	1, 25	1, 25	1, 25	1, 25	1, 25		DFn, DFd	1, 25	1, 25	1, 25	1, 25	1, 25	1, 25
P value	0.3919	0.1161	0.8553	0.9657	0.5199	0.1273		P value	0.7239	0.2148	0.3789	0.6385	0.6941	0.6357		P value	0.9811	0.6858	0.2917	0.507	0.2265	0.1468
Deviation from zero?	Not Significant	Not Significant	Not Significant	Not Significant	Not Significant	Not Significant		Deviation from zero?	Not Significant	Not Significant	Not Significant	Not Significant	Not Significant	Not Significant		Deviation from zero?	Not Significant	Not Significant	Not Significant	Not Significant	Not Significant	Not Significant
Runs test								Runs test								Runs test
Points above line	8	9	10	12	15	12		Points above line								Points above line
Points below line	19	18	17	15	12	15		Points below line								Points below line
Number of runs	14	13	13	14	11	16		Number of runs								Number of runs
P value (runs test)	0.8429	0.5872	0.4828	0.5277	0.1286	0.8062		P value (runs test)								P value (runs test)
Deviation from linearity	Not Significant	Not Significant	Not Significant	Not Significant	Not Significant	Not Significant		Deviation from linearity								Deviation from linearity
Equation	Y = -2.558e-005*X + 1.118	Y = -0.002794*X + 3.034	Y = -6.322e-006*X + 1.192	Y = -9.414e-006*X + 1.627	Y = -1.464e-005*X + 1.169	Y = -0.0001010*X + 1.316		Equation	Y = -9.655e-005*X + 1.111	Y = -0.02024*X + 2.448	Y = 0.0002751*X + 1.186	Y = 0.0009326*X + 1.608	Y = 8.155e-005*X + 1.163	Y = -0.0002914*X + 1.288		Equation	Y = -7.808e-006*X + 1.110	Y = 0.008071*X + 1.809	Y = 0.0003962*X + 1.175	Y = 0.001585*X + 1.563	Y = 0.0002984*X + 1.153	Y = 0.001056*X + 1.242
Data								Data								Data
Number of X values	27	27	27	27	27	27		Number of X values	27	27	27	27	27	27		Number of X values	27	27	27	27	27	27
Maximum number of Y replicates	1	1	1	1	1	1		Maximum number of Y replicates	1	1	1	1	1	1		Maximum number of Y replicates	1	1	1	1	1	1
Total number of values	27	27	27	27	27	27		Total number of values	27	27	27	27	27	27		Total number of values	27	27	27	27	27	27
Number of missing values	0	0	0	0	0	0		Number of missing values	0	0	0	0	0	0		Number of missing values	0	0	0	0	0	0
	Pericyte Density								Pericyte Density								Pericyte Density
	Superficial	SI Region	Intermediate	ID Region	Deep	All			Superficial	SI Region	Intermediate	ID Region	Deep	All			Superficial	SI Region	Intermediate	ID Region	Deep	All
Best-fit values								Best-fit values								Best-fit values
Slope	0.0543	0.03699	0.01387	-0.005852	0.00865	0.108		Slope	0.3891	0.3523	0.117	0.02119	0.1575	1.037		Slope	-0.1243	0.4623	-0.3258	0.3227	0.5008	0.8356
Y-intercept	75.46	63.98	202.5	59.92	207.7	609.5		Y-intercept	86.92	70.37	205.1	57.66	208	628		Y-intercept	98	58.33	219.5	45.61	191.3	612.8
X-intercept	-1390	-1730	-14594	10238	-24013	-5646		X-intercept	-223.4	-199.8	-1753	-2722	-1320	-605.6		X-intercept	788.5	-126.2	673.8	-141.4	-382	-733.3
1/slope	18.42	27.04	72.09	-170.9	115.6	9.263		1/slope	2.57	2.839	8.548	47.2	6.348	0.9643		1/slope	-8.045	2.163	-3.07	3.099	1.997	1.197
Std. Error								Std. Error								Std. Error
Slope	0.0245	0.02547	0.048	0.01787	0.05273	0.1213		Slope	0.2309	0.2306	0.4364	0.1627	0.4786	1.1		Slope	0.2927	0.2757	0.523	0.1854	0.5696	1.34
Y-intercept	9.063	9.422	17.75	6.608	19.5	44.85		Y-intercept	5.763	5.757	10.89	4.061	11.95	27.47		Y-intercept	12.15	11.44	21.71	7.693	23.64	55.61
95% Confidence Intervals								95% Confidence Intervals								95% Confidence Intervals
Slope	0.003835 to 0.1048	-0.01548 to 0.08945	-0.08499 to 0.1127	-0.04265 to 0.03094	-0.09996 to 0.1173	-0.1418 to 0.3577		Slope	-0.08639 to 0.8646	-0.1227 to 0.8272	-0.7819 to 1.016	-0.3139 to 0.3563	-0.8281 to 1.143	-1.229 to 3.303		Slope	-0.7272 to 0.4786	-0.1055 to 1.030	-1.403 to 0.7513	-0.05908 to 0.7044	-0.6723 to 1.674	-1.924 to 3.595
Y-intercept	56.80 to 94.13	44.58 to 83.39	165.9 to 239.0	46.31 to 73.53	167.5 to 247.9	517.2 to 701.9		Y-intercept	75.05 to 98.79	58.52 to 82.23	182.7 to 227.5	49.29 to 66.02	183.4 to 232.6	571.5 to 684.6		Y-intercept	72.98 to 123.0	34.77 to 81.90	174.8 to 264.2	29.77 to 61.45	142.6 to 240.0	498.2 to 727.3
X-intercept	-23991 to -554.6	-infinity to -513.1	-infinity to -1502	1678 to +infinity	-infinity to -1461	-infinity to -1470		X-intercept	-infinity to -90.69	-infinity to -74.63	-infinity to -186.8	-infinity to -145.5	-infinity to -167.1	-infinity to -178.4		X-intercept	165.8 to +infinity	-infinity to -34.53	185.3 to +infinity	-infinity to -43.12	-infinity to -86.68	-infinity to -140.4
Goodness of Fit								Goodness of Fit								Goodness of Fit
R squared	0.1642	0.07777	0.00333	0.004274	0.001075	0.03073		R squared	0.102	0.08536	0.002866	0.0006778	0.004315	0.03431		R squared	0.00716	0.1011	0.01528	0.1081	0.02999	0.01532
Sy.x	21.96	22.83	43.02	16.01	47.26	108.7		Sy.x	22.76	22.74	43.03	16.04	47.18	108.5		Sy.x	23.93	22.54	42.76	15.15	46.57	109.5
Is slope significantly non-zero?								Is slope significantly non-zero?								Is slope significantly non-zero?
F	4.911	2.108	0.08353	0.1073	0.02691	0.7925		F	2.84	2.333	0.07185	0.01696	0.1083	0.8883		F	0.1803	2.811	0.388	3.03	0.773	0.389
DFn, DFd	1, 25	1, 25	1, 25	1, 25	1, 25	1, 25		DFn, DFd	1, 25	1, 25	1, 25	1, 25	1, 25	1, 25		DFn, DFd	1, 25	1, 25	1, 25	1, 25	1, 25	1, 25
P value	0.036	0.1589	0.775	0.746	0.871	0.3818		P value	0.1044	0.1392	0.7909	0.8974	0.7448	0.355		P value	0.6748	0.1061	0.539	0.094	0.3877	0.5385
Deviation from zero?	Significant	Not Significant	Not Significant	Not Significant	Not Significant	Not Significant		Deviation from zero?	Not Significant	Not Significant	Not Significant	Not Significant	Not Significant	Not Significant		Deviation from zero?	Not Significant	Not Significant	Not Significant	Not Significant	Not Significant	Not Significant
Runs test								Runs test								Runs test
Points above line	14	12	15	11	13	13		Points above line								Points above line
Points below line	13	15	12	16	14	14		Points below line								Points below line
Number of runs	19	14	19	14	14	14		Number of runs								Number of runs
P value (runs test)	0.9764	0.5277	0.9813	0.5728	0.5056	0.5056		P value (runs test)								P value (runs test)
Deviation from linearity	Not Significant	Not Significant	Not Significant	Not Significant	Not Significant	Not Significant		Deviation from linearity								Deviation from linearity
Equation	Y = 0.05430*X + 75.46	Y = 0.03699*X + 63.98	Y = 0.01387*X + 202.5	Y = -0.005852*X + 59.92	Y = 0.008650*X + 207.7	Y = 0.1080*X + 609.5		Equation	Y = 0.3891*X + 86.92	Y = 0.3523*X + 70.37	Y = 0.1170*X + 205.1	Y = 0.02119*X + 57.66	Y = 0.1575*X + 208.0	Y = 1.037*X + 628.0		Equation	Y = -0.1243*X + 98.00	Y = 0.4623*X + 58.33	Y = -0.3258*X + 219.5	Y = 0.3227*X + 45.61	Y = 0.5008*X + 191.3	Y = 0.8356*X + 612.8
Data								Data								Data
Number of X values	27	27	27	27	27	27		Number of X values	27	27	27	27	27	27		Number of X values	27	27	27	27	27	27
Maximum number of Y replicates	1	1	1	1	1	1		Maximum number of Y replicates	1	1	1	1	1	1		Maximum number of Y replicates	1	1	1	1	1	1
Total number of values	27	27	27	27	27	27		Total number of values	27	27	27	27	27	27		Total number of values	27	27	27	27	27	27
Number of missing values	0	0	0	0	0	0		Number of missing values	0	0	0	0	0	0		Number of missing values	0	0	0	0	0	0
	Axial Vessels								Axial Vessels								Axial Vessels
	SI Connecting	ID Connecting	SID Connecting	SD Connecting	Inter-Plexus Branching				SI Connecting	ID Connecting	SID Connecting	SD Connecting	Inter-Plexus Branching				SI Connecting	ID Connecting	SID Connecting	SD Connecting	Inter-Plexus Branching
Best-fit values								Best-fit values								Best-fit values
Slope	0.04736	0.00976	0.01407	0.004541	-0.007348			Slope	0.4212	0.1443	0.1344	0.07653	0.02628			Slope	0.04777	0.1217	0.1084	0.1508	0.1381
Y-intercept	40.39	73.48	65.41	14.07	12.67			Y-intercept	49.05	74.33	67.83	14.31	9.838			Y-intercept	54.05	72	65.85	9.76	4.959
X-intercept	-852.8	-7529	-4650	-3097	1724			X-intercept	-116.5	-515.2	-504.9	-187	-374.3			X-intercept	-1132	-591.7	-607.5	-64.73	-35.9
1/slope	21.11	102.5	71.1	220.2	-136.1			1/slope	2.374	6.931	7.443	13.07	38.05			1/slope	20.93	8.217	9.226	6.632	7.239
Std. Error								Std. Error								Std. Error
Slope	0.02198	0.02513	0.01971	0.008626	0.01049			Slope	0.2006	0.2273	0.179	0.07735	0.09616			Slope	0.2622	0.2753	0.2172	0.09017	0.1128
Y-intercept	8.13	9.296	7.29	3.19	3.88			Y-intercept	5.008	5.675	4.468	1.931	2.4			Y-intercept	10.88	11.43	9.014	3.742	4.681
95% Confidence Intervals								95% Confidence Intervals								95% Confidence Intervals
Slope	0.002088 to 0.09263	-0.04201 to 0.06153	-0.02653 to 0.05466	-0.01322 to 0.02231	-0.02896 to 0.01426			Slope	0.008007 to 0.8344	-0.3239 to 0.6125	-0.2343 to 0.5030	-0.08277 to 0.2358	-0.1718 to 0.2243			Slope	-0.4922 to 0.5878	-0.4452 to 0.6886	-0.3389 to 0.5557	-0.03493 to 0.3365	-0.09416 to 0.3704
Y-intercept	23.64 to 57.13	54.34 to 92.63	50.39 to 80.42	7.494 to 20.64	4.677 to 20.66			Y-intercept	38.74 to 59.37	62.65 to 86.02	58.63 to 77.03	10.33 to 18.29	4.895 to 14.78			Y-intercept	31.64 to 76.46	48.47 to 95.53	47.28 to 84.41	2.052 to 17.47	-4.683 to 14.60
X-intercept	-26448 to -264.0	-infinity to -909.0	-infinity to -944.9	-infinity to -352.8	649.4 to +infinity			X-intercept	-6964 to -49.42	-infinity to -107.9	-infinity to -122.0	-infinity to -47.86	-infinity to -25.94			X-intercept	-infinity to -55.47	-infinity to -72.02	-infinity to -86.79	-infinity to -6.326	-infinity to 13.56
Goodness of Fit								Goodness of Fit								Goodness of Fit
R squared	0.1566	0.005996	0.01996	0.01096	0.01925			R squared	0.1499	0.01586	0.02204	0.03768	0.00298			R squared	0.001326	0.007757	0.009865	0.1006	0.0566
Sy.x	19.7	22.52	17.66	7.73	9.402			Sy.x	19.78	22.41	17.65	7.625	9.48			Sy.x	21.44	22.5	17.75	7.372	9.221
Is slope significantly non-zero?								Is slope significantly non-zero?								Is slope significantly non-zero?
F	4.642	0.1508	0.5092	0.2772	0.4906			F	4.408	0.4028	0.5634	0.979	0.07471			F	0.03319	0.1954	0.2491	2.796	1.5
DFn, DFd	1, 25	1, 25	1, 25	1, 25	1, 25			DFn, DFd	1, 25	1, 25	1, 25	1, 25	1, 25			DFn, DFd	1, 25	1, 25	1, 25	1, 25	1, 25
P value	0.041	0.7011	0.4821	0.6032	0.4901			P value	0.046	0.5314	0.4599	0.3319	0.7868			P value	0.8569	0.6622	0.6221	0.107	0.2321
Deviation from zero?	Significant	Not Significant	Not Significant	Not Significant	Not Significant			Deviation from zero?	Significant	Not Significant	Not Significant	Not Significant	Not Significant			Deviation from zero?	Not Significant	Not Significant	Not Significant	Not Significant	Not Significant
Runs test								Runs test								Runs test
Points above line	11	13	11	15	12			Points above line								Points above line
Points below line	16	14	16	12	15			Points below line								Points below line
Number of runs	14	14	15	16	11			Number of runs								Number of runs
P value (runs test)	0.5728	0.5056	0.7225	0.8062	0.1286			P value (runs test)								P value (runs test)
Deviation from linearity	Not Significant	Not Significant	Not Significant	Not Significant	Not Significant			Deviation from linearity								Deviation from linearity
Equation	Y = 0.04736*X + 40.39	Y = 0.009760*X + 73.48	Y = 0.01407*X + 65.41	Y = 0.004541*X + 14.07	Y = -0.007348*X + 12.67			Equation	Y = 0.4212*X + 49.05	Y = 0.1443*X + 74.33	Y = 0.1344*X + 67.83	Y = 0.07653*X + 14.31	Y = 0.02628*X + 9.838			Equation	Y = 0.04777*X + 54.05	Y = 0.1217*X + 72.00	Y = 0.1084*X + 65.85	Y = 0.1508*X + 9.760	Y = 0.1381*X + 4.959
Data								Data								Data
Number of X values	27	27	27	27	27			Number of X values	27	27	27	27	27			Number of X values	27	27	27	27	27
Maximum number of Y replicates	1	1	1	1	1			Maximum number of Y replicates	1	1	1	1	1			Maximum number of Y replicates	1	1	1	1	1
Total number of values	27	27	27	27	27			Total number of values	27	27	27	27	27			Total number of values	27	27	27	27	27
Number of missing values	0	0	0	0	0			Number of missing values	0	0	0	0	0			Number of missing values	0	0	0	0	0
Hyperglycemic Mice	Blood Glucose (mg/dL)							Hyperglycemic Mice	Duration (Weeks)							Hyperglycemic Mice	Age (Weeks)
	Vessel Density								Vessel Density								Vessel Density
	Superficial	SI Region	Intermediate	ID Region	Deep	All			Superficial	SI Region	Intermediate	ID Region	Deep	All			Superficial	SI Region	Intermediate	ID Region	Deep	All
Best-fit values								Best-fit values								Best-fit values
Slope	-0.005679	-0.0003993	0.03157	0.001856	0.03309	0.06043		Slope	0.02929	0.07266	0.06756	0.04994	0.09756	0.317		Slope	0.02707	0.07356	0.05528	0.04636	0.08087	0.2831
Y-intercept	18.66	7.12	5.92	5.83	11.89	49.42		Y-intercept	14.97	4.652	19.21	5.174	24.98	68.99		Y-intercept	14.88	4.186	19.27	5.01	25.02	68.37
X-intercept	3285	17833	-187.5	-3141	-359.4	-817.7		X-intercept	-511	-64.02	-284.4	-103.6	-256.1	-217.6		X-intercept	-549.5	-56.91	-348.6	-108.1	-309.5	-241.5
1/slope	-176.1	-2505	31.68	538.8	30.22	16.55		1/slope	34.14	13.76	14.8	20.03	10.25	3.154		1/slope	36.94	13.59	18.09	21.57	12.37	3.532
Std. Error								Std. Error								Std. Error
Slope	0.007989	0.008867	0.01254	0.005063	0.01203	0.03418		Slope	0.0316	0.02872	0.05905	0.01447	0.0548	0.1238		Slope	0.03003	0.02621	0.05678	0.014	0.05358	0.121
Y-intercept	3.928	4.359	6.166	2.489	5.915	16.81		Y-intercept	1.095	0.9957	2.047	0.5014	1.9	4.291		Y-intercept	1.214	1.06	2.295	0.5661	2.166	4.891
95% Confidence Intervals								95% Confidence Intervals								95% Confidence Intervals
Slope	-0.02309 to 0.01173	-0.01972 to 0.01892	0.004245 to 0.05890	-0.009176 to 0.01289	0.006873 to 0.05930	-0.01404 to 0.1349		Slope	-0.03956 to 0.09815	0.01008 to 0.1352	-0.06109 to 0.1962	0.01842 to 0.08145	-0.02184 to 0.2170	0.04734 to 0.5867		Slope	-0.03836 to 0.09250	0.01645 to 0.1307	-0.06844 to 0.1790	0.01586 to 0.07687	-0.03587 to 0.1976	0.01954 to 0.5467
Y-intercept	10.10 to 27.21	-2.378 to 16.62	-7.515 to 19.35	0.4067 to 11.25	-0.9974 to 24.78	12.80 to 86.03		Y-intercept	12.58 to 17.35	2.483 to 6.822	14.75 to 23.67	4.081 to 6.266	20.84 to 29.12	59.64 to 78.34		Y-intercept	12.23 to 17.52	1.877 to 6.495	14.27 to 24.27	3.776 to 6.243	20.31 to 29.74	57.71 to 79.02
X-intercept	1174 to +infinity	834.2 to +infinity	-4538 to 128.2	-infinity to -31.75	-3593 to 16.88	-infinity to -95.21		X-intercept	-infinity to -130.1	-656.8 to -18.92	-infinity to -76.73	-334.9 to -50.89	-infinity to -97.46	-1636 to -102.8		X-intercept	-infinity to -134.0	-384.9 to -14.74	-infinity to -81.19	-388.2 to -49.83	-infinity to -104.1	-4001 to -106.7
Goodness of Fit								Goodness of Fit								Goodness of Fit
R squared	0.0404	0.0001689	0.3456	0.01107	0.3866	0.2067		R squared	0.06682	0.3478	0.09837	0.4983	0.2089	0.3534		R squared	0.06342	0.3962	0.07319	0.4774	0.1596	0.3134
Sy.x	1.79	1.987	2.81	1.135	2.696	7.659		Sy.x	1.765	1.605	3.299	0.8081	3.061	6.914		Sy.x	1.769	1.544	3.344	0.8247	3.156	7.125
Is slope significantly non-zero?								Is slope significantly non-zero?								Is slope significantly non-zero?
F	0.5052	0.002028	6.337	0.1344	7.563	3.126		F	0.8592	6.399	1.309	11.92	3.169	6.56		F	0.8126	7.875	0.9476	10.96	2.278	5.477
DFn, DFd	1, 12	1, 12	1, 12	1, 12	1, 12	1, 12		DFn, DFd	1, 12	1, 12	1, 12	1, 12	1, 12	1, 12		DFn, DFd	1, 12	1, 12	1, 12	1, 12	1, 12	1, 12
P value	0.4908	0.9648	0.027	0.7203	0.0176	0.1025		P value	0.3722	0.0264	0.2748	0.0048	0.1004	0.0249		P value	0.3851	0.0159	0.3495	0.0062	0.1571	0.0374
Deviation from zero?	Not Significant	Not Significant	Significant	Not Significant	Significant	Not Significant		Deviation from zero?	Not Significant	Significant	Not Significant	Significant	Not Significant	Significant		Deviation from zero?	Not Significant	Significant	Not Significant	Significant	Not Significant	Significant
Runs test								Runs test								Runs test
Points above line	6	5	6	5	6	8		Points above line								Points above line	4	7	6	6	8	6
Points below line	8	9	8	9	8	6		Points below line								Points below line	10	7	8	8	6	8
Number of runs	8	5	12	5	6	8		Number of runs								Number of runs	8	6	7	9	7	7
P value (runs test)	0.6457	0.1189	0.9977	0.1189	0.2261	0.6457		P value (runs test)								P value (runs test)	0.8741	0.2086	0.4126	0.8205	0.4126	0.4126
Deviation from linearity	Not Significant	Not Significant	Not Significant	Not Significant	Not Significant	Not Significant		Deviation from linearity								Deviation from linearity	Not Significant	Not Significant	Not Significant	Not Significant	Not Significant	Not Significant
Equation	Y = -0.005679*X + 18.66	Y = -0.0003993*X + 7.120	Y = 0.03157*X + 5.920	Y = 0.001856*X + 5.830	Y = 0.03309*X + 11.89	Y = 0.06043*X + 49.42		Equation	Y = 0.02929*X + 14.97	Y = 0.07266*X + 4.652	Y = 0.06756*X + 19.21	Y = 0.04994*X + 5.174	Y = 0.09756*X + 24.98	Y = 0.3170*X + 68.99		Equation	Y = 0.02707*X + 14.88	Y = 0.07356*X + 4.186	Y = 0.05528*X + 19.27	Y = 0.04636*X + 5.010	Y = 0.08087*X + 25.02	Y = 0.2831*X + 68.37
Data								Data								Data
Number of X values	14	14	14	14	14	14		Number of X values	14	14	14	14	14	14		Number of X values	14	14	14	14	14	14
Maximum number of Y replicates	1	1	1	1	1	1		Maximum number of Y replicates	1	1	1	1	1	1		Maximum number of Y replicates	1	1	1	1	1	1
Total number of values	14	14	14	14	14	14		Total number of values	14	14	14	14	14	14		Total number of values	14	14	14	14	14	14
Number of missing values	0	0	0	0	0	0		Number of missing values	0	0	0	0	0	0		Number of missing values	0	0	0	0	0	0
	Vessel Branching								Vessel Branching								Vessel Branching
	Superficial	SI Region	Intermediate	ID Region	Deep	All			Superficial	SI Region	Intermediate	ID Region	Deep	All			Superficial	SI Region	Intermediate	ID Region	Deep	All
Best-fit values								Best-fit values								Best-fit values
Slope	-0.1332	0.0556	0.4483	0.1033	1.075	1.549		Slope	0.7371	0.952	0.9208	0.773	3.274	6.657		Slope	0.6861	0.8805	0.795	0.7093	2.761	5.832
Y-intercept	303.5	133	167	129.6	33.3	766.5		Y-intercept	215.5	130.4	356.9	155.8	455.2	1314		Y-intercept	213	127.4	356.2	153.6	454.9	1305
X-intercept	2279	-2393	-372.5	-1254	-30.99	-494.9		X-intercept	-292.3	-137	-387.6	-201.6	-139.1	-197.4		X-intercept	-310.4	-144.7	-448	-216.5	-164.7	-223.7
1/slope	-7.508	17.98	2.231	9.676	0.9306	0.6457		1/slope	1.357	1.05	1.086	1.294	0.3054	0.1502		1/slope	1.457	1.136	1.258	1.41	0.3621	0.1715
Std. Error								Std. Error								Std. Error
Slope	0.1555	0.1901	0.2668	0.1194	0.3982	0.8711		Slope	0.6063	0.7143	1.159	0.4403	1.79	3.425		Slope	0.5764	0.68	1.104	0.4211	1.747	3.323
Y-intercept	76.45	93.48	131.2	58.7	195.8	428.3		Y-intercept	21.02	24.76	40.18	15.26	62.06	118.7		Y-intercept	23.3	27.49	44.65	17.02	70.62	134.3
95% Confidence Intervals								95% Confidence Intervals								95% Confidence Intervals
Slope	-0.4720 to 0.2056	-0.3587 to 0.4699	-0.1330 to 1.030	-0.1568 to 0.3635	0.2070 to 1.942	-0.3493 to 3.446		Slope	-0.5838 to 2.058	-0.6043 to 2.508	-1.605 to 3.447	-0.1863 to 1.732	-0.6269 to 7.175	-0.8050 to 14.12		Slope	-0.5697 to 1.942	-0.6011 to 2.362	-1.611 to 3.201	-0.2081 to 1.627	-1.045 to 6.568	-1.407 to 13.07
Y-intercept	137.0 to 470.1	-70.64 to 336.7	-118.8 to 452.8	1.683 to 257.5	-393.2 to 459.8	-166.6 to 1700		Y-intercept	169.7 to 261.3	76.44 to 184.3	269.4 to 444.5	122.6 to 189.1	320.0 to 590.5	1055 to 1573		Y-intercept	162.2 to 263.8	67.50 to 187.3	258.9 to 453.4	116.5 to 190.7	301.0 to 608.7	1012 to 1598
X-intercept	990.8 to +infinity	-infinity to 151.8	-infinity to 116.0	-infinity to -4.655	-2208 to 203.6	-infinity to 48.57		X-intercept	-infinity to -84.00	-infinity to -31.48	-infinity to -79.91	-infinity to -72.03	-infinity to -45.66	-infinity to -75.98		X-intercept	-infinity to -84.95	-infinity to -29.43	-infinity to -82.48	-infinity to -72.79	-infinity to -46.83	-infinity to -78.62
Goodness of Fit								Goodness of Fit								Goodness of Fit
R squared	0.05761	0.007076	0.1905	0.05876	0.3777	0.2085		R squared	0.1097	0.1289	0.04996	0.2044	0.2179	0.2395		R squared	0.1056	0.1226	0.04139	0.1913	0.1723	0.2043
Sy.x	34.84	42.6	59.78	26.75	89.22	195.2		Sy.x	33.87	39.9	64.76	24.6	100	191.3		Sy.x	33.95	40.05	65.05	24.8	102.9	195.7
Is slope significantly non-zero?								Is slope significantly non-zero?								Is slope significantly non-zero?
F	0.7336	0.08552	2.824	0.7492	7.283	3.161		F	1.478	1.776	0.631	3.082	3.344	3.778		F	1.417	1.677	0.5181	2.838	2.498	3.081
DFn, DFd	1, 12	1, 12	1, 12	1, 12	1, 12	1, 12		DFn, DFd	1, 12	1, 12	1, 12	1, 12	1, 12	1, 12		DFn, DFd	1, 12	1, 12	1, 12	1, 12	1, 12	1, 12
P value	0.4085	0.7749	0.1187	0.4037	0.0194	0.1008		P value	0.2474	0.2074	0.4424	0.1046	0.0924	0.0757		P value	0.2569	0.2197	0.4854	0.1179	0.1399	0.1047
Deviation from zero?	Not Significant	Not Significant	Not Significant	Not Significant	Significant	Not Significant		Deviation from zero?	Not Significant	Not Significant	Not Significant	Not Significant	Not Significant	Not Significant		Deviation from zero?	Not Significant	Not Significant	Not Significant	Not Significant	Not Significant	Not Significant
Runs test								Runs test								Runs test
Points above line	7	6	6	6	6	7		Points above line								Points above line	6	6	7	6	7	6
Points below line	7	8	8	8	8	7		Points below line								Points below line	8	8	7	8	7	8
Number of runs	6	3	9	9	8	5		Number of runs								Number of runs	9	10	9	7	7	7
P value (runs test)	0.2086	0.0047	0.8205	0.8205	0.6457	0.0775		P value (runs test)								P value (runs test)	0.8205	0.9371	0.7914	0.4126	0.3834	0.4126
Deviation from linearity	Not Significant	Significant	Not Significant	Not Significant	Not Significant	Not Significant		Deviation from linearity								Deviation from linearity	Not Significant	Not Significant	Not Significant	Not Significant	Not Significant	Not Significant
Equation	Y = -0.1332*X + 303.5	Y = 0.05560*X + 133.0	Y = 0.4483*X + 167.0	Y = 0.1033*X + 129.6	Y = 1.075*X + 33.30	Y = 1.549*X + 766.5		Equation	Y = 0.7371*X + 215.5	Y = 0.9520*X + 130.4	Y = 0.9208*X + 356.9	Y = 0.7730*X + 155.8	Y = 3.274*X + 455.2	Y = 6.657*X + 1314		Equation	Y = 0.6861*X + 213.0	Y = 0.8805*X + 127.4	Y = 0.7950*X + 356.2	Y = 0.7093*X + 153.6	Y = 2.761*X + 454.9	Y = 5.832*X + 1305
Data								Data								Data
Number of X values	14	14	14	14	14	14		Number of X values	14	14	14	14	14	14		Number of X values	14	14	14	14	14	14
Maximum number of Y replicates	1	1	1	1	1	1		Maximum number of Y replicates	1	1	1	1	1	1		Maximum number of Y replicates	1	1	1	1	1	1
Total number of values	14	14	14	14	14	14		Total number of values	14	14	14	14	14	14		Total number of values	14	14	14	14	14	14
Number of missing values	0	0	0	0	0	0		Number of missing values	0	0	0	0	0	0		Number of missing values	0	0	0	0	0	0
	Vessel Length								Vessel Length								Vessel Length
	Superficial	SI Region	Intermediate	ID Region	Deep	All			Superficial	SI Region	Intermediate	ID Region	Deep	All			Superficial	SI Region	Intermediate	ID Region	Deep	All
Best-fit values								Best-fit values								Best-fit values
Slope	0.006164	0.01465	0.005448	-0.04616	-0.02908	-0.01558		Slope	-0.06514	0.137	-0.008146	0.06776	-0.1058	-0.02054		Slope	-0.06069	0.1534	-0.01893	0.07373	-0.09291	-0.01469
Y-intercept	54.6	52.81	50.59	80.13	62.22	60.25		Y-intercept	59.65	55.67	53.5	55.49	51.33	53.29		Y-intercept	59.87	54.24	53.95	54.86	51.48	53.19
X-intercept	-8858	-3605	-9285	1736	2139	3867		X-intercept	915.8	-406.2	6567	-818.9	485.3	2595		X-intercept	986.6	-353.6	2851	-744.1	554.1	3622
1/slope	162.2	68.27	183.6	-21.66	-34.39	-64.18		1/slope	-15.35	7.297	-122.8	14.76	-9.454	-48.7		1/slope	-16.48	6.519	-52.84	13.56	-10.76	-68.09
Std. Error								Std. Error								Std. Error
Slope	0.02016	0.0277	0.01417	0.02462	0.01741	0.01196		Slope	0.07898	0.1052	0.05713	0.1106	0.07125	0.0509		Slope	0.07499	0.09699	0.05396	0.1044	0.06846	0.04842
Y-intercept	9.913	13.62	6.966	12.1	8.559	5.879		Y-intercept	2.738	3.647	1.981	3.833	2.47	1.764		Y-intercept	3.031	3.921	2.181	4.219	2.768	1.957
95% Confidence Intervals								95% Confidence Intervals								95% Confidence Intervals
Slope	-0.03776 to 0.05009	-0.04571 to 0.07501	-0.02542 to 0.03632	-0.09981 to 0.007480	-0.06701 to 0.008851	-0.04163 to 0.01047		Slope	-0.2372 to 0.1069	-0.09220 to 0.3663	-0.1326 to 0.1163	-0.1732 to 0.3087	-0.2610 to 0.04947	-0.1314 to 0.09036		Slope	-0.2241 to 0.1027	-0.05791 to 0.3647	-0.1365 to 0.09865	-0.1537 to 0.3011	-0.2421 to 0.05626	-0.1202 to 0.09081
Y-intercept	33.00 to 76.20	23.13 to 82.48	35.41 to 65.76	53.76 to 106.5	43.57 to 80.86	47.44 to 73.06		Y-intercept	53.68 to 65.61	47.72 to 63.61	49.18 to 57.81	47.13 to 63.84	45.95 to 56.72	49.44 to 57.13		Y-intercept	53.27 to 66.47	45.70 to 62.79	49.20 to 58.70	45.67 to 64.05	45.45 to 57.51	48.93 to 57.45
X-intercept	-infinity to -660.7	-infinity to -309.5	-infinity to -976.9	1063 to +infinity	1203 to +infinity	1752 to +infinity		X-intercept	273.8 to +infinity	-infinity to -132.0	432.5 to +infinity	-infinity to -154.9	214.9 to +infinity	431.6 to +infinity		X-intercept	294.0 to +infinity	-infinity to -126.7	427.0 to +infinity	-infinity to -153.6	235.2 to +infinity	475.0 to +infinity
Goodness of Fit								Goodness of Fit								Goodness of Fit
R squared	0.00773	0.02276	0.01217	0.2266	0.1887	0.1239		R squared	0.05364	0.1239	0.001691	0.03034	0.1552	0.01338		R squared	0.05175	0.1725	0.01015	0.03993	0.1331	0.007609
Sy.x	4.518	6.208	3.175	5.517	3.901	2.679		Sy.x	4.412	5.878	3.192	6.177	3.981	2.843		Sy.x	4.416	5.712	3.178	6.147	4.032	2.852
Is slope significantly non-zero?								Is slope significantly non-zero?								Is slope significantly non-zero?
F	0.09348	0.2795	0.1478	3.516	2.79	1.698		F	0.6802	1.696	0.02033	0.3755	2.204	0.1628		F	0.655	2.502	0.123	0.4991	1.842	0.092
DFn, DFd	1, 12	1, 12	1, 12	1, 12	1, 12	1, 12		DFn, DFd	1, 12	1, 12	1, 12	1, 12	1, 12	1, 12		DFn, DFd	1, 12	1, 12	1, 12	1, 12	1, 12	1, 12
P value	0.765	0.6067	0.7073	0.0853	0.1207	0.217		P value	0.4256	0.2172	0.889	0.5515	0.1635	0.6937		P value	0.4341	0.1397	0.7319	0.4934	0.1997	0.7668
Deviation from zero?	Not Significant	Not Significant	Not Significant	Not Significant	Not Significant	Not Significant		Deviation from zero?	Not Significant	Not Significant	Not Significant	Not Significant	Not Significant	Not Significant		Deviation from zero?	Not Significant	Not Significant	Not Significant	Not Significant	Not Significant	Not Significant
Runs test								Runs test								Runs test
Points above line	7	7	7	6	7	8		Points above line								Points above line	7	5	7	6	9	9
Points below line	7	7	7	8	7	6		Points below line								Points below line	7	9	7	8	5	5
Number of runs	7	6	9	8	8	6		Number of runs								Number of runs	10	7	5	4	7	7
P value (runs test)	0.3834	0.2086	0.7914	0.6457	0.6166	0.2261		P value (runs test)								P value (runs test)	0.9225	0.5105	0.0775	0.028	0.5105	0.5105
Deviation from linearity	Not Significant	Not Significant	Not Significant	Not Significant	Not Significant	Not Significant		Deviation from linearity								Deviation from linearity	Not Significant	Not Significant	Not Significant	Significant	Not Significant	Not Significant
Equation	Y = 0.006164*X + 54.60	Y = 0.01465*X + 52.81	Y = 0.005448*X + 50.59	Y = -0.04616*X + 80.13	Y = -0.02908*X + 62.22	Y = -0.01558*X + 60.25		Equation	Y = -0.06514*X + 59.65	Y = 0.1370*X + 55.67	Y = -0.008146*X + 53.50	Y = 0.06776*X + 55.49	Y = -0.1058*X + 51.33	Y = -0.02054*X + 53.29		Equation	Y = -0.06069*X + 59.87	Y = 0.1534*X + 54.24	Y = -0.01893*X + 53.95	Y = 0.07373*X + 54.86	Y = -0.09291*X + 51.48	Y = -0.01469*X + 53.19
Data								Data								Data
Number of X values	14	14	14	14	14	14		Number of X values	14	14	14	14	14	14		Number of X values	14	14	14	14	14	14
Maximum number of Y replicates	1	1	1	1	1	1		Maximum number of Y replicates	1	1	1	1	1	1		Maximum number of Y replicates	1	1	1	1	1	1
Total number of values	14	14	14	14	14	14		Total number of values	14	14	14	14	14	14		Total number of values	14	14	14	14	14	14
Number of missing values	0	0	0	0	0	0		Number of missing values	0	0	0	0	0	0		Number of missing values	0	0	0	0	0	0
	Vessel Tortuosity								Vessel Tortuosity								Vessel Tortuosity
	Superficial	SI Region	Intermediate	ID Region	Deep	All			Superficial	SI Region	Intermediate	ID Region	Deep	All			Superficial	SI Region	Intermediate	ID Region	Deep	All
Best-fit values								Best-fit values								Best-fit values
Slope	1.646e-06	-0.0004192	0.0001649	0.000341	-5.449e-06	3.572e-05		Slope	0.000321	0.002952	0.001276	0.00367	0.0006013	0.001498		Slope	0.0003472	0.002454	0.001095	0.003563	0.0005855	0.00139
Y-intercept	1.104	1.854	1.107	1.452	1.165	1.248		Y-intercept	1.095	1.557	1.147	1.503	1.143	1.219		Y-intercept	1.092	1.558	1.146	1.485	1.14	1.214
X-intercept	-670700	4422	-6712	-4257	213726	-34952		X-intercept	-3411	-527.4	-898.9	-409.6	-1901	-813.9		X-intercept	-3146	-635	-1047	-416.9	-1947	-873.7
1/slope	607368	-2385	6066	2933	-183519	27996		1/slope	3115	338.7	783.6	272.5	1663	667.7		1/slope	2880	407.6	913.1	280.6	1708	719.6
Std. Error								Std. Error								Std. Error
Slope	0.0001117	0.0008538	0.0001599	0.001043	9.508e-05	0.0002179		Slope	0.0004384	0.003352	0.0005585	0.004068	0.0003396	0.0007608		Slope	0.000413	0.003203	0.0005502	0.003852	0.0003199	0.0007266
Y-intercept	0.05492	0.4198	0.0786	0.513	0.04675	0.1071		Y-intercept	0.0152	0.1162	0.01936	0.141	0.01177	0.02637		Y-intercept	0.0167	0.1295	0.02224	0.1557	0.01293	0.02937
95% Confidence Intervals								95% Confidence Intervals								95% Confidence Intervals
Slope	-0.0002418 to 0.0002450	-0.002279 to 0.001441	-0.0001835 to 0.0005132	-0.001932 to 0.002614	-0.0002126 to 0.0002017	-0.0004391 to 0.0005105		Slope	-0.0006341 to 0.001276	-0.004351 to 0.01026	5.934e-005 to 0.002493	-0.005192 to 0.01253	-0.0001387 to 0.001341	-0.0001598 to 0.003155		Slope	-0.0005527 to 0.001247	-0.004526 to 0.009433	-0.0001037 to 0.002294	-0.004830 to 0.01196	-0.0001114 to 0.001283	-0.0001934 to 0.002973
Y-intercept	0.9846 to 1.224	0.9393 to 2.768	0.9353 to 1.278	0.3341 to 2.569	1.063 to 1.266	1.015 to 1.482		Y-intercept	1.062 to 1.128	1.304 to 1.810	1.105 to 1.189	1.196 to 1.811	1.117 to 1.169	1.162 to 1.277		Y-intercept	1.056 to 1.129	1.276 to 1.840	1.098 to 1.195	1.146 to 1.825	1.112 to 1.168	1.150 to 1.278
X-intercept	-infinity to -4021	1210 to +infinity	-infinity to -1825	-infinity to -128.5	5953 to +infinity	-infinity to -1991		X-intercept	-infinity to -834.5	-infinity to -129.0	-19973 to -444.8	-infinity to -97.21	-infinity to -834.9	-infinity to -369.8		X-intercept	-infinity to -848.8	-infinity to -137.1	-infinity to -480.1	-infinity to -97.46	-infinity to -868.7	-infinity to -388.4
Goodness of Fit								Goodness of Fit								Goodness of Fit
R squared	1.81e-05	0.0197	0.08141	0.008823	0.0002736	0.002234		R squared	0.04278	0.06071	0.3032	0.06354	0.2071	0.2441		R squared	0.05561	0.04661	0.2482	0.06656	0.2183	0.2336
Sy.x	0.02503	0.1913	0.03582	0.2338	0.02131	0.04883		Sy.x	0.02449	0.1873	0.0312	0.2272	0.01897	0.0425		Sy.x	0.02433	0.1887	0.03241	0.2269	0.01884	0.04279
Is slope significantly non-zero?								Is slope significantly non-zero?								Is slope significantly non-zero?
F	0.0002172	0.2411	1.064	0.1068	0.003284	0.02687		F	0.5363	0.7756	5.222	0.8142	3.134	3.876		F	0.7066	0.5867	3.962	0.8557	3.351	3.658
DFn, DFd	1, 12	1, 12	1, 12	1, 12	1, 12	1, 12		DFn, DFd	1, 12	1, 12	1, 12	1, 12	1, 12	1, 12		DFn, DFd	1, 12	1, 12	1, 12	1, 12	1, 12	1, 12
P value	0.9885	0.6323	0.3227	0.7494	0.9552	0.8725		P value	0.478	0.3958	0.0413	0.3846	0.102	0.0725		P value	0.417	0.4585	0.0698	0.3732	0.0921	0.08
Deviation from zero?	Not Significant	Not Significant	Not Significant	Not Significant	Not Significant	Not Significant		Deviation from zero?	Not Significant	Not Significant	Significant	Not Significant	Not Significant	Not Significant		Deviation from zero?	Not Significant	Not Significant	Not Significant	Not Significant	Not Significant	Not Significant
Runs test								Runs test								Runs test
Points above line	3	5	6	7	8	7		Points above line								Points above line	5	5	8	7	8	6
Points below line	11	9	8	7	6	7		Points below line								Points below line	9	9	6	7	6	8
Number of runs	7	6	6	9	4	7		Number of runs								Number of runs	7	7	9	7	8	8
P value (runs test)	>0.9999	0.2867	0.2261	0.7914	0.028	0.3834		P value (runs test)								P value (runs test)	0.5105	0.5105	0.8205	0.3834	0.6457	0.6457
Deviation from linearity	Not Significant	Not Significant	Not Significant	Not Significant	Significant	Not Significant		Deviation from linearity								Deviation from linearity	Not Significant	Not Significant	Not Significant	Not Significant	Not Significant	Not Significant
Equation	Y = 1.646e-006*X + 1.104	Y = -0.0004192*X + 1.854	Y = 0.0001649*X + 1.107	Y = 0.0003410*X + 1.452	Y = -5.449e-006*X + 1.165	Y = 3.572e-005*X + 1.248		Equation	Y = 0.0003210*X + 1.095	Y = 0.002952*X + 1.557	Y = 0.001276*X + 1.147	Y = 0.003670*X + 1.503	Y = 0.0006013*X + 1.143	Y = 0.001498*X + 1.219		Equation	Y = 0.0003472*X + 1.092	Y = 0.002454*X + 1.558	Y = 0.001095*X + 1.146	Y = 0.003563*X + 1.485	Y = 0.0005855*X + 1.140	Y = 0.001390*X + 1.214
Data								Data								Data
Number of X values	14	14	14	14	14	14		Number of X values	14	14	14	14	14	14		Number of X values	14	14	14	14	14	14
Maximum number of Y replicates	1	1	1	1	1	1		Maximum number of Y replicates	1	1	1	1	1	1		Maximum number of Y replicates	1	1	1	1	1	1
Total number of values	14	14	14	14	14	14		Total number of values	14	14	14	14	14	14		Total number of values	14	14	14	14	14	14
Number of missing values	0	0	0	0	0	0		Number of missing values	0	0	0	0	0	0		Number of missing values	0	0	0	0	0	0
	Pericyte Density								Pericyte Density								Pericyte Density
	Superficial	SI Region	Intermediate	ID Region	Deep	All			Superficial	SI Region	Intermediate	ID Region	Deep	All			Superficial	SI Region	Intermediate	ID Region	Deep	All
Best-fit values								Best-fit values								Best-fit values
Slope	0.02871	0.06259	0.2547	0.04837	0.465	0.8594		Slope	-0.05567	0.2939	0.3981	0.2773	1.024	1.938		Slope	-0.1062	0.2735	0.2579	0.2363	0.803	1.464
Y-intercept	88.25	51.26	82.46	32.89	-20.19	234.7		Y-intercept	104	72.61	194.3	47.82	174.7	593.4		Y-intercept	106.2	71.63	197.1	47.7	176.8	599.5
X-intercept	-3073	-819	-323.7	-680.1	43.41	-273.1		X-intercept	1868	-247	-488	-172.4	-170.6	-306.3		X-intercept	1000	-261.9	-764.5	-201.9	-220.2	-409.4
1/slope	34.83	15.98	3.926	20.68	2.15	1.164		1/slope	-17.96	3.402	2.512	3.606	0.9766	0.5161		1/slope	-9.416	3.657	3.878	4.232	1.245	0.6829
Std. Error								Std. Error								Std. Error
Slope	0.1047	0.08418	0.1752	0.05938	0.1441	0.4123		Slope	0.421	0.3348	0.7535	0.2312	0.7324	1.847		Slope	0.3984	0.3179	0.7191	0.2218	0.7124	1.781
Y-intercept	51.48	41.39	86.15	29.19	70.83	202.7		Y-intercept	14.59	11.6	26.12	8.014	25.39	64.04		Y-intercept	16.11	12.85	29.07	8.967	28.8	72.01
95% Confidence Intervals								95% Confidence Intervals								95% Confidence Intervals
Slope	-0.1994 to 0.2568	-0.1208 to 0.2460	-0.1271 to 0.6365	-0.08101 to 0.1777	0.1512 to 0.7789	-0.03895 to 1.758		Slope	-0.9729 to 0.8615	-0.4354 to 1.023	-1.244 to 2.040	-0.2264 to 0.7810	-0.5718 to 2.620	-2.087 to 5.963		Slope	-0.9742 to 0.7618	-0.4192 to 0.9661	-1.309 to 1.825	-0.2470 to 0.7196	-0.7492 to 2.355	-2.417 to 5.345
Y-intercept	-23.91 to 200.4	-38.91 to 141.4	-105.2 to 270.2	-30.71 to 96.50	-174.5 to 134.1	-207.0 to 676.4		Y-intercept	72.21 to 135.8	47.33 to 97.90	137.4 to 251.2	30.36 to 65.28	119.4 to 230.0	453.9 to 733.0		Y-intercept	71.12 to 141.3	43.62 to 99.63	133.8 to 260.5	28.16 to 67.24	114.1 to 239.6	442.6 to 756.4
X-intercept	-infinity to 93.85	-infinity to 159.5	-infinity to 166.5	-infinity to 174.3	-882.5 to 225.3	-infinity to 118.4		X-intercept	135.4 to +infinity	-infinity to -47.66	-infinity to -69.18	-infinity to -40.05	-infinity to -46.77	-infinity to -77.72		X-intercept	141.1 to +infinity	-infinity to -46.39	-infinity to -75.13	-infinity to -40.22	-infinity to -49.62	-infinity to -84.39
Goodness of Fit								Goodness of Fit								Goodness of Fit
R squared	0.006229	0.04404	0.1497	0.05239	0.4648	0.2658		R squared	0.001455	0.06037	0.02274	0.1071	0.1401	0.08399		R squared	0.005887	0.05808	0.0106	0.08638	0.09574	0.05332
Sy.x	23.46	18.86	39.26	13.3	32.28	92.39		Sy.x	23.52	18.7	42.09	12.92	40.92	103.2		Sy.x	23.46	18.72	42.35	13.06	41.96	104.9
Is slope significantly non-zero?								Is slope significantly non-zero?								Is slope significantly non-zero?
F	0.07522	0.5529	2.113	0.6635	10.42	4.345		F	0.01749	0.771	0.2792	1.439	1.955	1.1		F	0.07106	0.74	0.1286	1.135	1.27	0.6759
DFn, DFd	1, 12	1, 12	1, 12	1, 12	1, 12	1, 12		DFn, DFd	1, 12	1, 12	1, 12	1, 12	1, 12	1, 12		DFn, DFd	1, 12	1, 12	1, 12	1, 12	1, 12	1, 12
P value	0.7886	0.4715	0.1717	0.4312	0.0072	0.0592		P value	0.897	0.3972	0.6069	0.2535	0.1874	0.3149		P value	0.7943	0.4065	0.7261	0.3078	0.2817	0.427
Deviation from zero?	Not Significant	Not Significant	Not Significant	Not Significant	Significant	Not Significant		Deviation from zero?	Not Significant	Not Significant	Not Significant	Not Significant	Not Significant	Not Significant		Deviation from zero?	Not Significant	Not Significant	Not Significant	Not Significant	Not Significant	Not Significant
Runs test								Runs test								Runs test
Points above line	7	7	8	7	6	7		Points above line								Points above line	7	7	7	6	6	7
Points below line	7	7	6	7	8	7		Points below line								Points below line	7	7	7	8	8	7
Number of runs	8	8	9	5	8	6		Number of runs								Number of runs	8	6	7	7	9	8
P value (runs test)	0.6166	0.6166	0.8205	0.0775	0.6457	0.2086		P value (runs test)								P value (runs test)	0.6166	0.2086	0.3834	0.4126	0.8205	0.6166
Deviation from linearity	Not Significant	Not Significant	Not Significant	Not Significant	Not Significant	Not Significant		Deviation from linearity								Deviation from linearity	Not Significant	Not Significant	Not Significant	Not Significant	Not Significant	Not Significant
Equation	Y = 0.02871*X + 88.25	Y = 0.06259*X + 51.26	Y = 0.2547*X + 82.46	Y = 0.04837*X + 32.89	Y = 0.4650*X - 20.19	Y = 0.8594*X + 234.7		Equation	Y = -0.05567*X + 104.0	Y = 0.2939*X + 72.61	Y = 0.3981*X + 194.3	Y = 0.2773*X + 47.82	Y = 1.024*X + 174.7	Y = 1.938*X + 593.4		Equation	Y = -0.1062*X + 106.2	Y = 0.2735*X + 71.63	Y = 0.2579*X + 197.1	Y = 0.2363*X + 47.70	Y = 0.8030*X + 176.8	Y = 1.464*X + 599.5
Data								Data								Data
Number of X values	14	14	14	14	14	14		Number of X values	14	14	14	14	14	14		Number of X values	14	14	14	14	14	14
Maximum number of Y replicates	1	1	1	1	1	1		Maximum number of Y replicates	1	1	1	1	1	1		Maximum number of Y replicates	1	1	1	1	1	1
Total number of values	14	14	14	14	14	14		Total number of values	14	14	14	14	14	14		Total number of values	14	14	14	14	14	14
Number of missing values	0	0	0	0	0	0		Number of missing values	0	0	0	0	0	0		Number of missing values	0	0	0	0	0	0
	Axial Vessels								Axial Vessels								Axial Vessels
	SI Connecting	ID Connecting	SID Connecting	SD Connecting	Inter-Plexus Branching				SI Connecting	ID Connecting	SID Connecting	SD Connecting	Inter-Plexus Branching				SI Connecting	ID Connecting	SID Connecting	SD Connecting	Inter-Plexus Branching
Best-fit values								Best-fit values								Best-fit values
Slope	0.1609	0.1356	-0.06542	-0.01772	0.001532			Slope	0.4299	0.3826	-0.04399	0.09045	0.272			Slope	0.3176	0.3512	-0.02017	0.08199	0.2672
Y-intercept	-16.36	11	105.2	25.25	8.162			Y-intercept	48.72	65.18	74.68	13.77	0.4002			Y-intercept	50.34	64.07	74.05	13.55	-1.04
X-intercept	101.7	-81.12	1609	1425	-5329			X-intercept	-113.3	-170.4	1698	-152.3	-1.471			X-intercept	-158.5	-182.4	3672	-165.3	3.892
1/slope	6.214	7.377	-15.29	-56.43	652.8			1/slope	2.326	2.614	-22.73	11.06	3.677			1/slope	3.148	2.847	-49.59	12.2	3.742
Std. Error								Std. Error								Std. Error
Slope	0.1004	0.07245	0.07166	0.03498	0.03962			Slope	0.4259	0.3113	0.297	0.1394	0.1382			Slope	0.4106	0.2964	0.2819	0.1324	0.1295
Y-intercept	49.34	35.62	35.23	17.2	19.48			Y-intercept	14.76	10.79	10.29	4.832	4.79			Y-intercept	16.6	11.98	11.4	5.353	5.236
95% Confidence Intervals								95% Confidence Intervals								95% Confidence Intervals
Slope	-0.05775 to 0.3796	-0.02230 to 0.2934	-0.2216 to 0.09072	-0.09394 to 0.05850	-0.08480 to 0.08786			Slope	-0.4980 to 1.358	-0.2957 to 1.061	-0.6910 to 0.6031	-0.2133 to 0.3942	-0.02909 to 0.5731			Slope	-0.5771 to 1.212	-0.2947 to 0.9971	-0.6343 to 0.5940	-0.2065 to 0.3705	-0.01500 to 0.5494
Y-intercept	-123.9 to 91.15	-66.62 to 88.61	28.46 to 182.0	-12.22 to 62.73	-34.28 to 50.61			Y-intercept	16.55 to 80.88	41.67 to 88.69	52.25 to 97.11	3.247 to 24.30	-10.04 to 10.84			Y-intercept	14.17 to 86.51	37.96 to 90.18	49.23 to 98.88	1.889 to 25.21	-12.45 to 10.37
X-intercept	-infinity to 330.6	-infinity to 228.7	815.0 to +infinity	656.4 to +infinity	-infinity to 405.7			X-intercept	-infinity to -12.82	-infinity to -40.46	136.4 to +infinity	-infinity to -8.767	-infinity to 19.55			X-intercept	-infinity to -12.24	-infinity to -39.10	151.8 to +infinity	-infinity to -5.391	-infinity to 24.97
Goodness of Fit								Goodness of Fit								Goodness of Fit
R squared	0.1764	0.2258	0.06494	0.02093	0.0001245			R squared	0.07828	0.1118	0.001825	0.0339	0.2441			R squared	0.04749	0.1047	0.0004263	0.03096	0.2618
Sy.x	22.49	16.23	16.06	7.839	8.879			Sy.x	23.79	17.39	16.59	7.787	7.72			Sy.x	24.19	17.46	16.6	7.799	7.629
Is slope significantly non-zero?								Is slope significantly non-zero?								Is slope significantly non-zero?
F	2.571	3.501	0.8333	0.2566	0.001494			F	1.019	1.51	0.02194	0.4211	3.874			F	0.5983	1.404	0.005118	0.3834	4.256
DFn, DFd	1, 12	1, 12	1, 12	1, 12	1, 12			DFn, DFd	1, 12	1, 12	1, 12	1, 12	1, 12			DFn, DFd	1, 12	1, 12	1, 12	1, 12	1, 12
P value	0.1348	0.0859	0.3793	0.6217	0.9698			P value	0.3327	0.2426	0.8847	0.5286	0.0726			P value	0.4542	0.259	0.9441	0.5473	0.0614
Deviation from zero?	Not Significant	Not Significant	Not Significant	Not Significant	Not Significant			Deviation from zero?	Not Significant	Not Significant	Not Significant	Not Significant	Not Significant			Deviation from zero?	Not Significant	Not Significant	Not Significant	Not Significant	Not Significant
Runs test								Runs test								Runs test
Points above line	6	7	6	9	6			Points above line								Points above line	7	10	5	8	6
Points below line	8	7	8	5	8			Points below line								Points below line	7	4	9	6	8
Number of runs	6	7	9	8	5			Number of runs								Number of runs	11	3	10	11	10
P value (runs test)	0.2261	0.3834	0.8205	0.7343	0.0862			P value (runs test)								P value (runs test)	0.9749	0.014	0.972	0.9837	0.9371
Deviation from linearity	Not Significant	Not Significant	Not Significant	Not Significant	Not Significant			Deviation from linearity								Deviation from linearity	Not Significant	Significant	Not Significant	Not Significant	Not Significant
Equation	Y = 0.1609*X - 16.36	Y = 0.1356*X + 11.00	Y = -0.06542*X + 105.2	Y = -0.01772*X + 25.25	Y = 0.001532*X + 8.162			Equation	Y = 0.4299*X + 48.72	Y = 0.3826*X + 65.18	Y = -0.04399*X + 74.68	Y = 0.09045*X + 13.77	Y = 0.2720*X + 0.4002			Equation	Y = 0.3176*X + 50.34	Y = 0.3512*X + 64.07	Y = -0.02017*X + 74.05	Y = 0.08199*X + 13.55	Y = 0.2672*X - 1.040
Data								Data								Data
Number of X values	14	14	14	14	14			Number of X values	14	14	14	14	14			Number of X values	14	14	14	14	14
Maximum number of Y replicates	1	1	1	1	1			Maximum number of Y replicates	1	1	1	1	1			Maximum number of Y replicates	1	1	1	1	1
Total number of values	14	14	14	14	14			Total number of values	14	14	14	14	14			Total number of values	14	14	14	14	14
Number of missing values	0	0	0	0	0			Number of missing values	0	0	0	0	0			Number of missing values	0	0	0	0	0
